# Supplementary material for: Analytical validation (accuracy, reproducibility, limit of detection) and gene expression analysis of FoundationOneRNA assay for fusion detection in 189 clinical tumor specimens
Source: PLoS One. 2025 Sep 12;20(9):e0329697. doi: 10.1371/journal.pone.0329697 (PMC12431237; doi:10.1371/journal.pone.0329697)
Supplement: S1 Dataset — (XLSX) [file pone.0329697.s005.xlsx]

## Sheet: Accuracy
Sample.Type	Source.Sample	QC.Status	Unsuccessful.Reason	Disease.Ontology	Tissue.Type	PercentTumorNuclei	Sample.Age (Month)	Orthogonal.Assay	Fusion	Orthogonal.Call	F1RNA.Call	Discordant.Reasons	Actionable.Fusion	Actionable.Gene	Diagnostic.fusion.pair
FFPE	FM_RNASeq_056	Pass		Thyroid papillary carcinoma	Thyroid	30	33	FoundationOne CDX(v3.4.9)	5'-C10orf118(ex1-15 NM_018017)-RET(ex12-19 NM_020630)	Positive	Negative	Low supporting read pairs (15 read pairs)	C10orf118-RET	RET
FFPE	126B	Pass		Prostate acinar adenocarcinoma	Prostate	60		FoundationOne Heme RNA (v3.5.4)	5'-TMPRSS2(ex1-1 UTR NM_005656)-ERG(ex4-11 NM_004449)	Positive	Positive				TMPRSS2-ERG
FFPE	2PT5	Pass		Bladder urothelial (transitional cell) carcinoma	Bladder	70		FoundationOne Heme RNA (v3.5.4)	5'-FGFR3(ex1-17 NM_000142)-TACC3(ex11-16 NM_006342)	Positive	Positive		FGFR3-TACC3	FGFR3
FFPE	1BT4	Pass		Thyroid papillary carcinoma	Thyroid	40		FoundationOne Heme RNA (v3.5.4)	5'-CCDC6(ex1-1 NM_005436)-RET(ex12-19 NM_020630)	Positive	Positive		CCDC6-RET	RET
FFPE	FM_RNASeq_068	Pass		Brain glioblastoma (GBM)	Brain	50	16	Caris Transcriptome Panel (CMI1114 V1.0.4)	5'-CEP290(ex1-13 NM_025114)-ROS1(ex35-43 NM_002944)	Positive	Positive		CEP290-ROS1	ROS1
FFPE	80PB	Pass		Prostate acinar adenocarcinoma	Prostate	40		FoundationOne Heme RNA(v3.5.4)	5'-EML4(ex1-2 NM_019063)-NTRK3(ex14-19 NM_002530)	Positive	Positive		EML4-NTRK3	NTRK3
FFPE	FM_RNASeq_002	Pass		Brain astrocytoma pilocytic	Brain	30	29	FoundationOne CDX(v1.0.5)	5'-KIAA1549(ex1-15 NM_020910)-BRAF(ex9-18 NM_004333)	Positive	Positive		KIAA1549-BRAF	BRAF	KIAA1549-BRAF
FFPE	FM_RNASeq_004	Pass		Brain astrocytoma pilocytic	Brain	50	24	FoundationOne CDX(v3.2.0)	5'-KIAA1549(ex1-16 NM_020910)-BRAF(ex9-18 NM_004333)	Positive	Positive		KIAA1549-BRAF	BRAF	KIAA1549-BRAF
FFPE	FM_RNASeq_010	Pass		Lung adenocarcinoma	Lung	40	35	FoundationOne CDX(v1.0.4)	5'-EML4(ex1-6 NM_019063)-ALK(ex20-29 NM_004304)	Positive	Negative	Low supporting read pairs (4 read pairs), low tumor content for RNA LDT sample (20%)	EML4-ALK	ALK
FFPE	FM_RNASeq_006	Pass		Prostate acinar adenocarcinoma	Prostate	40	17	FoundationOne CDX(v3.4.1)	5'-MYCBP2(ex1-78 NM_015057)-BRAF(ex9-18 NM_004333)	Positive	Positive		MYCBP2-BRAF	BRAF
FFPE	FM_RNASeq_013	Pass		Lung adenocarcinoma	Lung	30	33	FoundationOne CDX(v1.0.4)	5'-EML4(ex1-6 NM_019063)-ALK(ex20-29 NM_004304)	Positive	Positive		EML4-ALK	ALK
FFPE	FM_RNASeq_015	Pass		Pancreas ductal adenocarcinoma	Pancreas	20	29	FoundationOne CDX(v3.2.0)	5'-EML4(ex1-2 NM_019063)-ALK(ex19-29 NM_004304)	Positive	Positive		EML4-ALK	ALK
FFPE	FM_RNASeq_017	Pass		Lung adenocarcinoma	Lung	40	26	FoundationOne CDX(v3.1.6)	5'-EML4(ex1-6 NM_019063)-ALK(ex20-29 NM_004304)	Positive	Positive		EML4-ALK	ALK
FFPE	FM_RNASeq_018	Pass		Lung adenocarcinoma	Lung	30	25	FoundationOne CDX(v3.1.6)	5'-EML4(ex1-6 NM_019063)-ALK(ex20-29 NM_004304)	Positive	Positive		EML4-ALK	ALK
FFPE	FM_RNASeq_021	Pass		Lung adenocarcinoma	Lung	30	5	FoundationOne CDX(v3.4.10)	5'-EML4(ex1-13 NM_019063)-ALK(ex20-29 NM_004304)	Positive	Positive		EML4-ALK	ALK
FFPE	FM_RNASeq_022	Pass		Skin melanoma	Skin	30	3	FoundationOne CDX(v3.4.12)	5'-KANK1(ex1-3 NM_015158)-ALK(ex20-29 NM_004304)	Positive	Positive		KANK1-ALK	ALK
FFPE	FM_RNASeq_033	Pass		Liver cholangiocarcinoma	Liver	40	105	FoundationOne Heme DNA and RNA (v2.0.8)	5'-FGFR2(ex1-17 NM_000141)-CCDC6(ex2-9 NM_005436)	Positive	Positive		FGFR2-CCDC6	FGFR2
FFPE	FM_RNASeq_035	Pass		Brain astrocytoma pilocytic	Brain	40		FoundationOne(v2.8.5)	5'-FGFR1(ex1-17 NM_015850)-TACC1(ex7-13 NM_006283)	Positive	Positive		FGFR1-TACC1	FGFR1
FFPE	FM_RNASeq_048	Pass		Brain glioblastoma (GBM)	Brain	40	9	Caris Transcriptome Panel (CMI1114 V1.0.4)	5'-FGFR3(ex1-17 NM_000142)-TACC3(ex11-16 NM_006342)	Positive	Positive		FGFR3-TACC3	FGFR3
FFPE	FM_RNASeq_049	Pass		Kidney urothelial carcinoma	Kidney	40	9	FoundationOne CDX(v3.4.9)	5'-FGFR3(ex1-17 NM_000142)-TACC3(ex11-16 NM_006342)	Positive	Negative	Standard deviation of supporting read positions below pipeline filter and low supporting read pairs (10 read pairs)	FGFR3-TACC3	FGFR3
FFPE	FM_RNASeq_039	Pass		Brain glioblastoma (GBM)	Brain	50	39	FoundationOne(v2.9.5)	5'-FGFR3(ex1-17 NM_000142)-TACC3(ex6-16 NM_006342)	Positive	Positive		FGFR3-TACC3	FGFR3
FFPE	FM_RNASeq_040	Pass		Urethra urothelial carcinoma	Urethra	40	38	FoundationOne(v2.9.5)	5'-FGFR3(ex1-17 NM_000142)-TACC3(ex11-16 NM_006342)	Positive	Positive		FGFR3-TACC3	FGFR3
FFPE	FM_RNASeq_155	Pass		Brain glioblastoma (GBM)	Brain	50		Caris Transcriptome Panel (CMI1114 V1.3.1)	5'-GP1(ex1-4 NM_000175)-PDGFRA(ex2-23 NM_006206)	Positive	Positive		GP1-PDGFRA	PDGFRA
FFPE	FM_RNASeq_047	Pass		Liver cholangiocarcinoma	Liver	40	14	FoundationOne CDX(v3.3.16)	5'-FGFR2(ex1-18 UTR NM_000141)-IKZF2(ex2-8 NM_016260)	Positive	Positive		FGFR2-IKZF2	FGFR2
FFPE	FM_RNASeq_052	Pass		Lung adenocarcinoma	Lung	40	19	FoundationOne CDX(v3.3.6)	5'-FGFR3(ex1-17 NM_000142)-TACC3(ex6-16 NM_006342)	Positive	Positive		FGFR3-TACC3	FGFR3
FFPE	FM_RNASeq_053	Pass		Lung adenocarcinoma	Lung	30	65	FoundationOne CDX(v3.3.17)	5'-KIF5B(ex1-15 NM_004521)-RET(ex12-19 NM_020630)	Positive	Positive		KIF5B-RET	RET
FFPE	FM_RNASeq_008	Pass		Brain astrocytoma pilocytic	Brain	50	5	Caris Transcriptome Panel (CMI1114 V1.0.4)	5'-KIAA1549(ex1-16 NM_020910)-BRAF(ex9-18 NM_004333)	Positive	Positive		KIAA1549-BRAF	BRAF	KIAA1549-BRAF
FFPE	FM_RNASeq_009	Pass		Brain astrocytoma pilocytic	Brain	40	2	Caris Transcriptome Panel (CMI1114 V1.3.1)	5'-KIAA1549(ex1-16 NM_020910)-BRAF(ex9-18 NM_004333)	Positive	Positive		KIAA1549-BRAF	BRAF	KIAA1549-BRAF
FFPE	FM_RNASeq_146	Pass		Brain astrocytoma pilocytic	Brain	40		Caris Transcriptome Panel (CMI1114 V1.3.1)	5'-KIAA1549(ex1-16 NM_020910)-BRAF(ex9-18 NM_004333)	Negative	Positive	unknown due to insufficient understanding of orthogonal test algorithm and reporting rules.	KIAA1549-BRAF	BRAF	KIAA1549-BRAF
FFPE	FM_RNASeq_060	Pass		Brain glioblastoma (GBM)	Brain	50	47	FoundationOne(v2.9.0)	5'-LMNA(ex1-5 NM_005572)-NTRK1(ex11-17 NM_002529)	Positive	Positive		LMNA-NTRK1	NTRK1
FFPE	FM_RNASeq_061	Pass		Brain astrocytoma pilocytic	Brain	40	41	FoundationOne(v2.9.2)	5'-TPR(ex1-4 NM_003292)-NTRK1(ex9-17 NM_002529)	Positive	Positive		TPR-NTRK1	NTRK1
FFPE	FM_RNASeq_003	Pass		Uterus carcinosarcoma	Uterus	50	28	FoundationOne CDX(v3.1.6)	5'-MKRN1(ex1-4 NM_013446)-BRAF(ex11-18 NM_004333)	Positive	Negative	Low read support in orthogonal test (8 read pairs), RNA LDT tissue cut from different source block	MKRN1-BRAF	BRAF
FFPE	FM_RNASeq_064	Pass		Colon adenocarcinoma (CRC)	Colon	40	27	FoundationOne CDX(v3.3.5)	5'-TPM3(ex1-9 NM_152263)-NTRK1(ex10-17 NM_002529)	Positive	Positive		TPM3-NTRK1	NTRK1
FFPE	FM_RNASeq_065	Pass		Lung non-small cell lung carcinoma (NOS)	Lung	30		FoundationOne CDX(v1.0.4)	5'-CD74(ex1-6 NM_004355)-ROS1(ex34-43 NM_002944)	Positive	Positive		CD74-ROS1	ROS1
FFPE	FM_RNASeq_069	Pass		Lung adenosquamous carcinoma	Lung	30	2	FoundationOne CDX(v3.4.13)	5'-EZR(ex1-9 NM_003379)-ROS1(ex34-43 NM_002944)	Positive	Positive		EZR-ROS1	ROS1
FFPE	FM_RNASeq_074	Pass		Lung non-small cell lung carcinoma (NOS)	Lymph Node	30		FoundationOne CDX(v3.3.15)	5'-CD74(ex1-6 NM_004355)-ROS1(ex36-43 NM_002944)	Positive	Positive		CD74-ROS1	ROS1
RNA residual	FM_077	Pass		Lymph node lymphoma follicular lymphoma	Lymph Node	50	15	FoundationOne Heme RNA (v3.5.4)	5'-ARID1B(ex1-4 NM_017519)-IL20RA(ex2-7 NM_014432)	Positive	Positive
RNA residual	FM_078	Pass		Kidney renal cell carcinoma (NOS)	Kidney	50	12	FoundationOne Heme RNA (v3.5.4)	5'-ASPSCR1(ex1-7 NM_024083)-TFE3(ex6-10 NM_006521)	Positive	Positive				ASPSCR1-TFE3
RNA residual	FM_079	Pass		Kidney renal cell carcinoma (NOS)	Kidney	50	48	FoundationOne Heme RNA (v3.5.4)	5'-ASPSCR1(ex1-7 NM_024083)-TFE3(ex6-10 NM_006521)	Positive	Positive				ASPSCR1-TFE3
RNA residual	FM_080	Pass		Unknown F1H	Skin	30	12	FoundationOne Heme RNA (v3.5.4)	5'-ATIC(ex1-7 NM_004044)-ALK(ex20-29 NM_004304)	Positive	Positive		ATIC-ALK	ALK
RNA residual	FM_081	Pass		Lymph node lymphoma follicular lymphoma	Lymph Node	50	15	FoundationOne Heme RNA (v3.5.4)	5'-BCL2(ex1-3 NM_000633)-IGH 0kb upstream UTR	Positive	Positive				IGH-BCL2
RNA residual	FM_082	Pass		Chronic myelogenous leukemia in blast crisis	Skin	70	66	FoundationOne Heme RNA (v3.5.4)	5'-BCR(ex1-14 NM_004327)-ABL1(ex2-11 NM_005157)	Positive	Positive		BCR-ABL1	ABL1
RNA residual	FM_083	Pass		Bone marrow leukemia non-lymphocytic acute myelocytic (AML)	Bone Marrow	70	55	FoundationOne Heme RNA (v3.5.4)	5'-CBFB(ex1-5 NM_001755)-MYH11(ex33-41 NM_002474)	Positive	Positive
RNA residual	FM_084	Pass		Myeloid sarcoma	Lymph Node	80	42	FoundationOne Heme RNA (v3.5.4)	5'-CBFB(ex1-5 NM_001755)-MYH11(ex33-41 NM_002474)	Positive	Positive
RNA residual	FM_085	Pass		Unknown primary malignant neoplasm	Pericardial fluid	30	13	FoundationOne Heme RNA (v3.5.4)	5'-CCDC117(ex1-4 NM_173510)-EWSR1(ex7-17 NM_005243)	Positive	Positive
RNA residual	FM_086	Pass		Soft tissue liposarcoma	Retroperitoneum	30	14	FoundationOne Heme RNA (v3.5.4)	5'-CDK17(ex1-1 UTR NM_002595)-TP63(ex2-14 NM_003722)	Negative	Positive	Removed from R2 replicate as artifact during curation
RNA residual	FM_087	Pass		Soft tissue liposarcoma	Retroperitoneum	90	38	FoundationOne Heme RNA (v3.5.4)	5'-CDK4(ex1-1 UTR NM_000075)-ANO4(ex22-27 NM_178826)	Positive	Positive
RNA residual	FM_088	Pass		Soft tissue sarcoma (NOS)	Chest Wall	50	15	FoundationOne Heme RNA (v3.5.4)	5'-CIC(ex1-19 NM_015125)-DUX4(ex1-3 NM_001293798)	Positive	Positive				CIC-DUX4
RNA residual	FM_089	Pass		Soft tissue liposarcoma	Stomach	80	16	FoundationOne Heme RNA (v3.5.4)	5'-DDIT3(ex1-1 UTR NM_004083)-FUS(ex5-15 NM_004960)	Negative	Positive	Removed from R2 replicate as artifact during curation			FUS-DDIT3
RNA residual	FM_090	Pass		Soft tissue liposarcoma	Mediastinum	60	23	FoundationOne Heme RNA (v3.5.4)	5'-DDIT3(ex1-1 UTR NM_004083)-FUS(ex6-15 NM_004960)	Positive	Positive				FUS-DDIT3
RNA residual	FM_091	Pass		Soft tissue liposarcoma	Soft Tissue	60	15	FoundationOne Heme RNA (v3.5.4)	5'-DDIT3(ex1-1 UTR NM_004083)-S100A11(ex3-3 NM_005620)	Positive	Positive
RNA residual	FM_092	Pass		Soft tissue liposarcoma	Retroperitoneum	30	14	FoundationOne Heme RNA (v3.5.4)	5'-DTX3(ex1-4 NM_178502)-TP63(ex2-14 NM_003722)	Negative	Positive	Removed from R2 replicate as artifact during curation
RNA residual	FM_093	Pass		Unknown primary malignant neoplasm	Colon	50	8	FoundationOne Heme RNA (v3.5.4)	5'-EGFR(ex1-1 NM_005228)-LOC100507412(ex3-7 UTR NR_038958)	Positive	Positive
RNA residual	FM_094	Pass		Uterus sarcoma (NOS)	Uterus	70	15	FoundationOne Heme RNA (v3.5.4)	5'-ESR1(ex1-3 NM_000125)-NCOA2(ex14-23 NM_006540)	Positive	Positive				ESR1-NCOA2
RNA residual	FM_095	Pass		PEDIATRIC Bone marrow leukemia B cell acute (B-ALL)	Testis	50	45	FoundationOne Heme RNA (v3.5.4)	5'-ETV6(ex1-5 NM_001987)-RUNX1(ex4-9 NM_001754)	Positive	Positive
RNA residual	FM_096	Pass		Unknown primary malignant neoplasm	Soft Tissue	90	41	FoundationOne Heme RNA (v3.5.4)	5'-EWSR1(ex1-1 NM_005243)-OSM(ex2-3 NM_020530)	Negative	Positive	Standard deviation of supporting read positions below pipeline threshold
RNA residual	FM_097	Pass		Brain primitive neuroectoderm tumor (PNET)	Brain	90	55	FoundationOne Heme RNA (v3.5.4)	5'-EWSR1(ex1-12 NM_005243)-FLI1(ex6-9 NM_002017)	Positive	Positive				EWSR1-FLI1
RNA residual	FM_098	Pass		Unknown primary malignant neoplasm	Soft Tissue	60	14	FoundationOne Heme RNA (v3.5.4)	5'-EWSR1(ex1-5 NM_005243)-TFCP2(ex2-15 NM_005653)	Positive	Positive				EWSR1-TFCP2
RNA residual	FM_099	Pass		Unknown primary malignant neoplasm	Parotid Gland	70	50	FoundationOne Heme RNA (v3.5.4)	5'-EWSR1(ex1-6 NM_005243)-KLF15(ex2-3 UTR NM_014079)	Positive	Positive				EWSR1-KLF15
RNA residual	FM_100	Pass		Soft tissue Ewing sarcoma	Lung	50	16	FoundationOne Heme RNA (v3.5.4)	5'-EWSR1(ex1-7 NM_005243)-ERG(ex11-11 NM_004449)	Positive	Positive				EWSR1-ERG
RNA residual	FM_101	Pass		Unknown primary malignant neoplasm	Uterus	70	46	FoundationOne Heme RNA (v3.5.4)	5'-EWSR1(ex1-7 NM_005243)-FLI1(ex5-9 NM_002017)	Positive	Positive				EWSR1-FLI1
RNA residual	FM_102	Pass		PEDIATRIC Unknown primary malignant neoplasm (NOS)	Soft Tissue	80	43	FoundationOne Heme RNA (v3.5.4)	5'-EWSR1(ex1-7 NM_005243)-FLI1(ex6-9 NM_002017)	Positive	Positive				EWSR1-FLI1
RNA residual	FM_103	Pass		Small intestine gastrointestinal neuroectodermal tumor	Small Intestine	30	16	FoundationOne Heme RNA (v3.5.4)	5'-EWSR1(ex1-8 NM_005243)-ATF1(ex4-7 NM_005171)	Positive	Positive				EWSR1-ATF1
RNA residual	FM_104	Pass		Soft tissue desmoplastic small round cell tumor	Pelvis	80	16	FoundationOne Heme RNA (v3.5.4)	5'-EWSR1(ex1-9 NM_005243)-WT1(ex8-10 NM_024426)	Positive	Positive				EWSR1-WT1
RNA residual	FM_105	Pass		Uterus perivascular epithelioid cell tumor (PEComa)	Uterus	50	12	FoundationOne Heme RNA (v3.5.4)	5'-FGFR2(ex1-9 NM_000141)-ASTN2(ex4-22 NM_014010)	Positive	Negative	Low supporting read pairs (40 read pairs)
RNA residual	FM_106	Pass		Unknown primary carcinoma (NOS)	Pelvis	20	6	FoundationOne Heme RNA (v3.5.4)	5'-FGFR3(ex1-12 NM_000142)-ACTB 23kb upstream UTR	Positive	Negative	Low supporting read pairs (41 read pairs)
RNA residual	FM_107	Pass		Brain hemangiopericytoma	Brain	80	53	FoundationOne Heme RNA (v3.5.4)	5'-FOXO1 (ex 1-2 NM_002015) - LINC00598(ex1-5 NR_024505)	Negative	Positive	Standard deviation of supporting read positions below pipeline threshold
RNA residual	FM_108	Pass		Brain hemangiopericytoma	Brain	70	148	FoundationOne Heme RNA (v3.5.4)	5'-FOXO1(ex1-2 NM_002015)-LINC00598(ex1-2 NR_024505)	Positive	Negative	Removed from R3 replicate as artifact during curation
RNA residual	FM_109	Pass		Brain primitive neuroectoderm tumor (PNET)	Brain	90	55	FoundationOne Heme RNA (v3.5.4)	5'-FOXO1(ex1-2 NM_002015)-LINC00598(ex1-2 NR_024505)	Positive	Negative	Removed from R3 replicate as artifact during curation
RNA residual	FM_110	Pass		Uterus sarcoma (NOS)	Uterus	50	45	FoundationOne Heme RNA (v3.5.4)	5'-FOXP1(ex1-7 NM_032682)-OTOG(ex15-55 NM_001277269)	Positive	Positive
RNA residual	FM_111	Pass		Kidney renal cell carcinoma (NOS)	Kidney	70	59	FoundationOne Heme RNA (v3.5.4)	5'-FPQ 5kb downstream UTR-TFE3(ex4-10 NM_006521)	Positive	Negative	Merged with 5'-SFPQ(ex1-9 NM_005066)-TFE3(ex5-10 NM_006521) in R3 replicate during curation
RNA residual	FM_112	Pass		Soft tissue sarcoma (NOS)	Brain	70	14	FoundationOne Heme RNA (v3.5.4)	5'-FUS(ex1-6 NM_004960)-TFCP2(ex2-15 NM_005653)	Positive	Positive				FUS-TFCP2
RNA residual	FM_113	Pass		Soft tissue liposarcoma	Soft Tissue	60	15	FoundationOne Heme RNA (v3.5.4)	5'-FUS(ex1-7 NM_004960)-DDIT3(ex2-4 UTR NM_004083)	Positive	Positive				FUS-DDIT3
RNA residual	FM_114	Pass		Unknown primary carcinoma (NOS)	Pelvis	20	6	FoundationOne Heme RNA (v3.5.4)	5'-HIPK2(ex1-1 NM_022740)-BRAF(ex2-18 NM_004333)	Positive	Positive
RNA residual	FM_115	Pass		Soft tissue liposarcoma	Retroperitoneum	90	38	FoundationOne Heme RNA (v3.5.4)	5'-HMGA2(ex1-2 NM_003483)-HELB(ex4-14 NM_033647)	Negative	Positive	Low supporting read pairs (46 read pairs)			HMGA2-HELB
RNA residual	FM_116	Pass		Uterus adenosarcoma	Colon	80	33	FoundationOne Heme RNA (v3.5.4)	5'-HMGA2(ex1-3 NM_003483)-MDM2(ex1-11 NM_002392)	Positive	Positive				HMGA2-MDM2
RNA residual	FM_117	Pass		Soft tissue liposarcoma	Retroperitoneum	90	38	FoundationOne Heme RNA (v3.5.4)	5'-HMGA2(ex1-3 NM_003483)-SLC9A4(ex2-12 NM_001011552)	Positive	Positive				HMGA2-SLC9A4
RNA residual	FM_118	Pass		Uterus adenosarcoma	Colon	80	33	FoundationOne Heme RNA (v3.5.4)	5'-HMGA2(ex1-4 NM_003483)-NAV3(ex12-39 NM_014903)	Negative	Positive	Low supporting read pairs (23 read pairs)			HMGA2-NAV3
RNA residual	FM_119	Pass		Unknown primary malignant neoplasm	Breast	60	12	FoundationOne Heme RNA (v3.5.4)	5'-JAZF1(ex1 NM_175061)-RPL23P8 0kb upstream UTR	Negative	Positive	Removed from R2 replicate as artifact during curation
RNA residual	FM_120	Pass		Unknown primary malignant neoplasm	Breast	60	12	FoundationOne Heme RNA (v3.5.4)	5'-JAZF1(ex1-1 NM_175061)-RPL23P8(ex1-1 UTR NR_026673)	Positive	Positive
RNA residual	FM_121	Pass		Uterus adenosarcoma	Colon	80	33	FoundationOne Heme RNA (v3.5.4)	5'-JAZF1(ex1-1 NM_175061)-TNS3(ex6-31 UTR NM_022748)	Positive	Positive
RNA residual	FM_122	Pass		Unknown primary malignant neoplasm	Small Intestine	70	12	FoundationOne Heme RNA (v3.5.4)	5'-JAZF1(ex1-3 NM_175061)-PHF1(ex2-14 UTR NM_002636)	Positive	Positive				JAZF1-PHF1
RNA residual	FM_123	Pass		Uterus sarcoma (NOS)	Uterus	50	45	FoundationOne Heme RNA (v3.5.4)	5'-JAZF1(ex1-3 NM_175061)-SUZ12(ex2-16 NM_015355)	Positive	Positive				JAZF1-SUZ12
RNA residual	FM_124	Pass		Uterus endometrial stromal sarcoma	Colon	50	21	FoundationOne Heme RNA (v3.5.4)	5'-JAZF1(ex1-3 NM_175061)-SUZ12(ex2-16 NM_015355)	Positive	Positive				JAZF1-SUZ12
RNA residual	FM_125	Pass		PEDIATRIC Brain astrocytoma pilocytic	Brain	50	29	FoundationOne Heme RNA (v3.5.4)	5'-KIAA1549(ex1-15 NM_020910)-BRAF(ex9-18 NM_004333)	Positive	Positive		KIAA1549-BRAF	BRAF	KIAA1549-BRAF
RNA residual	FM_126	Pass		PEDIATRIC Brain astrocytoma pilocytic	Brain	30	29	FoundationOne Heme RNA (v3.5.4)	5'-KIAA1549(ex1-16 NM_020910)-BRAF(ex9-18 NM_004333)	Positive	Positive		KIAA1549-BRAF	BRAF	KIAA1549-BRAF
RNA residual	FM_127	Pass		PEDIATRIC Lymph node lymphoma lymphoblastic	Testis	50	98	FoundationOne Heme RNA (v3.5.4)	5'-MLL(ex1-10 NM_005933)-MLLT1(ex2-12 NM_005934)	Positive	Positive
RNA residual	FM_128	Pass		Unknown primary carcinoma (NOS)	Pelvis	20	6	FoundationOne Heme RNA (v3.5.4)	5'-MLL(ex1-31 NM_005933)-MKL1(ex1-3 NM_020831)	Positive	Positive
RNA residual	FM_129	Pass		Bone marrow leukemia B cell acute (B-ALL)	Bone Marrow	90	57	FoundationOne Heme RNA (v3.5.4)	5'-MLL(ex1-8 NM_005933)-AFF1(ex4-20 NM_005935)	Positive	Positive
RNA residual	FM_130	Pass		Unknown primary carcinoma (NOS)	Pelvis	20	6	FoundationOne Heme RNA (v3.5.4)	5'-MTA3(ex1-12 NM_020744)-EML4(ex22-23 NM_019063)	Negative	Positive	Variants of “unknown” pathogenic status filtered in F1H pipeline rules but not RNA LDT pipeline rules
RNA residual	FM_131	Pass		Potential myelodysplastic syndrome (MDS)	Bone Marrow	60	41	FoundationOne Heme RNA (v3.5.4)	5'-MYST3(ex1-16 NM_006766)-NCOA2(ex13-23 NM_006540)	Positive	Positive
RNA residual	FM_132	Pass		Brain hemangiopericytoma	Brain	80	6	FoundationOne Heme RNA (v3.5.4)	5'-NAB2(ex1-3 NM_005967)-STAT6(ex19-22 NM_003153)	Positive	Positive				NAB2-STAT6
RNA residual	FM_133	Pass		Brain hemangiopericytoma	Brain	60	7	FoundationOne Heme RNA (v3.5.4)	5'-NAB2(ex1-5 NM_005967)-STAT6(ex16-22 NM_003153)	Positive	Positive				NAB2-STAT6
RNA residual	FM_134	Pass		Brain hemangiopericytoma	Brain	80	57	FoundationOne Heme RNA (v3.5.4)	5'-NAB2(ex1-5 NM_005967)-STAT6(ex16-22 NM_003153)	Positive	Positive				NAB2-STAT6
RNA residual	FM_135	Pass		Brain hemangiopericytoma	Brain	40	29	FoundationOne Heme RNA (v3.5.4)	5'-NAB2(ex1-6 NM_005656)-STAT6(ex16-22 NM_003153)	Positive	Positive				NAB2-STAT6
RNA residual	FM_136	Pass		Brain hemangiopericytoma	Brain	70	12	FoundationOne Heme RNA (v3.5.4)	5'-NAB2(ex1-6 NM_005656)-STAT6(ex16-22 NM_003153)	Positive	Positive				NAB2-STAT6
RNA residual	FM_137	Pass		Brain hemangiopericytoma	Brain	70	57	FoundationOne Heme RNA (v3.5.4)	5'-NAB2(ex1-6 NM_005656)-STAT6(ex16-22 NM_003153)	Positive	Positive				NAB2-STAT6
RNA residual	FM_138	Pass		Brain hemangiopericytoma	Brain	80	46	FoundationOne Heme RNA (v3.5.4)	5'-NAB2(ex1-6 NM_005656)-STAT6(ex16-22 NM_003153)	Positive	Positive				NAB2-STAT6
RNA residual	FM_139	Pass		Brain hemangiopericytoma	Brain	70	52	FoundationOne Heme RNA (v3.5.4)	5'-NAB2(ex1-6 NM_005656)-STAT6(ex16-22 NM_003153)	Positive	Positive				NAB2-STAT6
RNA residual	FM_140	Pass		Brain hemangiopericytoma	Brain	30	41	FoundationOne Heme RNA (v3.5.4)	5'-NAB2(ex1-6 NM_005656)-STAT6(ex16-22 NM_003153)	Positive	Positive				NAB2-STAT6
RNA residual	FM_141	Pass		Brain hemangiopericytoma	Brain	75	64	FoundationOne Heme RNA (v3.5.4)	5'-NAB2(ex1-6 NM_005656)-STAT6(ex16-22 NM_003153)	Positive	Positive				NAB2-STAT6
RNA residual	FM_142	Pass		Brain hemangiopericytoma	Brain	70		FoundationOne Heme RNA (v3.5.4)	5'-NAB2(ex1-6 NM_005656)-STAT6(ex16-22 NM_003153)	Positive	Positive				NAB2-STAT6
RNA residual	FM_143	Pass		Brain hemangiopericytoma	Brain	90	28	FoundationOne Heme RNA (v3.5.4)	5'-NAB2(ex1-6 NM_005656)-STAT6(ex16-22 NM_003153)	Positive	Positive				NAB2-STAT6
RNA residual	FM_144	Pass		Nasopharynx and paranasal sinuses undifferentiated carcinoma	Soft Tissue	50	26	FoundationOne Heme RNA (v3.5.4)	5'-NAB2(ex1-6 NM_005967)-STAT6(ex16-22 NM_003153)	Negative	Positive	No supporting read pairs detected			NAB2-STAT6
RNA residual	FM_145	Pass		Soft tissue solitary fibrous tumor	Brain	80	83	FoundationOne Heme RNA (v3.5.4)	5'-NAB2(ex1-7 UTR NM_005967)-STAT6(ex17-22 NM_003153)	Positive	Positive				NAB2-STAT6
RNA residual	FM_146	Pass		Brain hemangiopericytoma	Pituitary gland	30	36	FoundationOne Heme RNA (v3.5.4)	5'-NAB2(ex1-7 UTR NM_005967)-STAT6(ex17-22 NM_003153)	Positive	Positive				NAB2-STAT6
RNA residual	FM_147	Pass		Brain hemangiopericytoma	Brain	70	148	FoundationOne Heme RNA (v3.5.4)	5'-NAB2(ex1-7 UTR NM_005967)-STAT6(ex2-22 UTR NM_003153)	Positive	Positive				NAB2-STAT6
RNA residual	FM_148	Pass		Brain hemangiopericytoma	Brain	60	68	FoundationOne Heme RNA (v3.5.4)	5'-NAB2(ex1-7 UTR NM_005967)-STAT6(ex2-22 UTR NM_003153)	Positive	Positive				NAB2-STAT6
RNA residual	FM_149	Pass		Brain hemangiopericytoma	Brain	80	53	FoundationOne Heme RNA (v3.5.4)	5'-NAB2(ex1-7 UTR NM_005967)-STAT6(ex2-22 UTR NM_003153)	Positive	Positive				NAB2-STAT6
RNA residual	FM_150	Pass		Uterus adenosarcoma	Colon	80	33	FoundationOne Heme RNA (v3.5.4)	5'-NCOA2(ex1-5 NM_006540)-LOC645949 62kb downstream UTR	Negative	Positive	Removed from R2 replicate as artifact during curation
RNA residual	FM_151	Pass		Unknown primary malignant neoplasm	Parotid Gland	70	50	FoundationOne Heme RNA (v3.5.4)	5'-NF1(ex1-15 NM_001042492)-PPP6R2(ex12-23 NM_014678)	Negative	Positive	Standard deviation of supporting read positions below pipeline threshold
RNA residual	FM_152	Pass		Kidney translocation renal cell carcinoma (tRCC)	Kidney	70	7	FoundationOne Heme RNA (v3.5.4)	5'-NONO(ex1-9 NM_007363)-TFE3(ex6-10 NM_006521)	Positive	Positive				NONO-TFE3
RNA residual	FM_153	Pass		Lymph node anaplastic large cell lymphoma	Lymph Node	50	16	FoundationOne Heme RNA (v3.5.4)	5'-NPM1(ex1-4 NM_002520)-ALK(ex20-29 NM_004304)	Positive	Positive		NPM1-ALK	ALK	NPM1-ALK
RNA residual	FM_154	Pass		Uterus adenosarcoma	Colon	80	33	FoundationOne Heme RNA (v3.5.4)	5'-NTRK3(ex1-5 NM_002530)-LRRK1(ex21-34 NM_024652)	Positive	Positive
RNA residual	FM_155	Pass		Bone marrow leukemia non-lymphocytic acute myelocytic (AML)	Bone Marrow	30	79	FoundationOne Heme RNA (v3.5.4)	5'-NUP98(ex1-12 NM_005387)-NSD1(ex6-23 NM_022455)	Positive	Positive
RNA residual	FM_156	Pass		PEDIATRIC Bone marrow leukemia B cell acute (B-ALL)	Bone Marrow	80	58	FoundationOne Heme RNA (v3.5.4)	5'-P2RY8(ex1-1 UTR NM_178129)-CRLF2(ex1-6 UTR NM_022148)	Positive	Positive
RNA residual	FM_157	Pass		PEDIATRIC Bone marrow leukemia B cell acute (B-ALL)	Bone Marrow	80	49	FoundationOne Heme RNA (v3.5.4)	5'-P2RY8(ex1-1 UTR NM_178129)-CRLF2(ex1-6 UTR NM_022148)	Positive	Positive
RNA residual	FM_158	Pass		Unknown primary malignant neoplasm	Lymph Node	25	44	FoundationOne Heme RNA (v3.5.4)	5'-PAX3(ex1-7 NM_016734)-FOXO1(ex2-3 NM_002015)	Positive	Positive				PAX3-FOXO1
RNA residual	FM_159	Pass		Nasopharynx and paranasal sinuses undifferentiated carcinoma	Soft Tissue	50	26	FoundationOne Heme RNA (v3.5.4)	5'-PAX3(ex1-7 NM_016734)-FOXO1(ex2-3 NM_002015)	Positive	Positive				PAX3-FOXO1
RNA residual	FM_160	Pass		Soft tissue rhabdomyosarcoma alveolar	Lymph Node	80	21	FoundationOne Heme RNA (v3.5.4)	5'-PAX3(ex1-7 NM_016734)-FOXO1(ex2-3 NM_002015)	Positive	Positive				PAX3-FOXO1
RNA residual	FM_161	Pass		Soft tissue rhabdomyosarcoma alveolar	Abdominal wall	70	16	FoundationOne Heme RNA (v3.5.4)	5'-PAX3(ex1-7 NM_016734)-FOXO1(ex2-3 NM_002015)	Positive	Positive				PAX3-FOXO1
RNA residual	FM_162	Pass		Soft tissue rhabdomyosarcoma alveolar	Soft Tissue	80	27	FoundationOne Heme RNA (v3.5.4)	5'-PAX3(ex1-7 NM_016734)-FOXO1(ex2-3 NM_002015)	Positive	Positive				PAX3-FOXO1
RNA residual	FM_163	Pass		Bone marrow leukemia B cell acute (B-ALL)	Skin	80	60	FoundationOne Heme RNA (v3.5.4)	5'-PAX5(ex1-5 NM_002584)-JAK2(ex19-25 NM_004972)	Positive	Positive		PAX5-JAK2	JAK2
RNA residual	FM_164	Pass		Soft tissue myoepithelioma	Soft Tissue	70	22	FoundationOne Heme RNA (v3.5.4)	5'-PHF1(ex1-12 NM_002636)-TFE3(ex7-10 NM_006521)	Positive	Positive				PHF1-TFE3
RNA residual	FM_165	Pass		Brain hemangiopericytoma	Brain	60	68	FoundationOne Heme RNA (v3.5.4)	5'-PHF1(ex1-14 NM_002636)-FANCL(ex1-5 NM_018062)	Positive	Negative	No supporting read pairs detected
RNA residual	FM_166	Pass		Brain primitive neuroectoderm tumor (PNET)	Brain	90	55	FoundationOne Heme RNA (v3.5.4)	5'-PICALM(ex1-19 NM_007166)-SYTL2(ex2-19 NM_032943)	Positive	Negative	Removed from R3 replicate as artifact during curation
RNA residual	FM_167	Pass		Unknown primary carcinoma (NOS)	Pelvis	20	6	FoundationOne Heme RNA (v3.5.4)	5'-PML(ex1-2 NM_002675)-ABCD3(ex2-23 NM_002858)	Positive	Positive
RNA residual	FM_168	Pass		PEDIATRIC Brain primitive neuroectoderm tumor (PNET)	Brain	80	35	FoundationOne Heme RNA (v3.5.4)	5'-POLR3K(ex1-2 NM_016310)-AXL(ex5-19 NM_001699)	Positive	Positive
RNA residual	FM_169	Pass		Bone marrow leukemia non-lymphocytic acute myelocytic (AML)	Bone Marrow	60	62	FoundationOne Heme RNA (v3.5.4)	5'-RUNX1(ex1-6 NM_014933)-RUNX1T1(ex2-11 NM_004349)	Positive	Positive
RNA residual	FM_170	Pass		Myeloid sarcoma	Spine	30	31	FoundationOne Heme RNA (v3.5.4)	5'-RUNX1(ex1-6 NM_014933)-RUNX1T1(ex2-11 NM_004349)	Positive	Positive
RNA residual	FM_171	Pass		Kidney renal cell carcinoma (NOS)	Kidney	70	59	FoundationOne Heme RNA (v3.5.4)	5'-SFPQ(ex1-9 NM_005066)-TFE3(ex5-10 NM_006521)	Positive	Positive				SFPQ-TFE3
RNA residual	FM_172	Pass		Uterus adenosarcoma	Colon	80	33	FoundationOne Heme RNA (v3.5.4)	5'-SORCS2(ex1-2 NM_020777)-WHSC1(ex4-11 UTR NM_007331)	Positive	Positive
RNA residual	FM_173	Pass		Kidney renal cell carcinoma (NOS)	Kidney	70	59	FoundationOne Heme RNA (v3.5.4)	5'-SS18(ex1-10 NM_001007559)-SSX1(ex6-8 NM_005635)	Positive	Negative	No supporting read pairs detected			SS18-SSX1
RNA residual	FM_174	Pass		Soft tissue synovial sarcoma	Soft Tissue	70	35	FoundationOne Heme RNA (v3.5.4)	5'-SS18(ex1-10 NM_001007559)-SSX1(ex6-8 NM_005635)	Positive	Positive				SS18-SSX1
RNA residual	FM_175	Pass		Soft tissue synovial sarcoma	Abdominal wall	70	18	FoundationOne Heme RNA (v3.5.4)	5'-SS18(ex1-10 NM_001007559)-SSX1(ex6-8 NM_005635)	Positive	Positive				SS18-SSX1
RNA residual	FM_176	Pass		Brain hemangiopericytoma	Pituitary gland	30	36	FoundationOne Heme RNA (v3.5.4)	5'-STAT6(ex1-14 NM_003153)-STIM2(ex2-12 NM_020860)	Positive	Negative	Low supporting read pairs (46 read pairs)
RNA residual	FM_177	Pass		Soft tissue liposarcoma	Retroperitoneum	30	14	FoundationOne Heme RNA (v3.5.4)	5'-STK11(ex1-1 NM_000455)-APC2(ex2-15 UTR NM_005883)	Negative	Positive	Removed from R2 replicate as artifact during curation
RNA residual	FM_178	Pass		Salivary gland duct carcinoma	Parotid Gland	20	21	FoundationOne Heme RNA (v3.5.4)	5'-TBL1XR1(ex1-1 UTR NM_024665)-PIK3CA(ex2-21 UTR NM_006218)	Positive	Positive		TBL1XR1-PIK3CA	PIK3CA
RNA residual	FM_179	Pass		Soft tissue fibrosarcoma	Soft Tissue	50	14	FoundationOne Heme RNA (v3.5.4)	5'-TEAD1(ex1-8 NM_021961)-NCOA2(ex13-23 NM_006540)	Positive	Positive				TEAD1-NCOA2
RNA residual	FM_180	Pass		Kidney renal cell carcinoma (NOS)	Kidney	50	12	FoundationOne Heme RNA (v3.5.4)	5'-TFE3(ex1-5 NM_006521)-FCGBP 15kb upstream UTR	Negative	Positive	Low supporting read pairs (48 read pairs)
RNA residual	FM_181	Pass		Soft tissue myoepithelioma	Soft Tissue	70	22	FoundationOne Heme RNA (v3.5.4)	5'-TFE3(ex1-6 NM_006521)-YIPF6(ex2-7 NM_173834)	Positive	Positive
RNA residual	FM_182	Pass		Soft tissue sarcoma (NOS)	Chest Wall	50	15	FoundationOne Heme RNA (v3.5.4)	5'-TFG(ex1-2 NM_006070)-LONRF1 8kb downstream UTR	Positive	Positive
RNA residual	FM_183	Pass		Soft tissue liposarcoma	Retroperitoneum	30	14	FoundationOne Heme RNA (v3.5.4)	5'-TP63(ex1-4 NM_003722)-UTRN 32kb upstream UTR	Negative	Positive	Removed from R2 replicate as artifact during curation
RNA residual	FM_184	Pass		Uterus perivascular epithelioid cell tumor (PEComa)	Uterus	50	12	FoundationOne Heme RNA (v3.5.4)	5'-UGGT1(ex1-26 NM_020120)-FGFR2(ex11-18 NM_000141)	Positive	Negative	Low supporting read pairs (44 read pairs)	UGGT1-FGFR2	FGFR2
FFPE	FM_RNASeq_019	Pass		Lung squamous cell carcinoma (SCC)	Lung	50	21	FoundationOne CDX(v3.3.3)		Negative	Negative
FFPE	FM_RNASeq_058	Pass		Lung adenocarcinoma	Lung	30	75	FoundationOne(v2.2.2)		Negative	Negative
FFPE	FM_RNASeq_059	Pass		Unknown primary malignant neoplasm (NOS)	Brain	40	48	FoundationOne(v2.8.2)		Negative	Negative
FFPE	FM_RNASeq_062	Pass		Uterus endometrial adenocarcinoma papillary serous	Uterus	20	37	FoundationOne(v2.9.5)		Negative	Negative
FFPE	FM_RNASeq_075	Pass		Lung adenocarcinoma	Brain	40		FoundationOne CDX(v1.0.3)		Negative	Negative
FFPE	FM_RNASeq_078	Pass		Lung adenocarcinoma	Brain	30		FoundationOne CDX(v1.0.4)		Negative	Negative
FFPE	FM_RNASeq_086	Pass		Lung adenocarcinoma	Lung	40		FoundationOne CDX(v3.3.9)		Negative	Negative
FFPE	FM_RNASeq_087	Pass		Lung adenocarcinoma	Lung	40		FoundationOne CDX(v3.4.1)		Negative	Negative
FFPE	FM_RNASeq_088	Pass		Lung adenocarcinoma	Pleura	20		FoundationOne CDX(v3.4.12)		Negative	Negative
FFPE	FM_RNASeq_090	Pass		Lung adenocarcinoma	Adrenal Gland	40		FoundationOne CDX(v3.4.13)		Negative	Negative
FFPE	FM_RNASeq_092	Pass		Lung adenocarcinoma	Mediastinum	40		FoundationOne CDX(v3.4.7)		Negative	Negative
FFPE	FM_RNASeq_093	Pass		Lung adenocarcinoma	Lymph Node	40		FoundationOne CDX(v3.4.7)		Negative	Negative
FFPE	FM_RNASeq_094	Pass		Lung adenocarcinoma	Lung	40		FoundationOne CDX(v3.4.7)		Negative	Negative
FFPE	FM_RNASeq_097	Pass		Lung adenocarcinoma	Lung	30		FoundationOne(v2.9.1.1)		Negative	Negative
FFPE	FM_RNASeq_100	Pass		Lung adenocarcinoma	Lung	30		FoundationOne(v2.9.1.1)		Negative	Negative
FFPE	FM_RNASeq_101	Pass		Lung adenocarcinoma	Lymph Node	30		FoundationOne(v2.9.4)		Negative	Negative
FFPE	FM_RNASeq_104	Pass		Breast carcinoma (NOS)	Brain	30		FoundationOne(v2.9.4)		Negative	Negative
FFPE	FM_RNASeq_106	Pass		Breast carcinoma (NOS)	Brain	40		Caris Transcriptome Panel (CMI1114 V1.0.2)		Negative	Negative
FFPE	FM_RNASeq_108	Pass		Breast carcinoma (NOS)	Brain	30		Caris Transcriptome Panel (CMI1114 V1.0.3)		Negative	Negative
FFPE	FM_RNASeq_109	Pass		Breast carcinoma (NOS)	Brain	40		Caris Transcriptome Panel (CMI1114 V1.0.3)		Negative	Negative
FFPE	FM_RNASeq_110	Pass		Breast carcinoma (NOS)	Brain	30		Caris Transcriptome Panel (CMI1114 V1.0.4)		Negative	Negative
FFPE	FM_RNASeq_111	Pass		Breast carcinoma (NOS)	Lymph Node	40		Caris Transcriptome Panel (CMI1114 V1.0.4)		Negative	Negative
FFPE	FM_RNASeq_113	Pass		Breast carcinoma (NOS)	Brain	40		Caris Transcriptome Panel (CMI1114 V1.0.4)		Negative	Negative
FFPE	FM_RNASeq_114	Pass		Breast carcinoma (NOS)	Brain	40		Caris Transcriptome Panel (CMI1114 V1.0.4)		Negative	Negative
FFPE	FM_RNASeq_115	Pass		Breast carcinoma (NOS)	Lung	30		Caris Transcriptome Panel (CMI1114 V1.0.4)		Negative	Negative
FFPE	FM_RNASeq_116	Pass		Breast carcinoma (NOS)	Brain	40		Caris Transcriptome Panel (CMI1114 V1.3.1)		Negative	Negative
FFPE	FM_RNASeq_117	Pass		Breast carcinoma (NOS)	Brain	30		Caris Transcriptome Panel (CMI1114 V1.3.1)		Negative	Negative
FFPE	FM_RNASeq_118	Pass		Breast carcinoma (NOS)	Breast	40		Caris Transcriptome Panel (CMI1114 V1.3.1)		Negative	Negative
FFPE	FM_RNASeq_122	Pass		Breast carcinoma (NOS)	Chest Wall	40		Caris Transcriptome Panel (CMI1114 V1.0.3)		Negative	Negative
FFPE	FM_RNASeq_123	Pass		Breast carcinoma (NOS)	Liver	40		Caris Transcriptome Panel (CMI1114 V1.3.1)		Negative	Negative
FFPE	FM_RNASeq_124	Pass		Breast carcinoma (NOS)	Breast	30		Caris Transcriptome Panel (CMI1114 V1.3.1)		Negative	Negative
FFPE	FM_RNASeq_125	Pass		Breast carcinoma (NOS)	Liver	40		Caris Transcriptome Panel (CMI1114 V1.0.3)		Negative	Negative
FFPE	FM_RNASeq_126	Pass		Soft tissue round cell tumor (NOS)	Chest Wall	40		Caris Transcriptome Panel (CMI1114 V1.0.4)		Negative	Negative
FFPE	FM_RNASeq_128	Pass		Unknown primary malignant neoplasm (NOS)	Head and Neck	40		Caris Transcriptome Panel (CMI1114 V1.0.4)		Negative	Negative
FFPE	FM_RNASeq_129	Pass		Brain glioma (NOS)	Brain	40		Caris Transcriptome Panel (CMI1114 V1.0.4)		Negative	Negative
FFPE	FM_RNASeq_132	Pass		Breast carcinoma (NOS)	Brain	40		Caris Transcriptome Panel (CMI1114 V1.0.4)		Negative	Negative
FFPE	FM_RNASeq_133	Pass		Lung non-small cell lung carcinoma (NOS)	Brain	40		Caris Transcriptome Panel (CMI1114 V1.0.4)		Negative	Negative
FFPE	FM_RNASeq_134	Pass		Lung non-small cell lung carcinoma (NOS)	Brain	40		Caris Transcriptome Panel (CMI1114 V1.0.3)		Negative	Negative
FFPE	FM_RNASeq_135	Pass		Lung adenocarcinoma	Brain	30		Caris Transcriptome Panel (CMI1114 V1.0.4)		Negative	Negative
FFPE	FM_RNASeq_136	Pass		Ovary serous carcinoma	Brain	40		Caris Transcriptome Panel (CMI1114 V1.0.4)		Negative	Negative
FFPE	FM_RNASeq_141	Pass		Thyroid papillary carcinoma	Lung	40		Caris Transcriptome Panel (CMI1114 V1.0.4)		Negative	Negative
FFPE	FM_RNASeq_142	Pass		Thyroid carcinoma (NOS)	Lymph Node	40		Caris Transcriptome Panel (CMI1114 V1.0.4)		Negative	Negative
FFPE	FM_RNASeq_148	Pass		Brain dysembryoplastic neuroepithelial tumor	Brain	40		Caris Transcriptome Panel (CMI1114 V1.0.4)		Negative	Negative
FFPE	FM_RNASeq_151	Pass		Soft tissue angiosarcoma	Skin	20		Caris Transcriptome Panel (CMI1114 V1.3.1)		Negative	Negative
FFPE	FM_RNASeq_154	Pass		CNS sarcoma (NOS)	Dura	50		Caris Transcriptome Panel (CMI1114 V1.3.1)		Negative	Negative
RNA residual	FM_185	Pass		Thyroid papillary carcinoma	Lymph Node	20	58	FoundationOne Heme RNA (v3.5.4)		Negative	Negative
RNA residual	FM_186	Pass		Lymph node lymphoma angioimmunoblastic T-cell (AITL)	Lymph Node	30	56	FoundationOne Heme RNA (v3.5.4)		Negative	Negative
RNA residual	FM_187	Pass		Soft tissue sarcoma (NOS)	Skin	70	15	FoundationOne Heme RNA (v3.5.4)		Negative	Negative
FFPE	347B	Fail	Unsuccessful library construction due to low yield in orthogonal and F1RNA test	Prostate acinar adenocarcinoma	Prostate	50		FoundationOne Heme RNA (v3.5.4)
FFPE	90A3	Fail	Unsuccessful Sequencing QC in orthogonal test due to low number of on target distinct pairs and small mean insert size	Thyroid follicular carcinoma	Thyroid	60		FoundationOne Heme RNA (v3.5.4)
FFPE	FM_RNASeq_014	Fail	Unsuccessful RNA extraction due to low RNA yield in F1RNA test	Lung adenocarcinoma	Bone	30	33	FoundationOne CDX(v1.0.3)
FFPE	FM_RNASeq_041	Fail	Unsuccessful Sequencing QC in F1RNA test due to low number of on target distinct pairs	Uterus endometrial adenocarcinoma papillary serous	Uterus	30	37	FoundationOne(v2.9.5)
FFPE	FM_RNASeq_076	Fail	Unsuccessful Sequencing QC in F1RNA test due to small mean insert size	Lung adenocarcinoma	Lung	40		FoundationOne CDX(v1.0.3)
FFPE	FM_RNASeq_079	Fail	Unsuccessful Sequencing QC in F1RNA test due to small mean insert size	Lung adenocarcinoma	Lung	30		FoundationOne CDX(v1.0.4)
FFPE	FM_RNASeq_080	Fail	Unsuccessful Sequencing QC in F1RNA test due to low number of on target distinct pairs and small mean insert size	Lung adenocarcinoma	Lung	40		FoundationOne CDX(v1.0.4)
FFPE	FM_RNASeq_096	Fail	Unsuccessful Sequencing QC in F1RNA test due to small mean insert size	Lung adenocarcinoma	Lung	40		FoundationOne(v2.9.1.1)
FFPE	FM_RNASeq_150	Fail	Unsuccessful Sequencing QC in F1RNA test due to low number of on target distinct pairs	Soft tissue chondrosarcoma	Soft Tissue	50		Caris Transcriptome Panel (CMI1114 V1.0.4)
FFPE	FM_RNASeq_152	Fail	Unsuccessful Sequencing QC in F1RNA test due to low number of on target distinct pairs	Soft tissue angiosarcoma	Brain	20		Caris Transcriptome Panel (CMI1114 V1.3.1)
FFPE	FM_RNASeq_011	Fail	Unsuccessful library construction due to low yield in F1RNA test	Lung adenocarcinoma	Lung	50	41	FoundationOne(v2.9.2)
FFPE	FM_RNASeq_016	Fail	Unsuccessful library construction due to low yield in F1RNA test	Pancreas ductal adenocarcinoma	Pancreas	20	29	Caris Transcriptome Panel (CMI1114 V1.0.3)
FFPE	FM_RNASeq_020	Fail	Unsuccessful library construction due to low yield in F1RNA test	Lung adenocarcinoma	Brain	50	19	FoundationOne CDX(v3.3.7)
FFPE	FM_RNASeq_025	Fail	Unsuccessful library construction due to low yield in F1RNA test	Brain astrocytoma pilocytic	Brain	40	120	FoundationOne(v3.0.0)
FFPE	FM_RNASeq_034	Fail	Unsuccessful library construction due to low yield in F1RNA test	Prostate acinar adenocarcinoma	Prostate	20	72	FoundationOne CDX(v3.3.8)
FFPE	FM_RNASeq_042	Fail	Unsuccessful library construction due to low yield in F1RNA test	Brain ganglioglioma	Brain	50	32	FoundationOne(v2.9.8.1)
FFPE	FM_RNASeq_043	Fail	Unsuccessful library construction due to low yield in F1RNA test	Adrenal gland cortical carcinoma	Brain	40	30	FoundationOne CDX(v1.0.5)
FFPE	FM_RNASeq_044	Fail	Unsuccessful library construction due to low yield in F1RNA test	Brain glioblastoma (GBM)	Brain	40	28	FoundationOne CDX(v3.1.6)
FFPE	FM_RNASeq_046	Fail	Unsuccessful library construction due to low yield in F1RNA test	Brain glioblastoma (GBM)	Brain	40	14	Caris Transcriptome Panel (CMI1114 V1.0.4)
FFPE	FM_RNASeq_050	Fail	Unsuccessful library construction due to low yield in F1RNA test	Ureter urothelial carcinoma	Ureter	50	42	FoundationOne(v2.8.0)
FFPE	FM_RNASeq_066	Fail	Unsuccessful library construction due to low yield in F1RNA test	Lung adenocarcinoma	Lung	40	67	FoundationOne(v2.8.0)
FFPE	FM_RNASeq_082	Fail	Unsuccessful library construction due to low yield in F1RNA test	Lung adenocarcinoma	Brain	20		FoundationOne CDX(v3.2.0)
FFPE	FM_RNASeq_083	Fail	Unsuccessful library construction due to low yield in F1RNA test	Lung adenocarcinoma	Brain	30		FoundationOne CDX(v3.3.16)
FFPE	FM_RNASeq_147	Fail	Unsuccessful library construction due to low yield in F1RNA test	Brain astrocytoma pilocytic	Brain	40		Caris Transcriptome Panel (CMI1114 V1.3.1)
RNA residual	FM_190	Fail	Unsuccessful Sequencing QC in F1RNA test due to small mean insert size	Thyroid papillary carcinoma	Thyroid	50	66	FoundationOne Heme RNA (v3.5.4)
RNA residual	FM_195	Fail	Unsuccessful hybridization capture due to high coefficient of variation in orthogonal test	Soft tissue synovial sarcoma	Lung	70	14	FoundationOne Heme RNA (v3.5.4)
RNA residual	FM_199	Fail	Unsuccessful hybridization capture due to high coefficient of variation in orthogonal test	Soft tissue sarcoma (NOS)	Nasal Cavity	50	16	FoundationOne Heme RNA (v3.5.4)
RNA residual	FM_201	Fail	Unsuccessful hybridization capture due to high coefficient of variation in orthogonal test	Soft tissue rhabdomyosarcoma embryonal	Skin	80	26	FoundationOne Heme RNA (v3.5.4)
RNA residual	FM_205	Fail	Unsuccessful hybridization capture due to high coefficient of variation in orthogonal test	Soft tissue sarcoma (NOS)	Soft Tissue	70	15	FoundationOne Heme RNA (v3.5.4)

## Sheet: Precision
source	Disease_Ontology	Tissue_Type	Replicate Number	Day	Supporting Reads	Detection Status	Fusion
FM_RNASeq_068	Brain glioblastoma (GBM)	Brain	1	1	2252	Positive	5'-SERINC1(ex1-1 NM_020755)-ROS1(ex35-43 NM_002944)
FM_RNASeq_068	Brain glioblastoma (GBM)	Brain	2	1	2124	Positive	5'-SERINC1(ex1-1 NM_020755)-ROS1(ex35-43 NM_002944)
FM_RNASeq_068	Brain glioblastoma (GBM)	Brain	3	1	2151	Positive	5'-SERINC1(ex1-1 NM_020755)-ROS1(ex35-43 NM_002944)
FM_RNASeq_068	Brain glioblastoma (GBM)	Brain	4	2	2314	Positive	5'-SERINC1(ex1-1 NM_020755)-ROS1(ex35-43 NM_002944)
FM_RNASeq_068	Brain glioblastoma (GBM)	Brain	5	2	2389	Positive	5'-SERINC1(ex1-1 NM_020755)-ROS1(ex35-43 NM_002944)
FM_RNASeq_068	Brain glioblastoma (GBM)	Brain	6	2	2405	Positive	5'-SERINC1(ex1-1 NM_020755)-ROS1(ex35-43 NM_002944)
FM_RNASeq_068	Brain glioblastoma (GBM)	Brain	7	3	1796	Positive	5'-SERINC1(ex1-1 NM_020755)-ROS1(ex35-43 NM_002944)
FM_RNASeq_068	Brain glioblastoma (GBM)	Brain	8	3	1686	Positive	5'-SERINC1(ex1-1 NM_020755)-ROS1(ex35-43 NM_002944)
FM_RNASeq_068	Brain glioblastoma (GBM)	Brain	9	3	1806	Positive	5'-SERINC1(ex1-1 NM_020755)-ROS1(ex35-43 NM_002944)
FM_RNASeq_021	Lung adenocarcinoma	Lung	1	1	293	Positive	5'-EML4(ex1-13 NM_019063)-ALK(ex20-29 NM_004304)
FM_RNASeq_021	Lung adenocarcinoma	Lung	2	1	274	Positive	5'-EML4(ex1-13 NM_019063)-ALK(ex20-29 NM_004304)
FM_RNASeq_021	Lung adenocarcinoma	Lung	3	1	295	Positive	5'-EML4(ex1-13 NM_019063)-ALK(ex20-29 NM_004304)
FM_RNASeq_021	Lung adenocarcinoma	Lung	4	2	328	Positive	5'-EML4(ex1-13 NM_019063)-ALK(ex20-29 NM_004304)
FM_RNASeq_021	Lung adenocarcinoma	Lung	5	2	292	Positive	5'-EML4(ex1-13 NM_019063)-ALK(ex20-29 NM_004304)
FM_RNASeq_021	Lung adenocarcinoma	Lung	6	2	290	Positive	5'-EML4(ex1-13 NM_019063)-ALK(ex20-29 NM_004304)
FM_RNASeq_021	Lung adenocarcinoma	Lung	7	3	264	Positive	5'-EML4(ex1-13 NM_019063)-ALK(ex20-29 NM_004304)
FM_RNASeq_021	Lung adenocarcinoma	Lung	8	3	222	Positive	5'-EML4(ex1-13 NM_019063)-ALK(ex20-29 NM_004304)
FM_RNASeq_021	Lung adenocarcinoma	Lung	9	3	215	Positive	5'-EML4(ex1-13 NM_019063)-ALK(ex20-29 NM_004304)
FM_RNASeq_047	Liver cholangiocarcinoma	Liver	1	1	2156	Positive	5'-FGFR2(ex1-17 NM_000141)-IKZF2(ex2-9 NM_001079526)
FM_RNASeq_047	Liver cholangiocarcinoma	Liver	2	1	1097	Positive	5'-FGFR2(ex1-17 NM_000141)-IKZF2(ex2-9 NM_001079526)
FM_RNASeq_047	Liver cholangiocarcinoma	Liver	3	1	1941	Positive	5'-FGFR2(ex1-17 NM_000141)-IKZF2(ex2-9 NM_001079526)
FM_RNASeq_047	Liver cholangiocarcinoma	Liver	4	2	2184	Positive	5'-FGFR2(ex1-17 NM_000141)-IKZF2(ex2-9 NM_001079526)
FM_RNASeq_047	Liver cholangiocarcinoma	Liver	5	2	1913	Positive	5'-FGFR2(ex1-17 NM_000141)-IKZF2(ex2-9 NM_001079526)
FM_RNASeq_047	Liver cholangiocarcinoma	Liver	6	2	2355	Positive	5'-FGFR2(ex1-17 NM_000141)-IKZF2(ex2-9 NM_001079526)
FM_RNASeq_047	Liver cholangiocarcinoma	Liver	7	3	1180	Positive	5'-FGFR2(ex1-17 NM_000141)-IKZF2(ex2-9 NM_001079526)
FM_RNASeq_047	Liver cholangiocarcinoma	Liver	8	3	1692	Positive	5'-FGFR2(ex1-17 NM_000141)-IKZF2(ex2-9 NM_001079526)
FM_RNASeq_047	Liver cholangiocarcinoma	Liver	9	3	1868	Positive	5'-FGFR2(ex1-17 NM_000141)-IKZF2(ex2-9 NM_001079526)
FM_RNASeq_064	Colon adenocarcinoma (CRC)	Colon	1	1	2291	Positive	5'-TPM3(ex1-9 NM_152263)-NTRK1(ex10-17 NM_002529)
FM_RNASeq_064	Colon adenocarcinoma (CRC)	Colon	2	1	2856	Positive	5'-TPM3(ex1-9 NM_152263)-NTRK1(ex10-17 NM_002529)
FM_RNASeq_064	Colon adenocarcinoma (CRC)	Colon	3	1	2719	Positive	5'-TPM3(ex1-9 NM_152263)-NTRK1(ex10-17 NM_002529)
FM_RNASeq_064	Colon adenocarcinoma (CRC)	Colon	4	2	2626	Positive	5'-TPM3(ex1-9 NM_152263)-NTRK1(ex10-17 NM_002529)
FM_RNASeq_064	Colon adenocarcinoma (CRC)	Colon	5	2	3055	Positive	5'-TPM3(ex1-9 NM_152263)-NTRK1(ex10-17 NM_002529)
FM_RNASeq_064	Colon adenocarcinoma (CRC)	Colon	6	2	2859	Positive	5'-TPM3(ex1-9 NM_152263)-NTRK1(ex10-17 NM_002529)
FM_RNASeq_064	Colon adenocarcinoma (CRC)	Colon	7	3	1545	Positive	5'-TPM3(ex1-9 NM_152263)-NTRK1(ex10-17 NM_002529)
FM_RNASeq_064	Colon adenocarcinoma (CRC)	Colon	8	3	1546	Positive	5'-TPM3(ex1-9 NM_152263)-NTRK1(ex10-17 NM_002529)
FM_RNASeq_064	Colon adenocarcinoma (CRC)	Colon	9	3	1732	Positive	5'-TPM3(ex1-9 NM_152263)-NTRK1(ex10-17 NM_002529)
FM_RNASeq_013	Lung adenocarcinoma	Lung	1	1	30	Positive	5'-EML4(ex1-6 NM_019063)-ALK(ex20-29 NM_004304)
FM_RNASeq_013	Lung adenocarcinoma	Lung	2	1	27	Positive	5'-EML4(ex1-5 NM_019063)-ALK(ex20-29 NM_004304)
FM_RNASeq_013	Lung adenocarcinoma	Lung	3	1	39	Positive	5'-EML4(ex1-5 NM_019063)-ALK(ex20-29 NM_004304)
FM_RNASeq_013	Lung adenocarcinoma	Lung	4	2	46	Positive	5'-EML4(ex1-6 NM_019063)-ALK(ex20-29 NM_004304)
FM_RNASeq_013	Lung adenocarcinoma	Lung	5	2	39	Positive	5'-EML4(ex1-6 NM_019063)-ALK(ex20-29 NM_004304)
FM_RNASeq_013	Lung adenocarcinoma	Lung	6	2	43	Positive	5'-EML4(ex1-5 NM_019063)-ALK(ex20-29 NM_004304)
FM_RNASeq_013	Lung adenocarcinoma	Lung	7	3	11	Positive	5'-EML4(ex1-5 NM_019063)-ALK(ex20-29 NM_004304)
FM_RNASeq_013	Lung adenocarcinoma	Lung	8	3	11	Positive	5'-EML4(ex1-13 NM_019063)-ALK(ex20-29 NM_004304)
FM_RNASeq_013	Lung adenocarcinoma	Lung	9	3	39	Positive	5'-EML4(ex1-5 NM_019063)-ALK(ex20-29 NM_004304)
FM_RNASeq_006	Prostate acinar adenocarcinoma	Prostate	1	1	232	Positive	5'-MYCBP2(ex1-79 NM_015057)-BRAF(ex9-18 NM_004333)
FM_RNASeq_006	Prostate acinar adenocarcinoma	Prostate	2	1	233	Positive	5'-MYCBP2(ex1-78 NM_015057)-BRAF(ex9-18 NM_004333)
FM_RNASeq_006	Prostate acinar adenocarcinoma	Prostate	3	1	257	Positive	5'-MYCBP2(ex1-78 NM_015057)-BRAF(ex9-18 NM_004333)
FM_RNASeq_006	Prostate acinar adenocarcinoma	Prostate	4	2	221	Positive	5'-MYCBP2(ex1-78 NM_015057)-BRAF(ex9-18 NM_004333)
FM_RNASeq_006	Prostate acinar adenocarcinoma	Prostate	5	2	235	Positive	5'-MYCBP2(ex1-78 NM_015057)-BRAF(ex9-18 NM_004333)
FM_RNASeq_006	Prostate acinar adenocarcinoma	Prostate	6	2	314	Positive	5'-MYCBP2(ex1-79 NM_015057)-BRAF(ex9-18 NM_004333)
FM_RNASeq_006	Prostate acinar adenocarcinoma	Prostate	7	3	237	Positive	5'-MYCBP2(ex1-78 NM_015057)-BRAF(ex9-18 NM_004333)
FM_RNASeq_006	Prostate acinar adenocarcinoma	Prostate	8	3	224	Positive	5'-MYCBP2(ex1-78 NM_015057)-BRAF(ex9-18 NM_004333)
FM_RNASeq_006	Prostate acinar adenocarcinoma	Prostate	9	3	148	Positive	5'-MYCBP2(ex1-78 NM_015057)-BRAF(ex9-18 NM_004333)
FM_RNASeq_008	Brain astrocytoma pilocytic	Brain	1	1	121	Positive	5'-KIAA1549(ex1-16 NM_020910)-BRAF(ex9-18 NM_004333)
FM_RNASeq_008	Brain astrocytoma pilocytic	Brain	2	1	110	Positive	5'-KIAA1549(ex1-16 NM_020910)-BRAF(ex9-18 NM_004333)
FM_RNASeq_008	Brain astrocytoma pilocytic	Brain	3	1	113	Positive	5'-KIAA1549(ex1-16 NM_020910)-BRAF(ex9-18 NM_004333)
FM_RNASeq_008	Brain astrocytoma pilocytic	Brain	4	2	115	Positive	5'-KIAA1549(ex1-16 NM_020910)-BRAF(ex9-18 NM_004333)
FM_RNASeq_008	Brain astrocytoma pilocytic	Brain	5	2	126	Positive	5'-KIAA1549(ex1-16 NM_020910)-BRAF(ex9-18 NM_004333)
FM_RNASeq_008	Brain astrocytoma pilocytic	Brain	6	2	127	Positive	5'-KIAA1549(ex1-16 NM_020910)-BRAF(ex9-18 NM_004333)
FM_RNASeq_008	Brain astrocytoma pilocytic	Brain	7	3	94	Positive	5'-KIAA1549(ex1-16 NM_020910)-BRAF(ex9-18 NM_004333)
FM_RNASeq_008	Brain astrocytoma pilocytic	Brain	8	3	98	Positive	5'-KIAA1549(ex1-16 NM_020910)-BRAF(ex9-18 NM_004333)
FM_RNASeq_008	Brain astrocytoma pilocytic	Brain	9	3	95	Positive	5'-KIAA1549(ex1-16 NM_020910)-BRAF(ex9-18 NM_004333)
FM_RNASeq_009	Brain astrocytoma pilocytic	Brain	1	1	64	Positive	5'-KIAA1549(ex1-16 NM_020910)-BRAF(ex9-18 NM_004333)
FM_RNASeq_009	Brain astrocytoma pilocytic	Brain	2	1	61	Positive	5'-KIAA1549(ex1-16 NM_020910)-BRAF(ex9-18 NM_004333)
FM_RNASeq_009	Brain astrocytoma pilocytic	Brain	3	1	70	Positive	5'-KIAA1549(ex1-16 NM_020910)-BRAF(ex9-18 NM_004333)
FM_RNASeq_009	Brain astrocytoma pilocytic	Brain	4	2	46	Positive	5'-KIAA1549(ex1-16 NM_020910)-BRAF(ex9-18 NM_004333)
FM_RNASeq_009	Brain astrocytoma pilocytic	Brain	5	2	53	Positive	5'-KIAA1549(ex1-16 NM_020910)-BRAF(ex9-18 NM_004333)
FM_RNASeq_009	Brain astrocytoma pilocytic	Brain	6	2	49	Positive	5'-KIAA1549(ex1-16 NM_020910)-BRAF(ex9-18 NM_004333)
FM_RNASeq_009	Brain astrocytoma pilocytic	Brain	7	3	32	Positive	5'-KIAA1549(ex1-16 NM_020910)-BRAF(ex9-18 NM_004333)
FM_RNASeq_009	Brain astrocytoma pilocytic	Brain	8	3	27	Positive	5'-KIAA1549(ex1-16 NM_020910)-BRAF(ex9-18 NM_004333)
FM_RNASeq_009	Brain astrocytoma pilocytic	Brain	9	3	35	Positive	5'-KIAA1549(ex1-16 NM_020910)-BRAF(ex9-18 NM_004333)
FM_RNASeq_039	Brain glioblastoma (GBM)	Brain	1	1	1475	Positive	5'-FGFR3(ex1-17 NM_000142)-TACC3(ex6-16 NM_006342)
FM_RNASeq_039	Brain glioblastoma (GBM)	Brain	2	1	1607	Positive	5'-FGFR3(ex1-17 NM_000142)-TACC3(ex6-16 NM_006342)
FM_RNASeq_039	Brain glioblastoma (GBM)	Brain	3	1	1749	Positive	5'-FGFR3(ex1-17 NM_000142)-TACC3(ex6-16 NM_006342)
FM_RNASeq_039	Brain glioblastoma (GBM)	Brain	4	2	2008	Positive	5'-FGFR3(ex1-17 NM_000142)-TACC3(ex6-16 NM_006342)
FM_RNASeq_039	Brain glioblastoma (GBM)	Brain	5	2	2234	Positive	5'-FGFR3(ex1-17 NM_000142)-TACC3(ex6-16 NM_006342)
FM_RNASeq_039	Brain glioblastoma (GBM)	Brain	6	2	1461	Positive	5'-FGFR3(ex1-17 NM_000142)-TACC3(ex6-16 NM_006342)
FM_RNASeq_039	Brain glioblastoma (GBM)	Brain	7	3	1281	Positive	5'-FGFR3(ex1-17 NM_000142)-TACC3(ex6-16 NM_006342)
FM_RNASeq_039	Brain glioblastoma (GBM)	Brain	8	3	1162	Positive	5'-FGFR3(ex1-17 NM_000142)-TACC3(ex6-16 NM_006342)
FM_RNASeq_039	Brain glioblastoma (GBM)	Brain	9	3	1271	Positive	5'-FGFR3(ex1-17 NM_000142)-TACC3(ex6-16 NM_006342)
FM_RNASeq_040	Urethra urothelial carcinoma	Urethra	1	1	1399	Positive	5'-FGFR3(ex1-17 NM_000142)-TACC3(ex11-16 NM_006342)
FM_RNASeq_040	Urethra urothelial carcinoma	Urethra	2	1	1366	Positive	5'-FGFR3(ex1-17 NM_000142)-TACC3(ex11-16 NM_006342)
FM_RNASeq_040	Urethra urothelial carcinoma	Urethra	3	1	1580	Positive	5'-FGFR3(ex1-17 NM_000142)-TACC3(ex11-16 NM_006342)
FM_RNASeq_040	Urethra urothelial carcinoma	Urethra	4	2	1383	Positive	5'-FGFR3(ex1-17 NM_000142)-TACC3(ex11-16 NM_006342)
FM_RNASeq_040	Urethra urothelial carcinoma	Urethra	5	2	1350	Positive	5'-FGFR3(ex1-17 NM_000142)-TACC3(ex11-16 NM_006342)
FM_RNASeq_040	Urethra urothelial carcinoma	Urethra	6	2	1553	Positive	5'-FGFR3(ex1-17 NM_000142)-TACC3(ex11-16 NM_006342)
FM_RNASeq_040	Urethra urothelial carcinoma	Urethra	7	3	1248	Positive	5'-FGFR3(ex1-17 NM_000142)-TACC3(ex11-16 NM_006342)
FM_RNASeq_040	Urethra urothelial carcinoma	Urethra	8	3	1222	Positive	5'-FGFR3(ex1-17 NM_000142)-TACC3(ex11-16 NM_006342)
FM_RNASeq_040	Urethra urothelial carcinoma	Urethra	9	3	1267	Positive	5'-FGFR3(ex1-17 NM_000142)-TACC3(ex11-16 NM_006342)

## Sheet: LoD
Dilution Level	Number of Replicates	Replicate Number	RNA Input	Dilution Level	fusion	cell_line	Target Variant	variant_status	detected	Supporting Reads	Fusion
Level1	10	rep1	60ng	20%	BCR-ABL1	K562	True	known	Positive	1975	5'-BCR(ex1-14 NM_004327)-ABL1(ex2-11 NM_005157)
Level1	10	rep1	60ng	20%	CCDC6-RET	LC-2/ad	True	known	Positive	130	5'-CCDC6(ex1-1 NM_005436)-RET(ex12-19 NM_020630)
Level1	10	rep1	60ng	20%	EML4-ALK	NCI-H2228	True	known	Positive	221	5'-EML4(ex1-6 NM_019063)-ALK(ex20-29 NM_004304)
Level1	10	rep1	60ng	20%	ETV6-RUNX1	Reh	True	known	Positive	200	5'-ETV6(ex1-5 NM_001987)-RUNX1(ex3-9 NM_001754)
Level1	10	rep1	60ng	20%	FOXP1-RYBP	NCI-H660	False	likely	Positive	209	5'-RYBP(ex1-1 NM_012234)-FOXP1(ex7-21 NM_032682)
Level1	10	rep1	60ng	20%	NUP214-XKR3	K562	False	known	Positive	206	5'-NUP214(ex1-29 NM_005085)-XKR3(ex2-4 UTR NM_175878)
Level1	10	rep1	60ng	20%	RUNX1-PRDM7	Reh	False	likely	Positive	213	5'-RUNX1(ex1-2 NM_001754)-PRDM7(ex1-3 UTR NM_052996)
Level1	10	rep1	60ng	20%	TMPRSS2-ERG	NCI-H660	True	known	Positive	53	5'-TMPRSS2(ex1-2 NM_005656)-ERG(ex4-11 NM_004449)
Level1	10	rep2	60ng	20%	BCR-ABL1	K562	True	known	Positive	2026	5'-BCR(ex1-14 NM_004327)-ABL1(ex2-11 NM_005157)
Level1	10	rep2	60ng	20%	CCDC6-RET	LC-2/ad	True	known	Positive	110	5'-CCDC6(ex1-1 NM_005436)-RET(ex12-19 NM_020630)
Level1	10	rep2	60ng	20%	EML4-ALK	NCI-H2228	True	known	Positive	182	5'-EML4(ex1-6 NM_019063)-ALK(ex20-29 NM_004304)
Level1	10	rep2	60ng	20%	ETV6-RUNX1	Reh	True	known	Positive	253	5'-ETV6(ex1-5 NM_001987)-RUNX1(ex4-9 NM_001754)
Level1	10	rep2	60ng	20%	FOXP1-RYBP	NCI-H660	False	likely	Positive	169	5'-FOXP1(ex1-11 NM_032682)-RYBP(ex2-4 NM_012234)
Level1	10	rep2	60ng	20%	NUP214-XKR3	K562	False	known	Positive	180	5'-NUP214(ex1-29 NM_005085)-XKR3(ex2-4 UTR NM_175878)
Level1	10	rep2	60ng	20%	RUNX1-PRDM7	Reh	False	likely	Positive	176	5'-RUNX1(ex1-2 NM_001754)-PRDM7(ex1-3 UTR NM_052996)
Level1	10	rep2	60ng	20%	TMPRSS2-ERG	NCI-H660	True	known	Positive	71	5'-TMPRSS2(ex1-1 UTR NM_005656)-ERG(ex4-11 NM_004449)
Level1	10	rep3	60ng	20%	BCR-ABL1	K562	True	known	Positive	1762	5'-BCR(ex1-14 NM_004327)-ABL1(ex2-11 NM_005157)
Level1	10	rep3	60ng	20%	CCDC6-RET	LC-2/ad	True	known	Positive	93	5'-CCDC6(ex1-1 NM_005436)-RET(ex12-19 NM_020630)
Level1	10	rep3	60ng	20%	EML4-ALK	NCI-H2228	True	known	Positive	201	5'-EML4(ex1-6 NM_019063)-ALK(ex20-29 NM_004304)
Level1	10	rep3	60ng	20%	ETV6-RUNX1	Reh	True	known	Positive	179	5'-ETV6(ex1-5 NM_001987)-RUNX1(ex3-9 NM_001754)
Level1	10	rep3	60ng	20%	FOXP1-RYBP	NCI-H660	False	likely	Positive	205	5'-RYBP(ex1-1 NM_012234)-FOXP1(ex7-21 NM_032682)
Level1	10	rep3	60ng	20%	NUP214-XKR3	K562	False	known	Positive	196	5'-NUP214(ex1-29 NM_005085)-XKR3(ex2-4 UTR NM_175878)
Level1	10	rep3	60ng	20%	RUNX1-PRDM7	Reh	False	likely	Positive	149	5'-RUNX1(ex1-2 NM_001754)-PRDM7(ex1-3 UTR NM_052996)
Level1	10	rep3	60ng	20%	TMPRSS2-ERG	NCI-H660	True	known	Positive	57	5'-TMPRSS2(ex1-2 NM_005656)-ERG(ex4-11 NM_004449)
Level1	10	rep4	60ng	20%	BCR-ABL1	K562	True	known	Positive	1949	5'-BCR(ex1-14 NM_004327)-ABL1(ex2-11 NM_005157)
Level1	10	rep4	60ng	20%	CCDC6-RET	LC-2/ad	True	known	Positive	95	5'-CCDC6(ex1-1 NM_005436)-RET(ex12-19 NM_020630)
Level1	10	rep4	60ng	20%	EML4-ALK	NCI-H2228	True	known	Positive	141	5'-EML4(ex1-6 NM_019063)-ALK(ex20-29 NM_004304)
Level1	10	rep4	60ng	20%	ETV6-RUNX1	Reh	True	known	Positive	236	5'-ETV6(ex1-5 NM_001987)-RUNX1(ex4-9 NM_001754)
Level1	10	rep4	60ng	20%	FOXP1-RYBP	NCI-H660	False	likely	Positive	194	5'-RYBP(ex1-1 NM_012234)-FOXP1(ex7-21 NM_032682)
Level1	10	rep4	60ng	20%	NUP214-XKR3	K562	False	known	Positive	169	5'-NUP214(ex1-29 NM_005085)-XKR3(ex2-4 UTR NM_175878)
Level1	10	rep4	60ng	20%	RUNX1-PRDM7	Reh	False	likely	Positive	185	5'-RUNX1(ex1-2 NM_001754)-PRDM7(ex1-3 UTR NM_052996)
Level1	10	rep4	60ng	20%	TMPRSS2-ERG	NCI-H660	True	known	Positive	49	5'-TMPRSS2(ex1-1 UTR NM_005656)-ERG(ex4-11 NM_004449)
Level1	10	rep5	60ng	20%	BCR-ABL1	K562	True	known	Positive	1812	5'-BCR(ex1-14 NM_004327)-ABL1(ex2-11 NM_005157)
Level1	10	rep5	60ng	20%	CCDC6-RET	LC-2/ad	True	known	Positive	79	5'-CCDC6(ex1-1 NM_005436)-RET(ex12-19 NM_020630)
Level1	10	rep5	60ng	20%	EML4-ALK	NCI-H2228	True	known	Positive	163	5'-EML4(ex1-6 NM_019063)-ALK(ex20-29 NM_004304)
Level1	10	rep5	60ng	20%	ETV6-RUNX1	Reh	True	known	Positive	194	5'-ETV6(ex1-5 NM_001987)-RUNX1(ex4-9 NM_001754)
Level1	10	rep5	60ng	20%	FOXP1-RYBP	NCI-H660	False	likely	Positive	184	5'-RYBP(ex1-1 NM_012234)-FOXP1(ex7-21 NM_032682)
Level1	10	rep5	60ng	20%	NUP214-XKR3	K562	False	known	Positive	182	5'-NUP214(ex1-29 NM_005085)-XKR3(ex2-4 UTR NM_175878)
Level1	10	rep5	60ng	20%	RUNX1-PRDM7	Reh	False	likely	Positive	151	5'-RUNX1(ex1-2 NM_001754)-PRDM7(ex1-3 UTR NM_052996)
Level1	10	rep5	60ng	20%	TMPRSS2-ERG	NCI-H660	True	known	Positive	36	5'-TMPRSS2(ex1-2 NM_005656)-ERG(ex4-11 NM_004449)
Level1	10	rep6	60ng	20%	BCR-ABL1	K562	True	known	Positive	1751	5'-BCR(ex1-14 NM_004327)-ABL1(ex2-11 NM_005157)
Level1	10	rep6	60ng	20%	CCDC6-RET	LC-2/ad	True	known	Positive	91	5'-CCDC6(ex1-1 NM_005436)-RET(ex12-19 NM_020630)
Level1	10	rep6	60ng	20%	EML4-ALK	NCI-H2228	True	known	Positive	165	5'-EML4(ex1-6 NM_019063)-ALK(ex20-29 NM_004304)
Level1	10	rep6	60ng	20%	ETV6-RUNX1	Reh	True	known	Positive	225	5'-ETV6(ex1-5 NM_001987)-RUNX1(ex3-9 NM_001754)
Level1	10	rep6	60ng	20%	FOXP1-RYBP	NCI-H660	False	likely	Positive	157	5'-RYBP(ex1-1 NM_012234)-FOXP1(ex7-21 NM_032682)
Level1	10	rep6	60ng	20%	NUP214-XKR3	K562	False	known	Positive	162	5'-NUP214(ex1-29 NM_005085)-XKR3(ex2-4 UTR NM_175878)
Level1	10	rep6	60ng	20%	RUNX1-PRDM7	Reh	False	likely	Positive	131	5'-RUNX1(ex1-2 NM_001754)-PRDM7(ex1-3 UTR NM_052996)
Level1	10	rep6	60ng	20%	TMPRSS2-ERG	NCI-H660	True	known	Positive	43	5'-TMPRSS2(ex1-1 UTR NM_005656)-ERG(ex4-11 NM_004449)
Level1	10	rep7	60ng	20%	BCR-ABL1	K562	True	known	Positive	1721	5'-BCR(ex1-14 NM_004327)-ABL1(ex2-11 NM_005157)
Level1	10	rep7	60ng	20%	CCDC6-RET	LC-2/ad	True	known	Positive	78	5'-CCDC6(ex1-1 NM_005436)-RET(ex12-19 NM_020630)
Level1	10	rep7	60ng	20%	EML4-ALK	NCI-H2228	True	known	Positive	193	5'-EML4(ex1-6 NM_019063)-ALK(ex20-29 NM_004304)
Level1	10	rep7	60ng	20%	ETV6-RUNX1	Reh	True	known	Positive	246	5'-ETV6(ex1-5 NM_001987)-RUNX1(ex3-9 NM_001754)
Level1	10	rep7	60ng	20%	FOXP1-RYBP	NCI-H660	False	likely	Positive	183	5'-RYBP(ex1-1 NM_012234)-FOXP1(ex7-21 NM_032682)
Level1	10	rep7	60ng	20%	NUP214-XKR3	K562	False	known	Positive	179	5'-NUP214(ex1-29 NM_005085)-XKR3(ex2-4 UTR NM_175878)
Level1	10	rep7	60ng	20%	RUNX1-PRDM7	Reh	False	likely	Positive	198	5'-RUNX1(ex1-2 NM_001754)-PRDM7(ex1-3 UTR NM_052996)
Level1	10	rep7	60ng	20%	TMPRSS2-ERG	NCI-H660	True	known	Positive	50	5'-TMPRSS2(ex1-1 UTR NM_005656)-ERG(ex4-11 NM_004449)
Level1	10	rep8	60ng	20%	BCR-ABL1	K562	True	known	Positive	2043	5'-BCR(ex1-14 NM_004327)-ABL1(ex2-11 NM_005157)
Level1	10	rep8	60ng	20%	CCDC6-RET	LC-2/ad	True	known	Positive	110	5'-CCDC6(ex1-1 NM_005436)-RET(ex12-19 NM_020630)
Level1	10	rep8	60ng	20%	EML4-ALK	NCI-H2228	True	known	Positive	173	5'-EML4(ex1-6 NM_019063)-ALK(ex20-29 NM_004304)
Level1	10	rep8	60ng	20%	ETV6-RUNX1	Reh	True	known	Positive	228	5'-ETV6(ex1-5 NM_001987)-RUNX1(ex4-9 NM_001754)
Level1	10	rep8	60ng	20%	FOXP1-RYBP	NCI-H660	False	likely	Positive	201	5'-FOXP1(ex1-11 NM_032682)-RYBP(ex2-4 NM_012234)
Level1	10	rep8	60ng	20%	NUP214-XKR3	K562	False	known	Positive	195	5'-NUP214(ex1-29 NM_005085)-XKR3(ex2-4 UTR NM_175878)
Level1	10	rep8	60ng	20%	RUNX1-PRDM7	Reh	False	likely	Positive	217	5'-RUNX1(ex1-2 NM_001754)-PRDM7(ex1-3 UTR NM_052996)
Level1	10	rep8	60ng	20%	TMPRSS2-ERG	NCI-H660	True	known	Positive	49	5'-TMPRSS2(ex1-1 UTR NM_005656)-ERG(ex4-11 NM_004449)
Level1	10	rep9	60ng	20%	BCR-ABL1	K562	True	known	Positive	1951	5'-BCR(ex1-14 NM_004327)-ABL1(ex2-11 NM_005157)
Level1	10	rep9	60ng	20%	CCDC6-RET	LC-2/ad	True	known	Positive	123	5'-CCDC6(ex1-1 NM_005436)-RET(ex12-19 NM_020630)
Level1	10	rep9	60ng	20%	EML4-ALK	NCI-H2228	True	known	Positive	228	5'-EML4(ex1-6 NM_019063)-ALK(ex20-29 NM_004304)
Level1	10	rep9	60ng	20%	ETV6-RUNX1	Reh	True	known	Positive	220	5'-ETV6(ex1-5 NM_001987)-RUNX1(ex3-9 NM_001754)
Level1	10	rep9	60ng	20%	FOXP1-RYBP	NCI-H660	False	likely	Positive	237	5'-FOXP1(ex1-11 NM_032682)-RYBP(ex2-4 NM_012234)
Level1	10	rep9	60ng	20%	NUP214-XKR3	K562	False	known	Positive	188	5'-NUP214(ex1-29 NM_005085)-XKR3(ex2-4 UTR NM_175878)
Level1	10	rep9	60ng	20%	RUNX1-PRDM7	Reh	False	likely	Positive	180	5'-RUNX1(ex1-2 NM_001754)-PRDM7(ex1-3 UTR NM_052996)
Level1	10	rep9	60ng	20%	TMPRSS2-ERG	NCI-H660	True	known	Positive	46	5'-TMPRSS2(ex1-1 UTR NM_005656)-ERG(ex4-11 NM_004449)
Level1	10	rep10	60ng	20%	BCR-ABL1	K562	True	known	Positive	1872	5'-BCR(ex1-14 NM_004327)-ABL1(ex2-11 NM_005157)
Level1	10	rep10	60ng	20%	CCDC6-RET	LC-2/ad	True	known	Positive	114	5'-CCDC6(ex1-1 NM_005436)-RET(ex12-19 NM_020630)
Level1	10	rep10	60ng	20%	EML4-ALK	NCI-H2228	True	known	Positive	198	5'-EML4(ex1-6 NM_019063)-ALK(ex20-29 NM_004304)
Level1	10	rep10	60ng	20%	ETV6-RUNX1	Reh	True	known	Positive	237	5'-ETV6(ex1-5 NM_001987)-RUNX1(ex3-9 NM_001754)
Level1	10	rep10	60ng	20%	FOXP1-RYBP	NCI-H660	False	likely	Positive	207	5'-RYBP(ex1-1 NM_012234)-FOXP1(ex7-21 NM_032682)
Level1	10	rep10	60ng	20%	NUP214-XKR3	K562	False	known	Positive	189	5'-NUP214(ex1-29 NM_005085)-XKR3(ex2-4 UTR NM_175878)
Level1	10	rep10	60ng	20%	RUNX1-PRDM7	Reh	False	likely	Positive	210	5'-RUNX1(ex1-2 NM_001754)-PRDM7(ex1-3 UTR NM_052996)
Level1	10	rep10	60ng	20%	TMPRSS2-ERG	NCI-H660	True	known	Positive	55	5'-TMPRSS2(ex1-1 UTR NM_005656)-ERG(ex4-11 NM_004449)
Level2	20	rep1	30ng	10%	BCR-ABL1	K562	True	known	Positive	832	5'-BCR(ex1-14 NM_004327)-ABL1(ex2-11 NM_005157)
Level2	20	rep1	30ng	10%	CCDC6-RET	LC-2/ad	True	known	Positive	48	5'-CCDC6(ex1-1 NM_005436)-RET(ex12-19 NM_020630)
Level2	20	rep1	30ng	10%	EML4-ALK	NCI-H2228	True	known	Positive	80	5'-EML4(ex1-6 NM_019063)-ALK(ex20-29 NM_004304)
Level2	20	rep1	30ng	10%	ETV6-RUNX1	Reh	True	known	Positive	102	5'-ETV6(ex1-5 NM_001987)-RUNX1(ex3-9 NM_001754)
Level2	20	rep1	30ng	10%	FOXP1-RYBP	NCI-H660	False	likely	Positive	104	5'-RYBP(ex1-1 NM_012234)-FOXP1(ex7-21 NM_032682)
Level2	20	rep1	30ng	10%	NUP214-XKR3	K562	False	known	Positive	82	5'-NUP214(ex1-29 NM_005085)-XKR3(ex2-4 UTR NM_175878)
Level2	20	rep1	30ng	10%	RUNX1-PRDM7	Reh	False	likely	Positive	109	5'-RUNX1(ex1-2 NM_001754)-PRDM7(ex1-3 UTR NM_052996)
Level2	20	rep1	30ng	10%	TMPRSS2-ERG	NCI-H660	True	known	Positive	18	5'-TMPRSS2(ex1-1 UTR NM_005656)-ERG(ex4-11 NM_004449)
Level2	20	rep2	30ng	10%	BCR-ABL1	K562	True	known	Positive	678	5'-BCR(ex1-14 NM_004327)-ABL1(ex2-11 NM_005157)
Level2	20	rep2	30ng	10%	CCDC6-RET	LC-2/ad	True	known	Positive	33	5'-CCDC6(ex1-1 NM_005436)-RET(ex12-19 NM_020630)
Level2	20	rep2	30ng	10%	EML4-ALK	NCI-H2228	True	known	Positive	85	5'-EML4(ex1-6 NM_019063)-ALK(ex20-29 NM_004304)
Level2	20	rep2	30ng	10%	ETV6-RUNX1	Reh	True	known	Positive	85	5'-ETV6(ex1-5 NM_001987)-RUNX1(ex3-9 NM_001754)
Level2	20	rep2	30ng	10%	FOXP1-RYBP	NCI-H660	False	likely	Positive	83	5'-FOXP1(ex1-11 NM_032682)-RYBP(ex2-4 NM_012234)
Level2	20	rep2	30ng	10%	NUP214-XKR3	K562	False	known	Positive	66	5'-NUP214(ex1-29 NM_005085)-XKR3(ex2-4 UTR NM_175878)
Level2	20	rep2	30ng	10%	RUNX1-PRDM7	Reh	False	likely	Positive	83	5'-RUNX1(ex1-2 NM_001754)-PRDM7(ex1-3 UTR NM_052996)
Level2	20	rep2	30ng	10%	TMPRSS2-ERG	NCI-H660	True	known	Positive	22	5'-TMPRSS2(ex1-1 UTR NM_005656)-ERG(ex4-11 NM_004449)
Level2	20	rep3	30ng	10%	BCR-ABL1	K562	True	known	Positive	689	5'-BCR(ex1-14 NM_004327)-ABL1(ex2-11 NM_005157)
Level2	20	rep3	30ng	10%	CCDC6-RET	LC-2/ad	True	known	Positive	43	5'-CCDC6(ex1-1 NM_005436)-RET(ex12-19 NM_020630)
Level2	20	rep3	30ng	10%	EML4-ALK	NCI-H2228	True	known	Positive	64	5'-EML4(ex1-5 NM_019063)-ALK(ex20-29 NM_004304)
Level2	20	rep3	30ng	10%	ETV6-RUNX1	Reh	True	known	Positive	88	5'-ETV6(ex1-5 NM_001987)-RUNX1(ex3-9 NM_001754)
Level2	20	rep3	30ng	10%	FOXP1-RYBP	NCI-H660	False	likely	Positive	87	5'-RYBP(ex1-1 NM_012234)-FOXP1(ex7-21 NM_032682)
Level2	20	rep3	30ng	10%	NUP214-XKR3	K562	False	known	Positive	76	5'-NUP214(ex1-29 NM_005085)-XKR3(ex2-4 UTR NM_175878)
Level2	20	rep3	30ng	10%	RUNX1-PRDM7	Reh	False	likely	Positive	78	5'-RUNX1(ex1-2 NM_001754)-PRDM7(ex1-3 UTR NM_052996)
Level2	20	rep3	30ng	10%	TMPRSS2-ERG	NCI-H660	True	known	Positive	17	5'-TMPRSS2(ex1-2 NM_005656)-ERG(ex4-11 NM_004449)
Level2	20	rep4	30ng	10%	BCR-ABL1	K562	True	known	Positive	699	5'-BCR(ex1-14 NM_004327)-ABL1(ex2-11 NM_005157)
Level2	20	rep4	30ng	10%	CCDC6-RET	LC-2/ad	True	known	Positive	36	5'-CCDC6(ex1-1 NM_005436)-RET(ex12-19 NM_020630)
Level2	20	rep4	30ng	10%	EML4-ALK	NCI-H2228	True	known	Positive	102	5'-EML4(ex1-6 NM_019063)-ALK(ex20-29 NM_004304)
Level2	20	rep4	30ng	10%	ETV6-RUNX1	Reh	True	known	Positive	71	5'-ETV6(ex1-5 NM_001987)-RUNX1(ex3-9 NM_001754)
Level2	20	rep4	30ng	10%	FOXP1-RYBP	NCI-H660	False	likely	Positive	85	5'-RYBP(ex1-1 NM_012234)-FOXP1(ex7-21 NM_032682)
Level2	20	rep4	30ng	10%	NUP214-XKR3	K562	False	known	Positive	94	5'-NUP214(ex1-29 NM_005085)-XKR3(ex2-4 UTR NM_175878)
Level2	20	rep4	30ng	10%	RUNX1-PRDM7	Reh	False	likely	Positive	83	5'-RUNX1(ex1-2 NM_001754)-PRDM7(ex1-3 UTR NM_052996)
Level2	20	rep4	30ng	10%	TMPRSS2-ERG	NCI-H660	True	known	Positive	12	5'-TMPRSS2(ex1-2 NM_005656)-ERG(ex5-11 NM_004449)
Level2	20	rep5	30ng	10%	BCR-ABL1	K562	True	known	Positive	716	5'-BCR(ex1-14 NM_004327)-ABL1(ex2-11 NM_005157)
Level2	20	rep5	30ng	10%	CCDC6-RET	LC-2/ad	True	known	Positive	42	5'-CCDC6(ex1-1 NM_005436)-RET(ex12-19 NM_020630)
Level2	20	rep5	30ng	10%	EML4-ALK	NCI-H2228	True	known	Positive	64	5'-EML4(ex1-5 NM_019063)-ALK(ex20-29 NM_004304)
Level2	20	rep5	30ng	10%	ETV6-RUNX1	Reh	True	known	Positive	86	5'-ETV6(ex1-5 NM_001987)-RUNX1(ex3-9 NM_001754)
Level2	20	rep5	30ng	10%	FOXP1-RYBP	NCI-H660	False	likely	Positive	87	5'-FOXP1(ex1-11 NM_032682)-RYBP(ex2-4 NM_012234)
Level2	20	rep5	30ng	10%	NUP214-XKR3	K562	False	known	Positive	79	5'-NUP214(ex1-29 NM_005085)-XKR3(ex2-4 UTR NM_175878)
Level2	20	rep5	30ng	10%	RUNX1-PRDM7	Reh	False	likely	Positive	73	5'-RUNX1(ex1-2 NM_001754)-PRDM7(ex1-3 UTR NM_052996)
Level2	20	rep5	30ng	10%	TMPRSS2-ERG	NCI-H660	True	known	Positive	28	5'-TMPRSS2(ex1-1 UTR NM_005656)-ERG(ex4-11 NM_004449)
Level2	20	rep6	30ng	10%	BCR-ABL1	K562	True	known	Positive	787	5'-BCR(ex1-14 NM_004327)-ABL1(ex2-11 NM_005157)
Level2	20	rep6	30ng	10%	CCDC6-RET	LC-2/ad	True	known	Positive	39	5'-CCDC6(ex1-1 NM_005436)-RET(ex12-19 NM_020630)
Level2	20	rep6	30ng	10%	EML4-ALK	NCI-H2228	True	known	Positive	66	5'-EML4(ex1-5 NM_019063)-ALK(ex20-29 NM_004304)
Level2	20	rep6	30ng	10%	ETV6-RUNX1	Reh	True	known	Positive	117	5'-ETV6(ex1-5 NM_001987)-RUNX1(ex3-9 NM_001754)
Level2	20	rep6	30ng	10%	FOXP1-RYBP	NCI-H660	False	likely	Positive	76	5'-RYBP(ex1-1 NM_012234)-FOXP1(ex7-21 NM_032682)
Level2	20	rep6	30ng	10%	NUP214-XKR3	K562	False	known	Positive	62	5'-NUP214(ex1-29 NM_005085)-XKR3(ex2-4 UTR NM_175878)
Level2	20	rep6	30ng	10%	RUNX1-PRDM7	Reh	False	likely	Positive	70	5'-RUNX1(ex1-2 NM_001754)-PRDM7(ex1-3 UTR NM_052996)
Level2	20	rep6	30ng	10%	TMPRSS2-ERG	NCI-H660	True	known	Positive	18	5'-TMPRSS2(ex1-1 UTR NM_005656)-ERG(ex4-11 NM_004449)
Level2	20	rep7	30ng	10%	BCR-ABL1	K562	True	known	Positive	618	5'-BCR(ex1-14 NM_004327)-ABL1(ex2-11 NM_005157)
Level2	20	rep7	30ng	10%	CCDC6-RET	LC-2/ad	True	known	Positive	38	5'-CCDC6(ex1-1 NM_005436)-RET(ex12-19 NM_020630)
Level2	20	rep7	30ng	10%	EML4-ALK	NCI-H2228	True	known	Positive	91	5'-EML4(ex1-6 NM_019063)-ALK(ex20-29 NM_004304)
Level2	20	rep7	30ng	10%	ETV6-RUNX1	Reh	True	known	Positive	86	5'-ETV6(ex1-5 NM_001987)-RUNX1(ex3-9 NM_001754)
Level2	20	rep7	30ng	10%	FOXP1-RYBP	NCI-H660	False	likely	Positive	85	5'-FOXP1(ex1-11 NM_032682)-RYBP(ex2-4 NM_012234)
Level2	20	rep7	30ng	10%	NUP214-XKR3	K562	False	known	Positive	75	5'-NUP214(ex1-29 NM_005085)-XKR3(ex2-4 UTR NM_175878)
Level2	20	rep7	30ng	10%	RUNX1-PRDM7	Reh	False	likely	Positive	65	5'-RUNX1(ex1-2 NM_001754)-PRDM7(ex1-3 UTR NM_052996)
Level2	20	rep7	30ng	10%	TMPRSS2-ERG	NCI-H660	True	known	Positive	16	5'-TMPRSS2(ex1-2 NM_005656)-ERG(ex4-11 NM_004449)
Level2	20	rep8	30ng	10%	BCR-ABL1	K562	True	known	Positive	774	5'-BCR(ex1-14 NM_004327)-ABL1(ex2-11 NM_005157)
Level2	20	rep8	30ng	10%	CCDC6-RET	LC-2/ad	True	known	Positive	55	5'-CCDC6(ex1-1 NM_005436)-RET(ex12-19 NM_020630)
Level2	20	rep8	30ng	10%	EML4-ALK	NCI-H2228	True	known	Positive	81	5'-EML4(ex1-5 NM_019063)-ALK(ex20-29 NM_004304)
Level2	20	rep8	30ng	10%	ETV6-RUNX1	Reh	True	known	Positive	114	5'-ETV6(ex1-5 NM_001987)-RUNX1(ex3-9 NM_001754)
Level2	20	rep8	30ng	10%	FOXP1-RYBP	NCI-H660	False	likely	Positive	77	5'-RYBP(ex1-1 NM_012234)-FOXP1(ex7-21 NM_032682)
Level2	20	rep8	30ng	10%	NUP214-XKR3	K562	False	known	Positive	89	5'-NUP214(ex1-29 NM_005085)-XKR3(ex2-4 UTR NM_175878)
Level2	20	rep8	30ng	10%	RUNX1-PRDM7	Reh	False	likely	Positive	82	5'-RUNX1(ex1-2 NM_001754)-PRDM7(ex1-3 UTR NM_052996)
Level2	20	rep8	30ng	10%	TMPRSS2-ERG	NCI-H660	True	known	Positive	15	5'-TMPRSS2(ex1-1 UTR NM_005656)-ERG(ex4-11 NM_004449)
Level2	20	rep9	30ng	10%	BCR-ABL1	K562	True	known	Positive	865	5'-BCR(ex1-14 NM_004327)-ABL1(ex2-11 NM_005157)
Level2	20	rep9	30ng	10%	CCDC6-RET	LC-2/ad	True	known	Positive	49	5'-CCDC6(ex1-1 NM_005436)-RET(ex12-19 NM_020630)
Level2	20	rep9	30ng	10%	EML4-ALK	NCI-H2228	True	known	Positive	84	5'-EML4(ex1-5 NM_019063)-ALK(ex20-29 NM_004304)
Level2	20	rep9	30ng	10%	ETV6-RUNX1	Reh	True	known	Positive	78	5'-ETV6(ex1-5 NM_001987)-RUNX1(ex3-9 NM_001754)
Level2	20	rep9	30ng	10%	FOXP1-RYBP	NCI-H660	False	likely	Positive	92	5'-FOXP1(ex1-11 NM_032682)-RYBP(ex2-4 NM_012234)
Level2	20	rep9	30ng	10%	NUP214-XKR3	K562	False	known	Positive	87	5'-NUP214(ex1-29 NM_005085)-XKR3(ex2-4 UTR NM_175878)
Level2	20	rep9	30ng	10%	RUNX1-PRDM7	Reh	False	likely	Positive	74	5'-RUNX1(ex1-2 NM_001754)-PRDM7(ex1-3 UTR NM_052996)
Level2	20	rep9	30ng	10%	TMPRSS2-ERG	NCI-H660	True	known	Positive	16	5'-TMPRSS2(ex1-1 UTR NM_005656)-ERG(ex4-11 NM_004449)
Level2	20	rep10	30ng	10%	BCR-ABL1	K562	True	known	Positive	697	5'-BCR(ex1-14 NM_004327)-ABL1(ex2-11 NM_005157)
Level2	20	rep10	30ng	10%	CCDC6-RET	LC-2/ad	True	known	Positive	39	5'-CCDC6(ex1-1 NM_005436)-RET(ex12-19 NM_020630)
Level2	20	rep10	30ng	10%	EML4-ALK	NCI-H2228	True	known	Positive	89	5'-EML4(ex1-6 NM_019063)-ALK(ex20-29 NM_004304)
Level2	20	rep10	30ng	10%	ETV6-RUNX1	Reh	True	known	Positive	62	5'-ETV6(ex1-5 NM_001987)-RUNX1(ex3-9 NM_001754)
Level2	20	rep10	30ng	10%	FOXP1-RYBP	NCI-H660	False	likely	Positive	91	5'-RYBP(ex1-1 NM_012234)-FOXP1(ex7-21 NM_032682)
Level2	20	rep10	30ng	10%	NUP214-XKR3	K562	False	known	Positive	78	5'-NUP214(ex1-29 NM_005085)-XKR3(ex2-4 UTR NM_175878)
Level2	20	rep10	30ng	10%	RUNX1-PRDM7	Reh	False	likely	Positive	86	5'-RUNX1(ex1-2 NM_001754)-PRDM7(ex1-3 UTR NM_052996)
Level2	20	rep10	30ng	10%	TMPRSS2-ERG	NCI-H660	True	known	Positive	19	5'-TMPRSS2(ex1-1 UTR NM_005656)-ERG(ex4-11 NM_004449)
Level2	20	rep11	30ng	10%	BCR-ABL1	K562	True	known	Positive	682	5'-BCR(ex1-14 NM_004327)-ABL1(ex2-11 NM_005157)
Level2	20	rep11	30ng	10%	CCDC6-RET	LC-2/ad	True	known	Positive	37	5'-CCDC6(ex1-1 NM_005436)-RET(ex12-19 NM_020630)
Level2	20	rep11	30ng	10%	EML4-ALK	NCI-H2228	True	known	Positive	43	5'-EML4(ex1-5 NM_019063)-ALK(ex20-29 NM_004304)
Level2	20	rep11	30ng	10%	ETV6-RUNX1	Reh	True	known	Positive	69	5'-ETV6(ex1-5 NM_001987)-RUNX1(ex3-9 NM_001754)
Level2	20	rep11	30ng	10%	FOXP1-RYBP	NCI-H660	False	likely	Positive	96	5'-FOXP1(ex1-11 NM_032682)-RYBP(ex2-4 NM_012234)
Level2	20	rep11	30ng	10%	NUP214-XKR3	K562	False	known	Positive	89	5'-NUP214(ex1-29 NM_005085)-XKR3(ex2-4 UTR NM_175878)
Level2	20	rep11	30ng	10%	RUNX1-PRDM7	Reh	False	likely	Positive	70	5'-RUNX1(ex1-2 NM_001754)-PRDM7(ex1-3 UTR NM_052996)
Level2	20	rep11	30ng	10%	TMPRSS2-ERG	NCI-H660	True	known	Positive	14	5'-TMPRSS2(ex1-1 UTR NM_005656)-ERG(ex4-11 NM_004449)
Level2	20	rep12	30ng	10%	BCR-ABL1	K562	True	known	Positive	763	5'-BCR(ex1-14 NM_004327)-ABL1(ex2-11 NM_005157)
Level2	20	rep12	30ng	10%	CCDC6-RET	LC-2/ad	True	known	Positive	33	5'-CCDC6(ex1-1 NM_005436)-RET(ex12-19 NM_020630)
Level2	20	rep12	30ng	10%	EML4-ALK	NCI-H2228	True	known	Positive	100	5'-EML4(ex1-6 NM_019063)-ALK(ex20-29 NM_004304)
Level2	20	rep12	30ng	10%	ETV6-RUNX1	Reh	True	known	Positive	82	5'-ETV6(ex1-5 NM_001987)-RUNX1(ex3-9 NM_001754)
Level2	20	rep12	30ng	10%	FOXP1-RYBP	NCI-H660	False	likely	Positive	71	5'-RYBP(ex1-1 NM_012234)-FOXP1(ex7-21 NM_032682)
Level2	20	rep12	30ng	10%	NUP214-XKR3	K562	False	known	Positive	92	5'-NUP214(ex1-29 NM_005085)-XKR3(ex2-4 UTR NM_175878)
Level2	20	rep12	30ng	10%	RUNX1-PRDM7	Reh	False	likely	Positive	50	5'-RUNX1(ex1-2 NM_001754)-PRDM7(ex1-3 UTR NM_052996)
Level2	20	rep12	30ng	10%	TMPRSS2-ERG	NCI-H660	True	known	Positive	26	5'-TMPRSS2(ex1-1 UTR NM_005656)-ERG(ex4-11 NM_004449)
Level2	20	rep13	30ng	10%	BCR-ABL1	K562	True	known	Positive	757	5'-BCR(ex1-14 NM_004327)-ABL1(ex2-11 NM_005157)
Level2	20	rep13	30ng	10%	CCDC6-RET	LC-2/ad	True	known	Positive	45	5'-CCDC6(ex1-1 NM_005436)-RET(ex12-19 NM_020630)
Level2	20	rep13	30ng	10%	EML4-ALK	NCI-H2228	True	known	Positive	81	5'-EML4(ex1-6 NM_019063)-ALK(ex20-29 NM_004304)
Level2	20	rep13	30ng	10%	ETV6-RUNX1	Reh	True	known	Positive	95	5'-ETV6(ex1-5 NM_001987)-RUNX1(ex3-9 NM_001754)
Level2	20	rep13	30ng	10%	FOXP1-RYBP	NCI-H660	False	likely	Positive	75	5'-RYBP(ex1-1 NM_012234)-FOXP1(ex7-21 NM_032682)
Level2	20	rep13	30ng	10%	NUP214-XKR3	K562	False	known	Positive	72	5'-NUP214(ex1-29 NM_005085)-XKR3(ex2-4 UTR NM_175878)
Level2	20	rep13	30ng	10%	RUNX1-PRDM7	Reh	False	likely	Positive	61	5'-RUNX1(ex1-2 NM_001754)-PRDM7(ex1-3 UTR NM_052996)
Level2	20	rep13	30ng	10%	TMPRSS2-ERG	NCI-H660	True	known	Positive	21	5'-TMPRSS2(ex1-2 NM_005656)-ERG(ex4-11 NM_004449)
Level2	20	rep14	30ng	10%	BCR-ABL1	K562	True	known	Positive	838	5'-BCR(ex1-14 NM_004327)-ABL1(ex2-11 NM_005157)
Level2	20	rep14	30ng	10%	CCDC6-RET	LC-2/ad	True	known	Positive	35	5'-CCDC6(ex1-1 NM_005436)-RET(ex12-19 NM_020630)
Level2	20	rep14	30ng	10%	EML4-ALK	NCI-H2228	True	known	Positive	67	5'-EML4(ex1-6 NM_019063)-ALK(ex20-29 NM_004304)
Level2	20	rep14	30ng	10%	ETV6-RUNX1	Reh	True	known	Positive	86	5'-ETV6(ex1-5 NM_001987)-RUNX1(ex3-9 NM_001754)
Level2	20	rep14	30ng	10%	FOXP1-RYBP	NCI-H660	False	likely	Positive	85	5'-FOXP1(ex1-11 NM_032682)-RYBP(ex2-4 NM_012234)
Level2	20	rep14	30ng	10%	NUP214-XKR3	K562	False	known	Positive	100	5'-NUP214(ex1-29 NM_005085)-XKR3(ex2-4 UTR NM_175878)
Level2	20	rep14	30ng	10%	RUNX1-PRDM7	Reh	False	likely	Positive	97	5'-RUNX1(ex1-2 NM_001754)-PRDM7(ex1-3 UTR NM_052996)
Level2	20	rep14	30ng	10%	TMPRSS2-ERG	NCI-H660	True	known	Positive	30	5'-TMPRSS2(ex1-1 UTR NM_005656)-ERG(ex4-11 NM_004449)
Level2	20	rep15	30ng	10%	BCR-ABL1	K562	True	known	Positive	847	5'-BCR(ex1-14 NM_004327)-ABL1(ex2-11 NM_005157)
Level2	20	rep15	30ng	10%	CCDC6-RET	LC-2/ad	True	known	Positive	54	5'-CCDC6(ex1-1 NM_005436)-RET(ex12-19 NM_020630)
Level2	20	rep15	30ng	10%	EML4-ALK	NCI-H2228	True	known	Positive	94	5'-EML4(ex1-6 NM_019063)-ALK(ex20-29 NM_004304)
Level2	20	rep15	30ng	10%	ETV6-RUNX1	Reh	True	known	Positive	94	5'-ETV6(ex1-5 NM_001987)-RUNX1(ex3-9 NM_001754)
Level2	20	rep15	30ng	10%	FOXP1-RYBP	NCI-H660	False	likely	Positive	101	5'-RYBP(ex1-1 NM_012234)-FOXP1(ex7-21 NM_032682)
Level2	20	rep15	30ng	10%	NUP214-XKR3	K562	False	known	Positive	65	5'-NUP214(ex1-29 NM_005085)-XKR3(ex2-4 UTR NM_175878)
Level2	20	rep15	30ng	10%	RUNX1-PRDM7	Reh	False	likely	Positive	117	5'-RUNX1(ex1-2 NM_001754)-PRDM7(ex1-3 UTR NM_052996)
Level2	20	rep15	30ng	10%	TMPRSS2-ERG	NCI-H660	True	known	Positive	34	5'-TMPRSS2(ex1-1 UTR NM_005656)-ERG(ex4-11 NM_004449)
Level2	20	rep16	30ng	10%	BCR-ABL1	K562	True	known	Positive	862	5'-BCR(ex1-14 NM_004327)-ABL1(ex2-11 NM_005157)
Level2	20	rep16	30ng	10%	CCDC6-RET	LC-2/ad	True	known	Positive	75	5'-CCDC6(ex1-1 NM_005436)-RET(ex12-19 NM_020630)
Level2	20	rep16	30ng	10%	EML4-ALK	NCI-H2228	True	known	Positive	123	5'-EML4(ex1-6 NM_019063)-ALK(ex20-29 NM_004304)
Level2	20	rep16	30ng	10%	ETV6-RUNX1	Reh	True	known	Positive	104	5'-ETV6(ex1-5 NM_001987)-RUNX1(ex3-9 NM_001754)
Level2	20	rep16	30ng	10%	FOXP1-RYBP	NCI-H660	False	likely	Positive	96	5'-FOXP1(ex1-11 NM_032682)-RYBP(ex2-4 NM_012234)
Level2	20	rep16	30ng	10%	NUP214-XKR3	K562	False	known	Positive	86	5'-NUP214(ex1-29 NM_005085)-XKR3(ex2-4 UTR NM_175878)
Level2	20	rep16	30ng	10%	RUNX1-PRDM7	Reh	False	likely	Positive	119	5'-RUNX1(ex1-2 NM_001754)-PRDM7(ex1-3 UTR NM_052996)
Level2	20	rep16	30ng	10%	TMPRSS2-ERG	NCI-H660	True	known	Positive	26	5'-TMPRSS2(ex1-1 UTR NM_005656)-ERG(ex4-11 NM_004449)
Level2	20	rep17	30ng	10%	BCR-ABL1	K562	True	known	Positive	777	5'-BCR(ex1-14 NM_004327)-ABL1(ex2-11 NM_005157)
Level2	20	rep17	30ng	10%	CCDC6-RET	LC-2/ad	True	known	Positive	34	5'-CCDC6(ex1-1 NM_005436)-RET(ex12-19 NM_020630)
Level2	20	rep17	30ng	10%	EML4-ALK	NCI-H2228	True	known	Positive	96	5'-EML4(ex1-6 NM_019063)-ALK(ex20-29 NM_004304)
Level2	20	rep17	30ng	10%	ETV6-RUNX1	Reh	True	known	Positive	99	5'-ETV6(ex1-5 NM_001987)-RUNX1(ex3-9 NM_001754)
Level2	20	rep17	30ng	10%	FOXP1-RYBP	NCI-H660	False	likely	Positive	81	5'-FOXP1(ex1-11 NM_032682)-RYBP(ex2-4 NM_012234)
Level2	20	rep17	30ng	10%	NUP214-XKR3	K562	False	known	Positive	81	5'-NUP214(ex1-29 NM_005085)-XKR3(ex2-4 UTR NM_175878)
Level2	20	rep17	30ng	10%	RUNX1-PRDM7	Reh	False	likely	Positive	99	5'-RUNX1(ex1-2 NM_001754)-PRDM7(ex1-3 UTR NM_052996)
Level2	20	rep17	30ng	10%	TMPRSS2-ERG	NCI-H660	True	known	Positive	27	5'-TMPRSS2(ex1-2 NM_005656)-ERG(ex4-11 NM_004449)
Level2	20	rep18	30ng	10%	BCR-ABL1	K562	True	known	Positive	714	5'-BCR(ex1-14 NM_004327)-ABL1(ex2-11 NM_005157)
Level2	20	rep18	30ng	10%	CCDC6-RET	LC-2/ad	True	known	Positive	38	5'-CCDC6(ex1-1 NM_005436)-RET(ex12-19 NM_020630)
Level2	20	rep18	30ng	10%	EML4-ALK	NCI-H2228	True	known	Positive	55	5'-EML4(ex1-6 NM_019063)-ALK(ex20-29 NM_004304)
Level2	20	rep18	30ng	10%	ETV6-RUNX1	Reh	True	known	Positive	84	5'-ETV6(ex1-5 NM_001987)-RUNX1(ex3-9 NM_001754)
Level2	20	rep18	30ng	10%	FOXP1-RYBP	NCI-H660	False	likely	Positive	77	5'-RYBP(ex1-1 NM_012234)-FOXP1(ex7-21 NM_032682)
Level2	20	rep18	30ng	10%	NUP214-XKR3	K562	False	known	Positive	86	5'-NUP214(ex1-29 NM_005085)-XKR3(ex2-4 UTR NM_175878)
Level2	20	rep18	30ng	10%	RUNX1-PRDM7	Reh	False	likely	Positive	91	5'-RUNX1(ex1-2 NM_001754)-PRDM7(ex1-3 UTR NM_052996)
Level2	20	rep18	30ng	10%	TMPRSS2-ERG	NCI-H660	True	known	Positive	23	5'-TMPRSS2(ex1-1 UTR NM_005656)-ERG(ex4-11 NM_004449)
Level2	20	rep19	30ng	10%	BCR-ABL1	K562	True	known	Positive	694	5'-BCR(ex1-14 NM_004327)-ABL1(ex2-11 NM_005157)
Level2	20	rep19	30ng	10%	CCDC6-RET	LC-2/ad	True	known	Positive	25	5'-CCDC6(ex1-1 NM_005436)-RET(ex12-19 NM_020630)
Level2	20	rep19	30ng	10%	EML4-ALK	NCI-H2228	True	known	Positive	72	5'-EML4(ex1-5 NM_019063)-ALK(ex20-29 NM_004304)
Level2	20	rep19	30ng	10%	ETV6-RUNX1	Reh	True	known	Positive	83	5'-ETV6(ex1-5 NM_001987)-RUNX1(ex3-9 NM_001754)
Level2	20	rep19	30ng	10%	FOXP1-RYBP	NCI-H660	False	likely	Positive	67	5'-RYBP(ex1-1 NM_012234)-FOXP1(ex7-21 NM_032682)
Level2	20	rep19	30ng	10%	NUP214-XKR3	K562	False	known	Positive	77	5'-NUP214(ex1-29 NM_005085)-XKR3(ex2-4 UTR NM_175878)
Level2	20	rep19	30ng	10%	RUNX1-PRDM7	Reh	False	likely	Positive	107	5'-RUNX1(ex1-2 NM_001754)-PRDM7(ex1-3 UTR NM_052996)
Level2	20	rep19	30ng	10%	TMPRSS2-ERG	NCI-H660	True	known	Positive	22	5'-TMPRSS2(ex1-1 UTR NM_005656)-ERG(ex4-11 NM_004449)
Level2	20	rep20	30ng	10%	BCR-ABL1	K562	True	known	Positive	678	5'-BCR(ex1-14 NM_004327)-ABL1(ex2-11 NM_005157)
Level2	20	rep20	30ng	10%	CCDC6-RET	LC-2/ad	True	known	Positive	43	5'-CCDC6(ex1-1 NM_005436)-RET(ex12-19 NM_020630)
Level2	20	rep20	30ng	10%	EML4-ALK	NCI-H2228	True	known	Positive	97	5'-EML4(ex1-5 NM_019063)-ALK(ex20-29 NM_004304)
Level2	20	rep20	30ng	10%	ETV6-RUNX1	Reh	True	known	Positive	66	5'-ETV6(ex1-5 NM_001987)-RUNX1(ex3-9 NM_001754)
Level2	20	rep20	30ng	10%	FOXP1-RYBP	NCI-H660	False	likely	Positive	75	5'-FOXP1(ex1-11 NM_032682)-RYBP(ex2-4 NM_012234)
Level2	20	rep20	30ng	10%	NUP214-XKR3	K562	False	known	Positive	73	5'-NUP214(ex1-29 NM_005085)-XKR3(ex2-4 UTR NM_175878)
Level2	20	rep20	30ng	10%	RUNX1-PRDM7	Reh	False	likely	Positive	74	5'-RUNX1(ex1-2 NM_001754)-PRDM7(ex1-3 UTR NM_052996)
Level2	20	rep20	30ng	10%	TMPRSS2-ERG	NCI-H660	True	known	Positive	16	5'-TMPRSS2(ex1-1 UTR NM_005656)-ERG(ex4-11 NM_004449)
Level3	20	rep1	15ng	5%	BCR-ABL1	K562	True	known	Positive	342	5'-BCR(ex1-14 NM_004327)-ABL1(ex2-11 NM_005157)
Level3	20	rep1	15ng	5%	CCDC6-RET	LC-2/ad	True	known	Positive	18	5'-CCDC6(ex1-1 NM_005436)-RET(ex12-19 NM_020630)
Level3	20	rep1	15ng	5%	EML4-ALK	NCI-H2228	True	known	Positive	39	5'-EML4(ex1-5 NM_019063)-ALK(ex20-29 NM_004304)
Level3	20	rep1	15ng	5%	ETV6-RUNX1	Reh	True	known	Positive	35	5'-ETV6(ex1-5 NM_001987)-RUNX1(ex3-9 NM_001754)
Level3	20	rep1	15ng	5%	FOXP1-RYBP	NCI-H660	False	likely	Positive	55	5'-RYBP(ex1-1 NM_012234)-FOXP1(ex7-21 NM_032682)
Level3	20	rep1	15ng	5%	NUP214-XKR3	K562	False	known	Positive	34	5'-NUP214(ex1-29 NM_005085)-XKR3(ex2-4 UTR NM_175878)
Level3	20	rep2	15ng	5%	BCR-ABL1	K562	True	known	Positive	354	5'-BCR(ex1-14 NM_004327)-ABL1(ex2-11 NM_005157)
Level3	20	rep2	15ng	5%	CCDC6-RET	LC-2/ad	True	known	Positive	21	5'-CCDC6(ex1-1 NM_005436)-RET(ex12-19 NM_020630)
Level3	20	rep2	15ng	5%	EML4-ALK	NCI-H2228	True	known	Positive	32	5'-EML4(ex1-6 NM_019063)-ALK(ex20-29 NM_004304)
Level3	20	rep2	15ng	5%	ETV6-RUNX1	Reh	True	known	Positive	32	5'-ETV6(ex1-5 NM_001987)-RUNX1(ex3-9 NM_001754)
Level3	20	rep2	15ng	5%	NUP214-XKR3	K562	False	known	Positive	49	5'-NUP214(ex1-29 NM_005085)-XKR3(ex2-4 UTR NM_175878)
Level3	20	rep2	15ng	5%	RUNX1-PRDM7	Reh	False	likely	Positive	55	5'-RUNX1(ex1-2 NM_001754)-PRDM7(ex1-3 UTR NM_052996)
Level3	20	rep2	15ng	5%	TMPRSS2-ERG	NCI-H660	True	known	Positive	14	5'-TMPRSS2(ex1-1 UTR NM_005656)-ERG(ex4-11 NM_004449)
Level3	20	rep3	15ng	5%	BCR-ABL1	K562	True	known	Positive	318	5'-BCR(ex1-14 NM_004327)-ABL1(ex2-11 NM_005157)
Level3	20	rep3	15ng	5%	CCDC6-RET	LC-2/ad	True	known	Positive	16	5'-CCDC6(ex1-1 NM_005436)-RET(ex12-19 NM_020630)
Level3	20	rep3	15ng	5%	EML4-ALK	NCI-H2228	True	known	Positive	52	5'-EML4(ex1-5 NM_019063)-ALK(ex20-29 NM_004304)
Level3	20	rep3	15ng	5%	ETV6-RUNX1	Reh	True	known	Positive	28	5'-ETV6(ex1-5 NM_001987)-RUNX1(ex3-9 NM_001754)
Level3	20	rep3	15ng	5%	NUP214-XKR3	K562	False	known	Positive	37	5'-NUP214(ex1-29 NM_005085)-XKR3(ex2-4 UTR NM_175878)
Level3	20	rep3	15ng	5%	TMPRSS2-ERG	NCI-H660	True	known	Positive	15	5'-TMPRSS2(ex1-1 UTR NM_005656)-ERG(ex4-11 NM_004449)
Level3	20	rep4	15ng	5%	BCR-ABL1	K562	True	known	Positive	310	5'-BCR(ex1-14 NM_004327)-ABL1(ex2-11 NM_005157)
Level3	20	rep4	15ng	5%	CCDC6-RET	LC-2/ad	True	known	Positive	19	5'-CCDC6(ex1-1 NM_005436)-RET(ex12-19 NM_020630)
Level3	20	rep4	15ng	5%	EML4-ALK	NCI-H2228	True	known	Positive	40	5'-EML4(ex1-6 NM_019063)-ALK(ex20-29 NM_004304)
Level3	20	rep4	15ng	5%	ETV6-RUNX1	Reh	True	known	Positive	23	5'-ETV6(ex1-5 NM_001987)-RUNX1(ex3-9 NM_001754)
Level3	20	rep4	15ng	5%	NUP214-XKR3	K562	False	known	Positive	40	5'-NUP214(ex1-29 NM_005085)-XKR3(ex2-4 UTR NM_175878)
Level3	20	rep5	15ng	5%	BCR-ABL1	K562	True	known	Positive	346	5'-BCR(ex1-14 NM_004327)-ABL1(ex2-11 NM_005157)
Level3	20	rep5	15ng	5%	CCDC6-RET	LC-2/ad	True	known	Positive	22	5'-CCDC6(ex1-1 NM_005436)-RET(ex12-19 NM_020630)
Level3	20	rep5	15ng	5%	EML4-ALK	NCI-H2228	True	known	Positive	33	5'-EML4(ex1-5 NM_019063)-ALK(ex20-29 NM_004304)
Level3	20	rep5	15ng	5%	ETV6-RUNX1	Reh	True	known	Positive	48	5'-ETV6(ex1-5 NM_001987)-RUNX1(ex3-9 NM_001754)
Level3	20	rep5	15ng	5%	NUP214-XKR3	K562	False	known	Positive	35	5'-NUP214(ex1-29 NM_005085)-XKR3(ex2-4 UTR NM_175878)
Level3	20	rep5	15ng	5%	RUNX1-PRDM7	Reh	False	likely	Positive	51	5'-RUNX1(ex1-2 NM_001754)-PRDM7(ex1-3 UTR NM_052996)
Level3	20	rep6	15ng	5%	BCR-ABL1	K562	True	known	Positive	400	5'-BCR(ex1-14 NM_004327)-ABL1(ex2-11 NM_005157)
Level3	20	rep6	15ng	5%	CCDC6-RET	LC-2/ad	True	known	Positive	27	5'-CCDC6(ex1-1 NM_005436)-RET(ex12-19 NM_020630)
Level3	20	rep6	15ng	5%	EML4-ALK	NCI-H2228	True	known	Positive	28	5'-EML4(ex1-5 NM_019063)-ALK(ex20-29 NM_004304)
Level3	20	rep6	15ng	5%	ETV6-RUNX1	Reh	True	known	Positive	35	5'-ETV6(ex1-5 NM_001987)-RUNX1(ex3-9 NM_001754)
Level3	20	rep6	15ng	5%	NUP214-XKR3	K562	False	known	Positive	27	5'-NUP214(ex1-29 NM_005085)-XKR3(ex2-4 UTR NM_175878)
Level3	20	rep6	15ng	5%	TMPRSS2-ERG	NCI-H660	True	known	Positive	14	5'-TMPRSS2(ex1-2 NM_005656)-ERG(ex4-11 NM_004449)
Level3	20	rep7	15ng	5%	BCR-ABL1	K562	True	known	Positive	315	5'-BCR(ex1-14 NM_004327)-ABL1(ex2-11 NM_005157)
Level3	20	rep7	15ng	5%	CCDC6-RET	LC-2/ad	True	known	Positive	18	5'-CCDC6(ex1-1 NM_005436)-RET(ex12-19 NM_020630)
Level3	20	rep7	15ng	5%	EML4-ALK	NCI-H2228	True	known	Positive	25	5'-EML4(ex1-6 NM_019063)-ALK(ex20-29 NM_004304)
Level3	20	rep7	15ng	5%	ETV6-RUNX1	Reh	True	known	Positive	43	5'-ETV6(ex1-5 NM_001987)-RUNX1(ex4-9 NM_001754)
Level3	20	rep7	15ng	5%	NUP214-XKR3	K562	False	known	Positive	37	5'-NUP214(ex1-29 NM_005085)-XKR3(ex2-4 UTR NM_175878)
Level3	20	rep8	15ng	5%	BCR-ABL1	K562	True	known	Positive	366	5'-BCR(ex1-14 NM_004327)-ABL1(ex2-11 NM_005157)
Level3	20	rep8	15ng	5%	CCDC6-RET	LC-2/ad	True	known	Positive	22	5'-CCDC6(ex1-1 NM_005436)-RET(ex12-19 NM_020630)
Level3	20	rep8	15ng	5%	EML4-ALK	NCI-H2228	True	known	Positive	38	5'-EML4(ex1-5 NM_019063)-ALK(ex20-29 NM_004304)
Level3	20	rep8	15ng	5%	ETV6-RUNX1	Reh	True	known	Positive	28	5'-ETV6(ex1-5 NM_001987)-RUNX1(ex3-9 NM_001754)
Level3	20	rep8	15ng	5%	NUP214-XKR3	K562	False	known	Positive	29	5'-NUP214(ex1-29 NM_005085)-XKR3(ex2-4 UTR NM_175878)
Level3	20	rep8	15ng	5%	RUNX1-PRDM7	Reh	False	likely	Positive	55	5'-RUNX1(ex1-2 NM_001754)-PRDM7(ex1-3 UTR NM_052996)
Level3	20	rep8	15ng	5%	TMPRSS2-ERG	NCI-H660	True	known	Positive	13	5'-TMPRSS2(ex1-1 UTR NM_005656)-ERG(ex4-11 NM_004449)
Level3	20	rep9	15ng	5%	BCR-ABL1	K562	True	known	Positive	363	5'-BCR(ex1-14 NM_004327)-ABL1(ex2-11 NM_005157)
Level3	20	rep9	15ng	5%	CCDC6-RET	LC-2/ad	True	known	Positive	19	5'-CCDC6(ex1-1 NM_005436)-RET(ex12-19 NM_020630)
Level3	20	rep9	15ng	5%	EML4-ALK	NCI-H2228	True	known	Positive	39	5'-EML4(ex1-5 NM_019063)-ALK(ex20-29 NM_004304)
Level3	20	rep9	15ng	5%	ETV6-RUNX1	Reh	True	known	Positive	28	5'-ETV6(ex1-5 NM_001987)-RUNX1(ex3-9 NM_001754)
Level3	20	rep9	15ng	5%	FOXP1-RYBP	NCI-H660	False	likely	Positive	58	5'-RYBP(ex1-1 NM_012234)-FOXP1(ex7-21 NM_032682)
Level3	20	rep9	15ng	5%	NUP214-XKR3	K562	False	known	Positive	52	5'-NUP214(ex1-29 NM_005085)-XKR3(ex2-4 UTR NM_175878)
Level3	20	rep9	15ng	5%	TMPRSS2-ERG	NCI-H660	True	known	Positive	14	5'-TMPRSS2(ex1-1 UTR NM_005656)-ERG(ex4-11 NM_004449)
Level3	20	rep10	15ng	5%	BCR-ABL1	K562	True	known	Positive	366	5'-BCR(ex1-14 NM_004327)-ABL1(ex2-11 NM_005157)
Level3	20	rep10	15ng	5%	CCDC6-RET	LC-2/ad	True	known	Positive	21	5'-CCDC6(ex1-1 NM_005436)-RET(ex12-19 NM_020630)
Level3	20	rep10	15ng	5%	EML4-ALK	NCI-H2228	True	known	Positive	46	5'-EML4(ex1-5 NM_019063)-ALK(ex20-29 NM_004304)
Level3	20	rep10	15ng	5%	ETV6-RUNX1	Reh	True	known	Positive	47	5'-ETV6(ex1-5 NM_001987)-RUNX1(ex3-9 NM_001754)
Level3	20	rep10	15ng	5%	NUP214-XKR3	K562	False	known	Positive	45	5'-NUP214(ex1-29 NM_005085)-XKR3(ex2-4 UTR NM_175878)
Level3	20	rep10	15ng	5%	TMPRSS2-ERG	NCI-H660	True	known	Positive	15	5'-TMPRSS2(ex1-1 UTR NM_005656)-ERG(ex4-11 NM_004449)
Level3	20	rep11	15ng	5%	BCR-ABL1	K562	True	known	Positive	376	5'-BCR(ex1-14 NM_004327)-ABL1(ex2-11 NM_005157)
Level3	20	rep11	15ng	5%	CCDC6-RET	LC-2/ad	True	known	Positive	10	5'-CCDC6(ex1-1 NM_005436)-RET(ex12-19 NM_020630)
Level3	20	rep11	15ng	5%	EML4-ALK	NCI-H2228	True	known	Positive	48	5'-EML4(ex1-5 NM_019063)-ALK(ex20-29 NM_004304)
Level3	20	rep11	15ng	5%	ETV6-RUNX1	Reh	True	known	Positive	30	5'-ETV6(ex1-5 NM_001987)-RUNX1(ex3-9 NM_001754)
Level3	20	rep11	15ng	5%	NUP214-XKR3	K562	False	known	Positive	38	5'-NUP214(ex1-29 NM_005085)-XKR3(ex2-4 UTR NM_175878)
Level3	20	rep11	15ng	5%	RUNX1-PRDM7	Reh	False	likely	Positive	70	5'-RUNX1(ex1-2 NM_001754)-PRDM7(ex1-3 UTR NM_052996)
Level3	20	rep11	15ng	5%	TMPRSS2-ERG	NCI-H660	True	known	Positive	13	5'-TMPRSS2(ex1-1 UTR NM_005656)-ERG(ex4-11 NM_004449)
Level3	20	rep12	15ng	5%	BCR-ABL1	K562	True	known	Positive	397	5'-BCR(ex1-14 NM_004327)-ABL1(ex2-11 NM_005157)
Level3	20	rep12	15ng	5%	CCDC6-RET	LC-2/ad	True	known	Positive	29	5'-CCDC6(ex1-1 NM_005436)-RET(ex12-19 NM_020630)
Level3	20	rep12	15ng	5%	EML4-ALK	NCI-H2228	True	known	Positive	45	5'-EML4(ex1-5 NM_019063)-ALK(ex20-29 NM_004304)
Level3	20	rep12	15ng	5%	ETV6-RUNX1	Reh	True	known	Positive	54	5'-ETV6(ex1-5 NM_001987)-RUNX1(ex3-9 NM_001754)
Level3	20	rep12	15ng	5%	FOXP1-RYBP	NCI-H660	False	likely	Positive	55	5'-RYBP(ex1-1 NM_012234)-FOXP1(ex7-21 NM_032682)
Level3	20	rep12	15ng	5%	NUP214-XKR3	K562	False	known	Positive	34	5'-NUP214(ex1-29 NM_005085)-XKR3(ex2-4 UTR NM_175878)
Level3	20	rep12	15ng	5%	TMPRSS2-ERG	NCI-H660	True	known	Positive	11	5'-TMPRSS2(ex1-1 UTR NM_005656)-ERG(ex4-11 NM_004449)
Level3	20	rep13	15ng	5%	BCR-ABL1	K562	True	known	Positive	346	5'-BCR(ex1-14 NM_004327)-ABL1(ex2-11 NM_005157)
Level3	20	rep13	15ng	5%	CCDC6-RET	LC-2/ad	True	known	Positive	25	5'-CCDC6(ex1-1 NM_005436)-RET(ex12-19 NM_020630)
Level3	20	rep13	15ng	5%	EML4-ALK	NCI-H2228	True	known	Positive	45	5'-EML4(ex1-5 NM_019063)-ALK(ex20-29 NM_004304)
Level3	20	rep13	15ng	5%	ETV6-RUNX1	Reh	True	known	Positive	49	5'-ETV6(ex1-5 NM_001987)-RUNX1(ex3-9 NM_001754)
Level3	20	rep13	15ng	5%	NUP214-XKR3	K562	False	known	Positive	36	5'-NUP214(ex1-29 NM_005085)-XKR3(ex2-4 UTR NM_175878)
Level3	20	rep13	15ng	5%	TMPRSS2-ERG	NCI-H660	True	known	Positive	14	5'-TMPRSS2(ex1-1 UTR NM_005656)-ERG(ex4-11 NM_004449)
Level3	20	rep14	15ng	5%	BCR-ABL1	K562	True	known	Positive	338	5'-BCR(ex1-14 NM_004327)-ABL1(ex2-11 NM_005157)
Level3	20	rep14	15ng	5%	CCDC6-RET	LC-2/ad	True	known	Positive	24	5'-CCDC6(ex1-1 NM_005436)-RET(ex12-19 NM_020630)
Level3	20	rep14	15ng	5%	EML4-ALK	NCI-H2228	True	known	Positive	37	5'-EML4(ex1-5 NM_019063)-ALK(ex20-29 NM_004304)
Level3	20	rep14	15ng	5%	ETV6-RUNX1	Reh	True	known	Positive	29	5'-ETV6(ex1-5 NM_001987)-RUNX1(ex3-9 NM_001754)
Level3	20	rep14	15ng	5%	NUP214-XKR3	K562	False	known	Positive	17	5'-NUP214(ex1-29 NM_005085)-XKR3(ex2-4 UTR NM_175878)
Level3	20	rep14	15ng	5%	TMPRSS2-ERG	NCI-H660	True	known	Positive	12	5'-TMPRSS2(ex1-1 UTR NM_005656)-ERG(ex4-11 NM_004449)
Level3	20	rep15	15ng	5%	BCR-ABL1	K562	True	known	Positive	326	5'-BCR(ex1-14 NM_004327)-ABL1(ex2-11 NM_005157)
Level3	20	rep15	15ng	5%	CCDC6-RET	LC-2/ad	True	known	Positive	19	5'-CCDC6(ex1-1 NM_005436)-RET(ex12-19 NM_020630)
Level3	20	rep15	15ng	5%	EML4-ALK	NCI-H2228	True	known	Positive	25	5'-EML4(ex1-5 NM_019063)-ALK(ex20-29 NM_004304)
Level3	20	rep15	15ng	5%	ETV6-RUNX1	Reh	True	known	Positive	35	5'-ETV6(ex1-5 NM_001987)-RUNX1(ex3-9 NM_001754)
Level3	20	rep15	15ng	5%	NUP214-XKR3	K562	False	known	Positive	37	5'-NUP214(ex1-29 NM_005085)-XKR3(ex2-4 UTR NM_175878)
Level3	20	rep15	15ng	5%	TMPRSS2-ERG	NCI-H660	True	known	Positive	10	5'-TMPRSS2(ex1-1 UTR NM_005656)-ERG(ex4-11 NM_004449)
Level3	20	rep16	15ng	5%	BCR-ABL1	K562	True	known	Positive	422	5'-BCR(ex1-14 NM_004327)-ABL1(ex2-11 NM_005157)
Level3	20	rep16	15ng	5%	CCDC6-RET	LC-2/ad	True	known	Positive	20	5'-CCDC6(ex1-1 NM_005436)-RET(ex12-19 NM_020630)
Level3	20	rep16	15ng	5%	EML4-ALK	NCI-H2228	True	known	Positive	47	5'-EML4(ex1-5 NM_019063)-ALK(ex20-29 NM_004304)
Level3	20	rep16	15ng	5%	ETV6-RUNX1	Reh	True	known	Positive	43	5'-ETV6(ex1-5 NM_001987)-RUNX1(ex3-9 NM_001754)
Level3	20	rep16	15ng	5%	NUP214-XKR3	K562	False	known	Positive	41	5'-NUP214(ex1-29 NM_005085)-XKR3(ex2-4 UTR NM_175878)
Level3	20	rep16	15ng	5%	TMPRSS2-ERG	NCI-H660	True	known	Positive	17	5'-TMPRSS2(ex1-1 UTR NM_005656)-ERG(ex4-11 NM_004449)
Level3	20	rep17	15ng	5%	BCR-ABL1	K562	True	known	Positive	331	5'-BCR(ex1-14 NM_004327)-ABL1(ex2-11 NM_005157)
Level3	20	rep17	15ng	5%	CCDC6-RET	LC-2/ad	True	known	Positive	26	5'-CCDC6(ex1-1 NM_005436)-RET(ex12-19 NM_020630)
Level3	20	rep17	15ng	5%	EML4-ALK	NCI-H2228	True	known	Positive	14	5'-EML4(ex1-5 NM_019063)-ALK(ex20-29 NM_004304)
Level3	20	rep17	15ng	5%	ETV6-RUNX1	Reh	True	known	Positive	39	5'-ETV6(ex1-5 NM_001987)-RUNX1(ex3-9 NM_001754)
Level3	20	rep17	15ng	5%	NUP214-XKR3	K562	False	known	Positive	32	5'-NUP214(ex1-29 NM_005085)-XKR3(ex2-4 UTR NM_175878)
Level3	20	rep17	15ng	5%	RUNX1-PRDM7	Reh	False	likely	Positive	54	5'-RUNX1(ex1-2 NM_001754)-PRDM7(ex1-3 UTR NM_052996)
Level3	20	rep18	15ng	5%	BCR-ABL1	K562	True	known	Positive	307	5'-BCR(ex1-14 NM_004327)-ABL1(ex2-11 NM_005157)
Level3	20	rep18	15ng	5%	CCDC6-RET	LC-2/ad	True	known	Positive	26	5'-CCDC6(ex1-1 NM_005436)-RET(ex12-19 NM_020630)
Level3	20	rep18	15ng	5%	EML4-ALK	NCI-H2228	True	known	Positive	50	5'-EML4(ex1-5 NM_019063)-ALK(ex20-29 NM_004304)
Level3	20	rep18	15ng	5%	ETV6-RUNX1	Reh	True	known	Positive	42	5'-ETV6(ex1-5 NM_001987)-RUNX1(ex3-9 NM_001754)
Level3	20	rep18	15ng	5%	NUP214-XKR3	K562	False	known	Positive	33	5'-NUP214(ex1-29 NM_005085)-XKR3(ex2-4 UTR NM_175878)
Level3	20	rep19	15ng	5%	BCR-ABL1	K562	True	known	Positive	341	5'-BCR(ex1-14 NM_004327)-ABL1(ex2-11 NM_005157)
Level3	20	rep19	15ng	5%	CCDC6-RET	LC-2/ad	True	known	Positive	23	5'-CCDC6(ex1-1 NM_005436)-RET(ex12-19 NM_020630)
Level3	20	rep19	15ng	5%	EML4-ALK	NCI-H2228	True	known	Positive	21	5'-EML4(ex1-5 NM_019063)-ALK(ex20-29 NM_004304)
Level3	20	rep19	15ng	5%	ETV6-RUNX1	Reh	True	known	Positive	34	5'-ETV6(ex1-5 NM_001987)-RUNX1(ex4-9 NM_001754)
Level3	20	rep19	15ng	5%	NUP214-XKR3	K562	False	known	Positive	29	5'-NUP214(ex1-29 NM_005085)-XKR3(ex2-4 UTR NM_175878)
Level3	20	rep19	15ng	5%	TMPRSS2-ERG	NCI-H660	True	known	Positive	11	5'-TMPRSS2(ex1-2 NM_005656)-ERG(ex4-11 NM_004449)
Level3	20	rep20	15ng	5%	BCR-ABL1	K562	True	known	Positive	337	5'-BCR(ex1-14 NM_004327)-ABL1(ex2-11 NM_005157)
Level3	20	rep20	15ng	5%	CCDC6-RET	LC-2/ad	True	known	Positive	16	5'-CCDC6(ex1-1 NM_005436)-RET(ex12-19 NM_020630)
Level3	20	rep20	15ng	5%	EML4-ALK	NCI-H2228	True	known	Positive	33	5'-EML4(ex1-6 NM_019063)-ALK(ex20-29 NM_004304)
Level3	20	rep20	15ng	5%	ETV6-RUNX1	Reh	True	known	Positive	41	5'-ETV6(ex1-5 NM_001987)-RUNX1(ex3-9 NM_001754)
Level3	20	rep20	15ng	5%	NUP214-XKR3	K562	False	known	Positive	37	5'-NUP214(ex1-29 NM_005085)-XKR3(ex2-4 UTR NM_175878)
Level4	20	rep1	3ng	1%	BCR-ABL1	K562	True	known	Positive	57	5'-BCR(ex1-14 NM_004327)-ABL1(ex2-11 NM_005157)
Level4	20	rep1	3ng	1%	ETV6-RUNX1	Reh	True	known	Positive	11	5'-ETV6(ex1-5 NM_001987)-RUNX1(ex4-9 NM_001754)
Level4	20	rep2	3ng	1%	BCR-ABL1	K562	True	known	Positive	60	5'-BCR(ex1-14 NM_004327)-ABL1(ex2-11 NM_005157)
Level4	20	rep2	3ng	1%	NUP214-XKR3	K562	False	known	Positive	11	5'-NUP214(ex1-29 NM_005085)-XKR3(ex2-4 UTR NM_175878)
Level4	20	rep3	3ng	1%	BCR-ABL1	K562	True	known	Positive	45	5'-BCR(ex1-14 NM_004327)-ABL1(ex2-11 NM_005157)
Level4	20	rep4	3ng	1%	BCR-ABL1	K562	True	known	Positive	62	5'-BCR(ex1-14 NM_004327)-ABL1(ex2-11 NM_005157)
Level4	20	rep5	3ng	1%	BCR-ABL1	K562	True	known	Positive	58	5'-BCR(ex1-14 NM_004327)-ABL1(ex2-11 NM_005157)
Level4	20	rep5	3ng	1%	EML4-ALK	NCI-H2228	True	known	Positive	15	5'-EML4(ex1-6 NM_019063)-ALK(ex20-29 NM_004304)
Level4	20	rep6	3ng	1%	BCR-ABL1	K562	True	known	Positive	56	5'-BCR(ex1-14 NM_004327)-ABL1(ex2-11 NM_005157)
Level4	20	rep6	3ng	1%	ETV6-RUNX1	Reh	True	known	Positive	11	5'-ETV6(ex1-5 NM_001987)-RUNX1(ex3-9 NM_001754)
Level4	20	rep7	3ng	1%	BCR-ABL1	K562	True	known	Positive	63	5'-BCR(ex1-14 NM_004327)-ABL1(ex2-11 NM_005157)
Level4	20	rep7	3ng	1%	EML4-ALK	NCI-H2228	True	known	Positive	17	5'-EML4(ex1-6 NM_019063)-ALK(ex20-29 NM_004304)
Level4	20	rep8	3ng	1%	BCR-ABL1	K562	True	known	Positive	64	5'-BCR(ex1-14 NM_004327)-ABL1(ex2-11 NM_005157)
Level4	20	rep8	3ng	1%	EML4-ALK	NCI-H2228	True	known	Positive	13	5'-EML4(ex1-6 NM_019063)-ALK(ex20-29 NM_004304)
Level4	20	rep8	3ng	1%	NUP214-XKR3	K562	False	known	Positive	12	5'-NUP214(ex1-29 NM_005085)-XKR3(ex2-4 UTR NM_175878)
Level4	20	rep9	3ng	1%	BCR-ABL1	K562	True	known	Positive	57	5'-BCR(ex1-14 NM_004327)-ABL1(ex2-11 NM_005157)
Level4	20	rep9	3ng	1%	EML4-ALK	NCI-H2228	True	known	Positive	14	5'-EML4(ex1-6 NM_019063)-ALK(ex20-29 NM_004304)
Level4	20	rep9	3ng	1%	NUP214-XKR3	K562	False	known	Positive	15	5'-NUP214(ex1-29 NM_005085)-XKR3(ex2-4 UTR NM_175878)
Level4	20	rep10	3ng	1%	BCR-ABL1	K562	True	known	Positive	73	5'-BCR(ex1-14 NM_004327)-ABL1(ex2-11 NM_005157)
Level4	20	rep11	3ng	1%	BCR-ABL1	K562	True	known	Positive	57	5'-BCR(ex1-14 NM_004327)-ABL1(ex2-11 NM_005157)
Level4	20	rep12	3ng	1%	BCR-ABL1	K562	True	known	Positive	63	5'-BCR(ex1-14 NM_004327)-ABL1(ex2-11 NM_005157)
Level4	20	rep12	3ng	1%	EML4-ALK	NCI-H2228	True	known	Positive	12	5'-EML4(ex1-6 NM_019063)-ALK(ex20-29 NM_004304)
Level4	20	rep12	3ng	1%	NUP214-XKR3	K562	False	known	Positive	12	5'-NUP214(ex1-29 NM_005085)-XKR3(ex2-4 UTR NM_175878)
Level4	20	rep13	3ng	1%	BCR-ABL1	K562	True	known	Positive	57	5'-BCR(ex1-14 NM_004327)-ABL1(ex2-11 NM_005157)
Level4	20	rep13	3ng	1%	EML4-ALK	NCI-H2228	True	known	Positive	10	5'-EML4(ex1-6 NM_019063)-ALK(ex20-29 NM_004304)
Level4	20	rep13	3ng	1%	ETV6-RUNX1	Reh	True	known	Positive	12	5'-ETV6(ex1-5 NM_001987)-RUNX1(ex4-9 NM_001754)
Level4	20	rep13	3ng	1%	NUP214-XKR3	K562	False	known	Positive	10	5'-NUP214(ex1-29 NM_005085)-XKR3(ex2-4 UTR NM_175878)
Level4	20	rep14	3ng	1%	BCR-ABL1	K562	True	known	Positive	58	5'-BCR(ex1-14 NM_004327)-ABL1(ex2-11 NM_005157)
Level4	20	rep14	3ng	1%	ETV6-RUNX1	Reh	True	known	Positive	10	5'-ETV6(ex1-5 NM_001987)-RUNX1(ex4-9 NM_001754)
Level4	20	rep15	3ng	1%	BCR-ABL1	K562	True	known	Positive	58	5'-BCR(ex1-14 NM_004327)-ABL1(ex2-11 NM_005157)
Level4	20	rep16	3ng	1%	BCR-ABL1	K562	True	known	Positive	66	5'-BCR(ex1-14 NM_004327)-ABL1(ex2-11 NM_005157)
Level4	20	rep17	3ng	1%	BCR-ABL1	K562	True	known	Positive	76	5'-BCR(ex1-14 NM_004327)-ABL1(ex2-11 NM_005157)
Level4	20	rep18	3ng	1%	BCR-ABL1	K562	True	known	Positive	63	5'-BCR(ex1-14 NM_004327)-ABL1(ex2-11 NM_005157)
Level4	20	rep18	3ng	1%	ETV6-RUNX1	Reh	True	known	Positive	15	5'-ETV6(ex1-5 NM_001987)-RUNX1(ex4-9 NM_001754)
Level4	20	rep18	3ng	1%	NUP214-XKR3	K562	False	known	Positive	10	5'-NUP214(ex1-29 NM_005085)-XKR3(ex2-4 UTR NM_175878)
Level4	20	rep19	3ng	1%	BCR-ABL1	K562	True	known	Positive	53	5'-BCR(ex1-14 NM_004327)-ABL1(ex2-11 NM_005157)
Level4	20	rep19	3ng	1%	ETV6-RUNX1	Reh	True	known	Positive	12	5'-ETV6(ex1-5 NM_001987)-RUNX1(ex4-9 NM_001754)
Level4	20	rep20	3ng	1%	BCR-ABL1	K562	True	known	Positive	61	5'-BCR(ex1-14 NM_004327)-ABL1(ex2-11 NM_005157)
Level4	20	rep20	3ng	1%	ETV6-RUNX1	Reh	True	known	Positive	15	5'-ETV6(ex1-5 NM_001987)-RUNX1(ex4-9 NM_001754)
Level4	20	rep20	3ng	1%	NUP214-XKR3	K562	False	known	Positive	12	5'-NUP214(ex1-29 NM_005085)-XKR3(ex2-4 UTR NM_175878)
Level5	20	rep1	1.5ng	0.5%	BCR-ABL1	K562	True	known	Positive	40	5'-BCR(ex1-14 NM_004327)-ABL1(ex2-11 NM_005157)
Level5	20	rep2	1.5ng	0.5%	BCR-ABL1	K562	True	known	Positive	30	5'-BCR(ex1-14 NM_004327)-ABL1(ex2-11 NM_005157)
Level5	20	rep3	1.5ng	0.5%	BCR-ABL1	K562	True	known	Positive	30	5'-BCR(ex1-14 NM_004327)-ABL1(ex2-11 NM_005157)
Level5	20	rep4	1.5ng	0.5%	BCR-ABL1	K562	True	known	Positive	20	5'-BCR(ex1-14 NM_004327)-ABL1(ex2-11 NM_005157)
Level5	20	rep5	1.5ng	0.5%	BCR-ABL1	K562	True	known	Positive	36	5'-BCR(ex1-14 NM_004327)-ABL1(ex2-11 NM_005157)
Level5	20	rep6	1.5ng	0.5%	BCR-ABL1	K562	True	known	Positive	17	5'-BCR(ex1-14 NM_004327)-ABL1(ex2-11 NM_005157)
Level5	20	rep7	1.5ng	0.5%	BCR-ABL1	K562	True	known	Positive	51	5'-BCR(ex1-14 NM_004327)-ABL1(ex2-11 NM_005157)
Level5	20	rep8	1.5ng	0.5%	BCR-ABL1	K562	True	known	Positive	37	5'-BCR(ex1-14 NM_004327)-ABL1(ex2-11 NM_005157)
Level5	20	rep9	1.5ng	0.5%	BCR-ABL1	K562	True	known	Positive	28	5'-BCR(ex1-13 NM_004327)-ABL1(ex2-11 NM_005157)
Level5	20	rep10	1.5ng	0.5%	BCR-ABL1	K562	True	known	Positive	52	5'-BCR(ex1-14 NM_004327)-ABL1(ex2-11 NM_005157)
Level5	20	rep10	1.5ng	0.5%	CCDC6-RET	LC-2/ad	True	known	Positive	11	5'-CCDC6(ex1-1 NM_005436)-RET(ex12-19 NM_020630)
Level5	20	rep11	1.5ng	0.5%	BCR-ABL1	K562	True	known	Positive	37	5'-BCR(ex1-14 NM_004327)-ABL1(ex2-11 NM_005157)
Level5	20	rep12	1.5ng	0.5%	BCR-ABL1	K562	True	known	Positive	34	5'-BCR(ex1-14 NM_004327)-ABL1(ex2-11 NM_005157)
Level5	20	rep13	1.5ng	0.5%	BCR-ABL1	K562	True	known	Positive	34	5'-BCR(ex1-14 NM_004327)-ABL1(ex2-11 NM_005157)
Level5	20	rep14	1.5ng	0.5%	BCR-ABL1	K562	True	known	Positive	19	5'-BCR(ex1-14 NM_004327)-ABL1(ex2-11 NM_005157)
Level5	20	rep15	1.5ng	0.5%	BCR-ABL1	K562	True	known	Positive	19	5'-BCR(ex1-14 NM_004327)-ABL1(ex2-11 NM_005157)
Level5	20	rep15	1.5ng	0.5%	ETV6-RUNX1	Reh	True	known	Positive	10	5'-ETV6(ex1-5 NM_001987)-RUNX1(ex4-9 NM_001754)
Level5	20	rep16	1.5ng	0.5%	BCR-ABL1	K562	True	known	Positive	32	5'-BCR(ex1-14 NM_004327)-ABL1(ex2-11 NM_005157)
Level5	20	rep17	1.5ng	0.5%	BCR-ABL1	K562	True	known	Positive	29	5'-BCR(ex1-14 NM_004327)-ABL1(ex2-11 NM_005157)
Level5	20	rep17	1.5ng	0.5%	ETV6-RUNX1	Reh	True	known	Positive	10	5'-ETV6(ex1-5 NM_001987)-RUNX1(ex3-9 NM_001754)
Level5	20	rep17	1.5ng	0.5%	NUP214-XKR3	K562	False	known	Positive	11	5'-NUP214(ex1-29 NM_005085)-XKR3(ex2-4 UTR NM_175878)
Level5	20	rep18	1.5ng	0.5%	BCR-ABL1	K562	True	known	Positive	38	5'-BCR(ex1-14 NM_004327)-ABL1(ex2-11 NM_005157)
Level5	20	rep19	1.5ng	0.5%	BCR-ABL1	K562	True	known	Positive	35	5'-BCR(ex1-14 NM_004327)-ABL1(ex2-11 NM_005157)
Level5	20	rep20	1.5ng	0.5%	BCR-ABL1	K562	True	known	Positive	35	5'-BCR(ex1-14 NM_004327)-ABL1(ex2-11 NM_005157)
