# Supplementary material for: Analytical validation (accuracy, reproducibility, limit of detection) and gene expression analysis of FoundationOneRNA assay for fusion detection in 189 clinical tumor specimens
Source: PLoS One. 2025 Sep 12;20(9):e0329697. doi: 10.1371/journal.pone.0329697 (PMC12431237; doi:10.1371/journal.pone.0329697)
Supplement: S2 Dataset — (CSV) [file pone.0329697.s006.csv]

Geneid	FM_RNASeq_068_rep1	FM_RNASeq_068_rep2	FM_RNASeq_068_rep3	FM_RNASeq_068_rep4	FM_RNASeq_068_rep5	FM_RNASeq_068_rep6	FM_RNASeq_068_rep7	FM_RNASeq_068_rep8	FM_RNASeq_068_rep9	FM_RNASeq_021_rep1	FM_RNASeq_021_rep2	FM_RNASeq_021_rep3	FM_RNASeq_021_rep4	FM_RNASeq_021_rep5	FM_RNASeq_021_rep6	FM_RNASeq_021_rep7	FM_RNASeq_021_rep8	FM_RNASeq_021_rep9	FM_RNASeq_047_rep1	FM_RNASeq_047_rep2	FM_RNASeq_047_rep3	FM_RNASeq_047_rep4	FM_RNASeq_047_rep5	FM_RNASeq_047_rep6	FM_RNASeq_047_rep7	FM_RNASeq_047_rep8	FM_RNASeq_047_rep9	FM_RNASeq_064_rep1	FM_RNASeq_064_rep2	FM_RNASeq_064_rep3	FM_RNASeq_064_rep4	FM_RNASeq_064_rep5	FM_RNASeq_064_rep6	FM_RNASeq_064_rep7	FM_RNASeq_064_rep8	FM_RNASeq_064_rep9	FM_RNASeq_013_rep1	FM_RNASeq_013_rep2	FM_RNASeq_013_rep3	FM_RNASeq_013_rep4	FM_RNASeq_013_rep5	FM_RNASeq_013_rep6	FM_RNASeq_013_rep7	FM_RNASeq_013_rep8	FM_RNASeq_013_rep9	FM_RNASeq_006_rep1	FM_RNASeq_006_rep2	FM_RNASeq_006_rep3	FM_RNASeq_006_rep4
A1BG	0	0	0	0	0	0	0	0	0	0	0	0	0	0	0	0	0	0	0	1.33	0	0	0	0	0	0	0	0	0	0	0	0	0	0	0	0	0	0	0	0	0	0	0	0	0	0	0	0	0
A1BG-AS1	0	0	0	0	0	0	0	0.22	0	0	0	0	0	0	0	0	0	0	0	0.62	0	0	0	0	0.38	0	0	0	0	0	0	0	0	0	0	0	0	0	0	0	0	0	0.6	0	0	0	0	0	0
A1CF	0	0	0	0	0	0	0	0	0	0	0	0	0	0	0	0	0	0	0.04	0.53	0	0.02	0.06	0	0	0.07	0.03	0	0	0	0	0	0	0	0	0	0	0	0	0	0	0	0	0	0	0	0	0	0
A2M	2102.74	2345.45	2524.79	2145.15	2349.03	2718.38	2043.5	2023.64	2330.57	1362.68	1309.59	1258.54	1364.32	1299.56	1301.57	1360.94	1366.8	1320.35	224.9	158.35	256.61	229.19	222.84	240.02	200.97	219.3	237.29	189.51	213.47	175	192.42	218.29	188.45	145.86	159.25	174.51	299.79	299.45	261.82	303.18	292.61	240.8	205.21	180.43	245.96	557.58	571.31	678.44	534.81
A2M-AS1	0	0	0	0	0	0	0	0	0	0	0	0	0	0	0	0	0	0	0	0	0	0	0	0	0	0	0	0	0	0	0	0	0	0	0	0	0	0	0	0	0	0	0	0	0	0	0	0	0
A2ML1	0	0	0	0	0	0	0	0	0	0	0	0	0	0	0	0	0	0	0	0	0	0	0	0	0	0	0	0	0	0	0	0	0	0	0	0	0	0	0	0	0	0	0	0	0	0	0	0	0
A2MP1	0	0	0	0	0	0	0	0	0	0	0	0	0	0	0	0	0	0	0	0	0	0	0	0	0	0	0	0	0	0	0	0	0	0	0	0	0	0	0	0	0	0	0.44	0	0	0	0	0	0
A3GALT2	0	0	0	0	0	0	0	0	0	0	0	0	0	0	0	0	0	0	0	0	0	0	0	0	0	0	0	0	0	0	0	0	0	0	0	0	0	0	0	0	0	0	0	0	0	0	0	0	0
A4GALT	0	0	0	0	0	0	0	0	0	0	0	0	0.18	0	0	0	0	0	0	0	0.1	0.77	0	0	0.25	0	0	0	0	0	0	0	0	0	0	0	0	0	0	0	0	0	0.85	0	0	0.11	0.11	0	0
A4GNT	0	0	0	0	0	0	0	0	0	0	0	0	0	0	0	0	0	0	0	0.38	0	0	0	0	0	0	0	0	0	0	0	0	0	0	0	0	0	0	0	0	0	0	0	0	0	0	0	0	0
AA06	0	0	0	0	0	0	0	0	0	0	0	0	0	0	0	0	0	0	0	0	0	0	0	0	0	0	0	0	0	0	0	0	0	0	0	0	0	0	0	0	0	0	0	0	0	0	0	0	0
AAAS	0	0	0	0	0	0	0	0	0	0	0	0	0	0	0	0	0	0	0	1.66	0	0	0	0	0	0	0	0	0	0	0	0.21	0	0	0	0	0	0	0	0	0	0	0	0	0	0	0	0	0
AACS	0.07	1.37	1.26	1.84	0	0	1.24	0	0	1.64	0	0	1.52	1.77	1.15	1.28	0	0	3.76	2.04	4.42	4.1	4.32	4.55	0.12	2.02	1.94	2.26	2.9	3.13	2.68	2.19	3.9	0	2.53	1.92	4.16	2.37	4.02	3.7	0	3.13	0	0	0	5.87	4.57	4.76	6.26
AACSP1	0	0	0	0	0	0	0	0	0	0	0	0	0	0	0	0	0	0	0	0	0	0	0	0	0	0	0	0	0	0	0	0	0	0	0	0	0	0	0	0	0	0	0	0	0	0	0	0	0
AADAC	0	0	0	0	0	0	0	0	0	0	0	0	0	0	0	0	0	0	0	0	0	0	0	0	0	0	0	0	0	0	0	0	0	0	0	0	0	0	0	0	0	0	0	0	0	0	0	0	0
AADACL2	0	0	0	0	0	0	0	0	0	0	0	0	0	0	0	0	0	0	0	0	0	0	0	0	0	0	0	0	0	0	0	0	0	0	0	0	0	0	0	0	0	0	0	0	0	0	0	0	0
AADACL2-AS1	0	0	0	0	0	0	0	0	0	0	0	0	0	0	0	0	0	0	0	0	0	0	0	0	0	0	0	0	0	0	0	0	0	0	0	0	0	0	0	0	0	0	0	0	0	0	0	0	0
AADACL3	0	0	0	0	0	0	0	0	0	0	0	0	0	0	0	0	0	0	0	0	0	0	0	0	0	0	0	0	0	0	0	0	0	0	0	0	0	0	0	0	0	0	0	0	0	0	0	0	0
AADACL4	0	0	0	0	0	0	0	0	0	0	0	0	0	0	0	0	0	0	0	0	0	0	0	0	0	0	0	0	0	0	0	0	0	0	0	0	0	0	0	0	0	0	0	0	0	0	0	0	0
AADACP1	0	0	0	0	0	0	0	0	0	0	0	0	0	0	0	0	0	0	0	1.42	0	0	0	0	0.52	0	0	0	0	0	0	0	0	0	0	0	0	0	0	0	0	0	0	0	0	0	0	0	0
AADAT	0	0	0	0	0	0	0	0	0	0	0	0	0	0	0	0	0	0	0	0	0	0	0	0	0	0	0	0	0	0	0	0	0	0	0	0	0	0	0	0	0	0	0	0	0	0	0	0.1	0
AAED1	0	0	0	0	0	0	0	0	0	0	0	0	0	0	0	0	0	0	0	0	0	0	0	0	0	0	0	0	0	0	0	0	0	0	0	0	0	0	0	0	0	0	0	0	0	0	0	0	0
AAGAB	0	0	0	0	0	0	0	0	0	0	0	0	0	0	0	0	0	0	0.1	0.41	0	0	0	0	0.16	0	0	0	0.09	0	0	0	0	0	0	0	0	0	0	0	0	0	0	0	0	0	0	0	0
AAK1	3.7	4.26	4.13	4.76	4.93	4.07	3.4	3.12	4.03	2.45	2.67	2.34	3.16	2.84	2.73	2.36	2.25	2.1	3.12	2.24	3.27	3.54	3.25	3.29	2.67	2.58	2.71	1.44	0.89	1.22	1.73	1.95	1.7	1.02	1.04	1.04	3.5	3.3	3.43	4.4	3.89	3.63	2.6	1.94	2.88	4.28	5.58	5.78	6.43
AAMDC	0	0	0	0	0	0	0	0	0	0	0	0	0	0	0	0	0	0	0	0	0	0	0	0.65	0	0	0	0	0	0	0	0	0	0	0	0	0	0	0	0	0	0	0	0	0	0	0	0	0
AAMP	0	0	0	0	0	0	0	0.2	0	0	0	0	0	0	0	0	0	0	0	4.55	0	0	0	0.24	1.13	0	0	0	0	0.45	0	0.43	0	0	0	0	0	0	0	0	0	0	3.44	0	0	0	0	0.38	0
AANAT	0	0	0	0	0	0	0	0	0	0	0	0	0	0	0	0	0	0	0	0	0	0	0	0	0	0	0	0	0	0	0	0	0	0	0	0	0	0	0	0	0	0	0.27	0	0	0	0	0	0
AAR2	0	0	0	0	0	0	0	0.17	0	0	0	0	0	0	0	0	0	0	0	1.3	0	0.08	0	0	0.6	0	0	0	0	0	0	0	0	0	0	0	0	0	0	0	0	0	0.79	0	0	0.19	0	0	0
AARD	0	0	0	0	0	0	0	0	0	0	0	0	0	0	0.06	0	0	0	0	0	0	0	0	0	0	0	0	0	0	0	0	0	0	0	0	0	0	0	0	0	0	0	0	0	0	0	0	0	0
AARS	0	0	0	0	0	0.19	0	0	0	0	0	0	0	0	0	0.12	0.24	0.17	0	5.35	0	0	0	0	1.16	0.36	0	0	0.12	0	0	0.3	0.18	0	0	0	0	0	0	0	0	0	3.64	0.18	0	0	0.14	0	0
AARS2	0	0	0.09	0.07	0.14	0	0	0	0	0	0.06	0	0	0	0	0	0	0	0	0.43	0	0	0	0	0	0	0	0	0	0	0.08	0.08	0	0	0	0	0	0	0	0	0	0	0.15	0.1	0	0	0	0	0.19
AARSD1	0	0	0	0	0	0	0	0	0	0	0	0	0	0	0	0	0	0	0	0	0	0	0	0	0	0	0	0	0	0	0	0	0	0	0	0	0	0	0	0	0	0	0	0	0	0	0	0	0
AASDH	0	0	0	0	0	0	0	0	0	0	0	0	0	0	0	0	0	0	0	0	0	0	0	0	0	0	0	0	0	0	0	0	0	0	0	0	0	0	0	0	0	0	0	0	0	0	0	0	0
AASDHPPT	0	0	0	0	0	0	0	0	0	0	0	0	0	0	0	0	0	0	0	0	0	0	0	0	0	0	0	0	0	0	0	0	0	0	0	0	0	0	0	0	0	0	0.12	0	0	0	0	0	0
AASS	0	0	0	0	0	0.09	0	0	0	0	0.03	0	0	0	0	0.05	0	0	0	0	0	0	0	0	0	0	0	0	0	0	0	0	0	0	0	0	0	0	0	0	0	0	0	0	0	0	0	0	0
AATBC	0	0	0	0	0	0	0.1	0	0	0	0	0.04	0	0	0	0	0	0	0	0.66	0	0	0	0.1	0	0	0	0	0	0	0	0	0	0	0	0	0	0	0	0	0	0	0.24	0	0	0	0	0	0
AATF	0	0	0	0	0	0	0	0.56	0	0	0.18	0	0	0	0	0	0.47	0	0	3.5	0	0	0.05	0	0.38	0.36	0.67	0	0	0.04	0	0.28	0	0	0.15	0	0	0	0	0	0	0	2.23	0	0.1	0	0.11	0	0
AATK	1.04	0.47	0.27	0	0.95	0.04	0.17	0.16	0	1.01	0.99	0.73	0.64	0.58	1.15	0.71	0.01	0.11	0.32	0.52	0.38	0	0.19	0.49	0	0.08	0.02	0	0	0.04	0	0.09	0	0	0	0	0.09	0.09	0.05	0	0	0	0.35	0	0	0.5	0.02	0.08	0.61
AATK-AS1	0.09	0	0	0.05	0.07	0.08	0.19	0	0	0	0	0	0	0	0	0	0	0	0	0	0	0	0	0	0	0	0	0	0	0	0	0	0	0	0	0	0	0	0	0	0	0	0	0	0	0	0	0	0
ABALON	775.14	595.46	475.11	611.63	489.6	256.43	794.95	669.4	629.81	1309.46	1342.56	1399.92	1206.29	1272.78	1330.1	1292.24	1326.81	1399.86	2740.93	1871.88	2443.22	2650.89	2672.8	2525.31	2523.31	2763.55	2786.17	685.15	726.83	885.67	491.01	616.31	838.6	793.86	789.5	873.65	578.58	567.77	580.79	590.79	517.49	532.9	386.94	361.02	561.96	689.8	635.26	446.01	670.29
ABAT	0	0.14	0.08	0	0.16	0	0.18	0.15	0.06	0	0	0.1	0	0	0	0	0	0	0	0.24	0.2	0	0	0	0.12	0	0	0	0	0	0	0	0	0	0	0	0	0	0	0	0	0	0	0	0	0	0	0.04	0
ABCA1	0.06	0	0.02	0	0.17	0.21	0.1	0.14	0.06	0	0.02	0	0.08	0	0	0	0	0	0	0.05	0	0	0	0	0.03	0	0	0	0	0.08	0	0	0	0	0.05	0	0	0	0	0	0	0	0.27	0	0	0	0	0	0
ABCA10	0	0	0	0	0	0	0	0	0	0	0	0	0	0	0	0	0	0	0	0	0	0	0	0	0	0	0	0	0	0	0	0	0	0	0	0	0	0	0	0	0	0	0	0	0	0	0	0	0
ABCA11P	0	0	0	0	0	0	0	0	0	0	0	0	0	0	0	0	0	0	0	0	0	0	0	0	0	0	0	0	0	0	0	0	0	0	0	0	0	0	0	0	0	0	0	0	0	0	0	0	0
ABCA12	0	0	0	0	0	0	0	0	0	0	0	0	0	0.02	0	0	0	0	0	0	0.02	0	0	0	0	0	0	0	0	0	0	0	0	0	0	0	0	0	0	0	0	0	0	0	0	0	0	0	0
ABCA13	0	0	0	0	0	0	0	0	0	0	0	0	0	0	0	0	0	0	0	0	0	0	0	0	0	0	0	0	0	0	0	0	0	0	0	0	0	0	0	0	0	0	0	0	0	0	0	0	0
ABCA17P	0	0	0	0	0	0	0	0	0	0	0	0	0	0	0	0	0	0	0	0.08	0	0	0	0	0	0	0	0	0	0	0	0	0	0	0	0	0	0	0	0	0	0	0	0	0	0	0	0	0
ABCA2	0.14	0.09	0.11	0.15	0.12	0.08	0.11	0.19	0	0	0	0	0	0	0	0	0.05	0	0.06	1.1	0	0.04	0	0	0.05	0	0	0	0	0	0.04	0	0	0	0	0	0	0	0	0	0	0.08	0.53	0	0	0	0.08	0.08	0.11
ABCA3	0.41	0.65	0	0.58	0.5	0.52	0.29	0	0.71	0.97	1.72	1.11	1.47	1.26	1.22	1.03	1.45	1.16	0.17	0.31	0.12	0.1	0	0	0.16	0.28	0.23	0	0	0	0	0	0	0	0	0	0	0	0	0.12	0	0	0.47	0.07	0	0.55	0	0	0
ABCA4	0	0	0	0	0	0	0	0	0	0	0	0	0	0	0	0	0	0	0	0	0	0	0	0	0	0	0	0	0	0	0	0	0	0	0	0	0	0	0	0	0	0	0	0	0	0	0	0	0
ABCA5	0	0	0	0	0	0	0	0	0	0	0	0	0	0	0	0	0	0	0	0	0	0	0	0	0	0	0.04	0	0	0	0	0	0	0	0	0	0	0	0	0	0	0	0	0	0	0	0	0	0
ABCA6	3.11	3.18	2.82	1.82	3.35	4.09	2.13	2.22	2.19	3.51	2.99	2.09	2.93	1.63	2.25	2.71	3.18	2.34	1.42	0.56	1.57	1.41	0.81	0.8	1.38	1.4	0.93	0.54	0.9	0.53	0.37	1.18	0.71	0.37	0.71	0.5	3.58	5.64	3.63	2.64	2.85	4.07	2.01	0.9	2.88	1.37	0.92	1.78	0.53
ABCA7	0	0	0.06	0	0	0	0	0	0	0	0	0.16	0	0.19	0.09	0.09	0	0	0	0	0	0	0	0	0	0	0	0	0	0.2	0	0.09	0	0	0	0	0	0	0.09	0	0.17	0	0.22	0	0	0	0	0.22	0
ABCA8	0	0	0	0	0	0	0	0	0	0	0	0	0	0	0	0	0	0	0	0	0	0	0	0	0	0	0	0	0	0	0	0	0	0	0	0	0	0	0	0	0	0	0	0	0	0	0	0	0
ABCA9	0	0	0	0	0	0	0	0	0	0	0	0	0	0	0	0	0	0	0	0	0	0	0	0	0	0	0	0	0	0	0	0	0	0	0	0	0	0	0	0	0	0	0	0.15	0	0	0	0	0
ABCA9-AS1	0	0	0	0	0	0	0	0	0	0	0	0	0	0	0	0	0	0	0	0	0	0	0	0	0	0	0	0	0	0	0	0	0	0	0	0	0	0	0	0	0	0	0	0	0	0	0	0	0
ABCB1	172.38	186.51	203.91	163.4	193.08	214.8	159.98	165.98	180.35	39.84	38.9	35.11	39.44	37.7	33.38	34.99	37.45	31.2	26.92	19.77	32.13	29.75	24.8	28.17	21.41	26.93	25.48	27.41	25.04	20.9	27.12	28.12	23.01	21.28	19.92	21.24	45.59	51.46	45.09	48.01	45.18	41.53	27.81	29.68	38.49	55.42	55.05	59.68	49.03
ABCB10	0	0	0	0	0	0	0	0	0	0	0.1	0	0	0	0	0.12	0	0.05	0.27	0.8	0.29	0.49	0.16	0.11	0.17	0	0.12	0	0	0.24	0	0	0.13	0	0	0.2	0	0.17	0	0.08	0	0	0	0	0	0.19	0.29	0.12	0.09
ABCB11	0	0.23	0	0	0	0	0	0	0	0	0	0	0.06	0	0	0	0	0	0.77	0.54	0.82	0.76	0.65	0	0.45	0.66	0.52	0	0	0	0	0	0	0	0	0	0	0	0	0	0	0	0	0	0	0	0	0	0
ABCB4	34.71	38.81	43.98	34.45	39.71	46.6	32.6	32.94	35.27	6.34	5.18	5.7	6.57	5.75	4.84	5.02	5.25	4.78	19.6	13.81	21.22	21.51	20.91	21.45	17.96	19.97	20.79	5.01	5.22	3.62	5.35	6.32	6.72	4.57	4.42	4.99	6.85	6.63	6.88	6.52	6.91	4.48	3.34	3.57	6.42	5.51	5.69	9.09	5.58
ABCB5	0	0	0	0	0	0	0	0	0	0.15	0	0	0.11	0	0.11	0	0	0	0	0	0	0	0	0	0	0	0	0	0	0	0	0	0	0	0	0	0	0	0	0	0	0	0	0	0	0	0	0.53	0.09
ABCB6	0	0	0.15	0	0	0	0	0	0	0	0	0	0	0	0	0	0	0	0	0	0	0	0	0	0	0	0	0	0	0	0	0	0	0	0	0	0	0	0	0	0	0	0.24	0	0	0	0	0	0
ABCB7	0	0	0	0	0	0	0	0	0	0	0	0	0	0	0	0	0	0	0	0	0	0	0	0	0	0	0	0	0	0	0	0	0	0	0	0	0	0	0	0	0	0	0	0	0	0	0	0	0
ABCB8	0	0	0.09	0	0	0.09	0	0.13	0.12	0	0	0	0	0	0.06	0	0	0.04	0	0.29	0	0	0.09	0	0.17	0	0	0	0	0	0	0	0	0	0	0	0	0	0	0	0	0	0.16	0.15	0	0	0	0	0
ABCB9	0	0.13	0	0	0.12	0	0	0	0	0	0	0	0	0	0	0	0	0	0	0.34	0	0	0	0	0.15	0.06	0.06	0	0	0	0	0	0	0	0	0	0	0	0	0	0	0	0	0	0	0	0	0	0
ABCC1	1.93	2.09	2.44	2.53	1.78	2.27	1.73	1.07	0.9	2.76	2.81	1.86	2.98	3.24	3.07	2.62	2.55	2.06	1.27	1.43	1.21	1.48	0.58	1.53	0.82	0.83	0.89	1.76	1.36	0	1.19	2.16	1.51	0.61	0.96	1.23	2.53	3.05	2.63	1.15	2.75	2.63	2.21	0.11	1.2	4.32	4.74	6.02	6.01
ABCC10	0.04	0.07	0.11	0.09	0.06	0.04	0.14	0.2	0	0.37	0.11	0.06	0.19	0	0.1	0.13	0.05	0.08	0.18	0.84	0.17	0	0.13	0	0.4	0.07	0.08	0.09	0	0.04	0	0	0.04	0.17	0.04	0.04	0.09	0.09	0.12	0	0.09	0.07	0.54	0.18	0.05	0.07	0.05	0.11	0.1
ABCC11	0	0.07	0	0	0	0	0	0	0	0	0	0	0	0	0	0	0	0	0	0	0	0	0.18	0.2	0	0	0	0	0	0	0	0	0	0	0	0	0	0	0	0	0	0	0	0	0	0.28	0.38	0.28	0
ABCC12	0	0	0	0	0	0	0	0	0	0	0	0	0	0	0	0	0	0	0	0	0	0	0	0	0	0	0	0	0	0	0	0	0	0	0	0	0	0	0	0	0	0	0	0	0	0	0	0	0
ABCC13	0	0	0	0	0	0	0	0	0	0	0	0	0	0	0	0	0	0	0	0	0	0	0	0	0	0	0	0	0	0	0	0	0	0	0	0	0	0	0	0	0	0	0	0	0	0	0	0	0
ABCC2	0.58	0.45	0	0.41	0.2	0.1	0.37	0	0	0.41	0.32	0.22	0.14	0	0.14	0.25	0.42	0.28	5.39	4.29	5.3	4.51	4.75	3.67	5.08	5.83	6.13	2.5	2.71	3.07	1.61	2.87	2.86	3.89	2.34	2.47	0	0.36	0	0	0	0.5	0	0	0	0.3	0.32	0	0.26
ABCC3	0.09	0.84	0.75	0.65	0.92	0.81	0.31	0.55	0.32	0.84	0.36	0.46	0.68	0.63	0.54	0.69	0.8	0.23	0	4.38	0.15	0.23	0.3	0	0.84	0.28	0	0	0	0	0	0	0.06	0	0	0	0	0	0	0	0	0	2.29	0.2	0	0	0	0	0
ABCC4	0.76	0.97	1.11	0.98	1.2	1.04	0	0	0	1.5	1.97	1.54	1.55	1.56	1.17	1.02	0	0.78	2.05	1.62	2.09	1.51	2.77	2.59	0	0	0	0	0	0	0	1.05	0	0	0	0	0	0	0	1.88	1.32	1.2	0	0	0	12.11	11.89	12.59	14.05
ABCC5	0	0	0	0	0	0	0.06	0	0	0	0	0	0	0	0	0	0	0	0	0	0	0	0	0	0	0	0.04	0	0	0	0	0	0	0	0.07	0	0	0	0	0	0.06	0	0	0	0	0	0	0.04	0
ABCC5-AS1	0	0	0	0	0	0	0	0	0	0	0	0	0	0	0	0	0	0	0	0	0	0	0	0	0	0	0	0	0	0	0	0	0	0	0	0	0	0	0	0	0	0	0	0	0	0	0	0	0
ABCC6	0	0	0	0	0	0	0	0	0	0	0	0.25	0.34	0	0.17	0.29	0.62	0.33	0	0.53	0	0.48	0	0	0.88	0.29	0.62	0	0	0	0	0	0	0	0	0	0	0	0	0	0	0	0	0	0	0	0	0	0
ABCC6P1	0	0	0	0	0	0	0	0	0	0	0	0	0	0	0	0	0	0	0	0	0	0	0	0	0	0	0	0	0	0	0	0	0	0	0	0	0	0	0	0	0	0	0	0	0	0	0	0	0
ABCC6P2	0	0	0	0	0	0	0	0	0	0	0	0	0	0	0	0	0.09	0	0	0	0	0	0	0	0	0	0	0	0	0	0	0	0	0	0	0	0	0	0	0	0	0	0	0	0	0	0	0	0
ABCC8	1.01	0.66	1.55	1.26	1.66	1.55	0.61	0	0.93	0.08	0	0	0	0	0	0	0	0	0	0	0	0	0.18	0.16	0	0	0	0	0	0	0	0	0	0	0	0	0	0	0	0	0	0	0	0	0	0	0	0.33	0.19
ABCC9	46.15	56.28	58.04	50.65	55.42	78.05	47.81	54.75	61.06	82.74	76.3	75.56	77.85	73.01	67.19	79.85	82.55	73.63	71.83	47.71	74.76	66.62	60.05	64.69	58.67	65.82	72.83	35	30.29	28.21	29.87	33.99	25.2	26.22	26.44	27.74	61.83	64.51	53.58	53.48	47.02	53.55	38.78	39.45	53.49	48.26	44.59	49.65	39.11
ABCD1	0.49	0.24	0.36	0.47	0.3	0.38	0.18	0.51	0	0.24	0	0	0.11	0.22	0	0.23	0.11	0	0	0.74	0.54	0.48	0.15	0.48	0.29	0.18	0.52	0.25	0	0.23	0	0.35	0	0.11	0.23	0.23	0	0.41	0	0.43	0	0.34	0.8	0.33	0	0.51	0.32	0.72	0
ABCD2	0	0	0	0	0	0	0	0	0	0	0	0	0	0	0	0	0	0	0	0	0	0	0	0	0	0	0	0	0	0	0	0	0	0	0	0	0	0	0	0	0	0	0	0	0	0	0	0	0
ABCD3	0	0	0	0	0	0	0	0	0	0	0	0	0	0	0	0	0	0	0	0	0	0	0	0	0	0	0	0	0	0	0	0	0	0	0	0	0	0	0	0	0	0	0	0	0	0	0	0	0
ABCD4	0	0	0	0	0	0	0	0	0	0	0	0	0	0	0	0	0	0	0	0.37	0.14	0	0	0	0.16	0	0	0	0	0.07	0	0	0	0	0	0	0	0	0	0	0	0	0	0	0	0	0	0	0
ABCE1	0	0	0	0	0.05	0	0	0	0.05	0	0	0	0	0	0	0	0	0	0	0	0	0	0	0	0	0	0	0	0	0	0	0	0	0	0	0	0	0	0	0	0	0	0	0	0	0	0	0	0
ABCF1	10.14	10	10.83	10.06	10.69	9.2	7.77	8.38	9.86	8.2	8.17	8.34	9.19	7.57	9.27	6	6.6	6.98	7.88	7.37	8.1	8.68	6.64	8.05	6.28	7.82	6.26	11.19	8.49	9.92	9.5	12.17	11.33	7.26	7.47	8.97	8.71	8.97	7.75	11.94	10.46	8.15	7.46	5.91	7.92	8.49	8.98	10.75	10.91
ABCF2	0.38	0.09	0	0.16	0	0	0	0.13	0	0.07	0	0	0	0.06	0	0	0	0	0	0.22	0	0	0	0	0.13	0	0	0	0	0.07	0	0	0	0	0	0	0	0	0	0	0	0.07	0.27	0	0	0	0	0	0
ABCF3	0	0	0	0	0	0	0	0.19	0	0	0	0	0	0.08	0	0	0	0	0	0.85	0	0	0	0	0	0	0	0	0	0	0	0	0.12	0	0	0	0	0	0	0	0.13	0	0.21	0	0	0	0	0	0
ABCG1	0	0	0	0	0	0	1.1	1.19	0.14	0	0.16	0.67	0	0.7	0.33	0.55	0	0	0	0.21	0	0	0.3	0	0	0	0	0	0	0	0	0	0	0.43	0	0.28	0	0	0	0	0	0	1.02	0	0	0	0.46	0.59	0.45
ABCG2	0	0	0	0	0	0	0	0	0	0	0	0	0	0	0	0	0	0	0	0	0	0	0	0	0	0	0	0	0	0	0	0	0	0	0	0	0	0	0	0	0	0	0	0	0	0	0	0	0
ABCG4	0	0	0	0	0	0	0	0	0	0	0	0	0	0	0	0	0	0	0	0	0	0	0	0	0	0	0	0	0	0	0	0	0	0	0	0	0	0	0	0	0	0	0	0	0	0	0	0	0
ABCG5	0	0	0	0	0	0	0	0	0	0	0	0	0	0	0	0	0	0	0	0	0	0	0	0	0	0	0	0	0	0	0	0	0	0	0	0	0	0	0	0	0	0	0	0	0	0	0	0	0
ABCG8	0	0	0	0	0	0	0	0	0	0	0	0	0	0	0	0	0	0	0	0	0	0	0	0	0	0	0	0	0	0	0	0	0	0	0	0	0	0	0	0	0	0	0	0	0	0	0	0	0
ABHD1	0	0	0	0	0	0	0	0	0	0	0	0	0	0	0	0	0	0	0	0	0	0	0	0	0	0	0	0	0	0	0	0	0	0	0	0	0	0	0	0	0	0	0	0	0	0	0	0	0
ABHD10	0	0	0	0	0	0	0	0	0	0	0	0	0	0	0	0	0	0	0	0	0	0	0	0	0	0	0	0	0	0	0	0	0	0	0	0	0	0	0	0	0	0	0.39	0	0	0	0	0	0
ABHD11	0	0	0	0	0	0	0	0	0	0	0	0	0	0	0	0	0	0	0	1.25	0	0	0.55	0	1.78	0.1	0	0	0	0	0	0	0	0	0.13	0	0	0	0	0	0	0	0	0	0	0.28	0	0.35	0
ABHD11-AS1	0	0	0	0	0	0	0	0	0	0	0	0	0	0	0	0	0	0	0	0	0	0	0	0	0	0	0	0	0	0	0	0	0	0	0	0	0	0	0	0	0	0	0	0	0	0	0	0	0
ABHD12	0.16	0	2.27	0.21	1.63	2.29	2.49	0	1.46	2.02	1.48	1.98	1.3	0	0	0	0	0	0.32	5.76	0	0	0.32	2.37	2.21	0.42	0.34	0	1.89	0	1.01	1.72	0	0	0.97	0	1.1	0	2.05	0	0	0	1.81	0.62	0	0.08	5.1	0.07	0.64
ABHD12B	0	0	0	0	0	0	0	0	0	0	0	0	0	0	0	0	0	0	0	0	0	0	0	0	0	0	0	0	0	0	0	0	0	0	0	0	0	0	0	0	0	0	0	0	0	0	0	0	0
ABHD13	0	0	0	0	0	0	0.04	0	0	0	0	0	0	0	0	0	0	0	0	0.16	0	0	0	0	0.1	0	0	0	0	0	0	0	0	0	0.06	0	0	0	0	0	0	0	0.2	0	0	0	0	0	0
ABHD14A	0	0	0	0	0	0	0	0	0	0	0	0	0	0	0	0	0	0	0	0	0	0	0	0	0	0	0	0	0	0	0	0	0	0	0	0	0	0	0	0	0	0	0	0	0	0	0	0	0
ABHD14A-ACY1	0	0	0	0	0	0	0	0	0	0	0	0	0	0	0	0	0	0	0	1.72	0	0	0	0	0	0	0	0	0	0	0	0	0	0	0	0	0	0	0	0	0	0	0	0	0	0	0	0	0
ABHD14B	0.14	0.23	0	0	0	0	0.14	0	0	0	0	0	0.2	0	0.12	0	0	0.52	0	1.82	0	0	0.55	0.13	0.54	0	0	0.21	0	0	0	0	0	0	0	0	0	0	0	0	0	0	1.72	0.29	0	0	0.19	0	0
ABHD15	0.13	0.17	0.13	0.29	0	0	0	0.21	0	0	0	0	0	0	0.27	0	0.12	0	0.1	0.66	0.13	0	0	0.2	0	0	0	0	0	0	0	0	0	0	0.09	0.13	0	0	0	0.13	0	0	1.2	0	0.14	0.34	0	0.24	0
ABHD16A	0	0	0	0	0.1	0	0	0	0	0	0.04	0	0	0	0	0	0	0.09	0	0.19	0	0.05	0.21	0	0	0	0	0	0	0	0	0	0	0	0	0	0	0	0	0	0	0	1.84	0	0	0	0	0	0
ABHD16B	0.4	0.63	0.68	0.62	0.25	0.39	0.51	0.81	0.38	1.12	0.8	1.04	0.66	1	0.91	0.17	0	0.22	3.44	2.72	2.83	4.66	4.58	2.87	1.73	1	1.4	0.35	0.53	1.02	0	0.61	0.45	0.16	0.24	0.12	1.05	1.01	0.53	1.02	1.27	1.16	0.66	0.27	0.28	2.62	2.96	2.01	2.35
ABHD17A	1.93	2.88	1.99	1.83	0	0.25	0.14	1.86	1.42	1.37	0.97	1.15	0.9	0	0.87	0.43	0	0.68	1.45	1.59	2.2	1.66	3.11	1.63	1.58	0.46	0.23	1.26	0	0	0.93	2.04	0.23	0	0.75	0.2	0	0.92	1	0.95	0.32	0	2.22	0.42	0.25	1.81	2.32	2.34	1.05
ABHD17B	0.57	0.96	1.06	0.44	0	0.55	0.43	1.14	0	0	0.51	0.77	0.53	0.57	0.32	0	0	0	0	0	0.18	0.35	0.79	0	0	0.39	0	1.11	0	0.8	0.69	0.51	0.76	0	0	0	0.75	0	0	0	0.47	0.29	0	0	0.4	1.12	0	1.26	1.34
ABHD17C	1.09	0.86	0.95	0.44	0.69	0.45	0.57	0.2	0.49	1.17	0.59	0.69	1.01	0.89	0.52	0.78	0.39	0.34	3.83	4.57	2.9	2.38	2.41	1.83	3.07	2.12	1.6	1.54	0.88	1.55	1.3	1.2	1.24	0.79	1.3	1.34	0.24	0.4	0	0.28	0.39	0.41	0	0	0	0	1.16	0.87	0.5
ABHD18	0	0	0	0	0	0	0	0	0	0	0	0	0	0	0	0	0	0	0	0	0	0	0	0	0	0	0	0	0	0	0	0	0	0.04	0	0	0	0	0	0	0	0	0	0	0	0	0	0.04	0
ABHD2	0.24	0.16	0.2	0.08	0.35	0.15	0.28	0.33	0.19	0.43	0.87	0.82	0.89	1.01	0.94	0.29	1.1	0.89	0.36	6.42	0.61	0.38	0.8	0.5	2.34	0.69	0.55	0.06	0.87	0.67	0.07	0.55	0.65	0.53	0.05	0.68	0.47	0.82	0.75	0.15	0.58	0.79	2.18	0.78	0.72	0.45	0.55	0.41	0.55
ABHD3	1.59	0	0	2.14	0.96	0	0	0	0	0.96	0	1.93	0	0	1.76	0	0	0	0.29	0	0.16	0.29	0.23	3.37	0	0	0	0	0	0	1.91	0	0	1.63	0	0	0	2.2	1.77	2.73	0	2.6	0	0	0	0	0	0	0.16
ABHD4	0	0	0	0	0.35	0	0.23	0.66	0	0	0	0	0	0	0	0	0	0	0	0.61	0	0	0	0	0	0	0	0	0	0	0	0	0	0	0	0	0	0	0	0	0	0	0.87	0.19	0	0	0	0.18	0
ABHD5	2.52	2.16	0	2.11	2.23	1.57	4.71	4.64	0.06	1.84	0	1.5	1.94	0	0	2.31	2.9	0	1.98	1.97	2.02	1.97	0	1.77	3.7	4.12	4.07	0	0	0	0	0	0	0	0	0	0	0	0	0	0.95	0	0.1	0	0	1.91	1.6	0	1.28
ABHD6	0.72	0	0	0	0.26	0	0	0	0	0	0	0	0	0	0	0	0	0	0	0	0	0	0	0	0	0	0	0	0	0	0	0.32	0	0	0	0	0	0	0	0	0	0	0	0	0	0	0	0	0
ABHD8	4.12	2.68	2.94	3.37	2.73	1.23	1.78	1.76	0	1.47	2.21	1.47	1.36	2.17	1.22	1.23	1.33	0.92	3.16	1.95	2.4	2	2.41	2.46	1.42	0.96	0	0	0.45	0.99	0	0.57	0	0.7	0.92	0	1.73	1.82	1.4	0.32	0.54	1.19	0.7	0	0	1.84	0.22	0.94	0
ABI1	152.82	168.38	184.64	155.82	168.28	194.7	130.99	131.98	148.37	150.23	149.89	133.31	159.21	143.24	139.15	141.04	132.88	126.85	380.48	256.31	395.04	369.56	351.01	382.73	280.99	326.28	336.86	190.08	199.12	189.27	181.15	206.66	181.08	148.09	151.45	161.41	116.08	124.41	107.79	124.23	104.67	93.89	81.13	52.95	85.08	151.4	150.89	186.16	142.54
ABI2	0.29	0.03	0.15	0	0.33	0.24	0.24	0.36	0.17	0.12	0.21	0.12	0.12	0.03	0.2	0.22	0	0.12	0.45	1.38	0.3	0.33	0.37	0.47	0.69	0.04	0.12	0.11	0.05	0	0	0.12	0	0	0	0.11	0.12	0.18	0.14	0	0.1	0.14	0.08	0	0.14	0.26	0.21	0.12	0.17
ABI3	0	0	0	0	0	0	0	0.68	0	0	0	0	0	0	0	0	0	0	0	0	0	0	0	0	0	0	0	0	0	0	0	0	0	0	0	0	0	0	0	0	0	0	1.91	0	0	0	0	0	0
ABI3BP	0	0	0	0	0	0	0	0	0	0	0	0	0	0	0	0	0	0	0	0	0	0	0	0	0	0	0	0	0	0	0	0	0	0	0	0	0	0	0	0	0	0	0	0	0	0	0	0	0
ABL1	970.87	823.68	723.95	845.9	728.93	559.46	936.31	821.08	828.3	762.89	756.03	764.45	711.03	710	716.65	681.32	706.97	699.6	400.6	274.27	350.87	369.24	356.59	348.95	330.18	359.86	372.59	514.64	534.69	626.17	406.89	504.26	598.33	540.04	529.46	583.78	712.14	737.05	692.4	736.51	652.98	641.94	462.82	435.36	670.25	911.84	875.35	703.29	868.64
ABL2	142.61	140.27	154.76	143.64	149.98	156.4	132.2	118.7	132.15	104.01	101.25	94.19	110.93	107.01	90.47	97.76	100.66	87.94	196.04	137.34	216.93	191.29	181.48	194.22	164.94	185	192.46	93.06	86.04	78.65	78.64	88.57	96.72	70.3	79.31	84.76	106.01	117.49	116.52	104.42	104.86	81.98	70.12	57.74	84.38	125.59	132.26	158.46	118.36
ABLIM1	0.06	0	0	0.04	0	0.08	0	0.06	0	0	0.03	0	0	0.04	0	0	0.1	0.04	0.04	1.24	0.03	0	0.04	0	0.52	0.06	0	0	0	0.05	0.05	0	0.12	0.11	0.07	0.05	0	0.09	0	0	0	0	0.19	0	0	0	0	0	0
ABLIM2	0.09	0.2	0.12	0.06	0.23	0.11	0	0	0	0.11	0.05	0.03	0.1	0.05	0.26	0.15	0.05	0	0.24	1.47	1.56	0.44	0.38	0.13	0.48	0.24	0.24	0.16	0.11	0.16	0	0.38	0.18	0.19	0.03	0.06	0	0.06	0	0.06	0.15	0.12	0.19	0	0.12	0.12	0	0.03	0
ABLIM3	0.22	0	0	0	0	0	0	0	0	0.04	0	0.04	0.15	0	0	0.08	0	0	0.07	1.55	0	0	0.16	0.14	0.3	0.17	0	0	0.11	0	0	0	0	0	0	0	0	0	0	0	0	0	0.2	0	0	0	0.1	0	0
ABO	0	0	0	0	0	0	0	0	0	0.39	0.7	0.6	0.89	0.84	0.72	0.81	0.83	0.72	0	2.13	0.28	0.76	0.44	0.31	0.87	0.89	0.84	0.23	0.5	0.58	1.06	1.66	1.27	0.91	1.2	0.29	0	0	0	0.57	0.34	0	1.48	0	0	0	0	0	0
ABR	441.93	391.03	340.89	416.28	324.41	278.86	415.09	401.49	370.88	294.29	315.32	302.24	285.75	304.45	317.89	270.14	291.31	284.49	429.83	269.12	396.4	421.11	357.03	399.45	338.44	379.94	402.2	211.97	184.84	243.86	164.69	220.58	249.01	208.44	203.28	226.51	224.53	252.46	239.07	268	213.12	217.42	161.23	137.19	205.78	302.64	309.36	245.29	280.18
ABRA	0	0	0	0	0	0	0	0	0	0	0	0	0	0	0	0	0	0	0	0	0	0	0	0	0	0	0	0	0	0	0	0	0	0	0	0	0	0	0	0	0	0	0	0	0	0	0	0	0
ABRACL	0	0	0	0	0	0	0	0	0	0	0	0	0	0	0	0	0	0	0	0	0	0	0	0	0	0	0	0	0	0	0	0	0	0	0	0	0	0	0	0	0	0	0	0	0	0	0	0	0
ABT1	0	0	0	0	0	0	0	0	0	0	0	0	0	0	0	0	0	0	0	0.3	0	0	0	0	0	0	0	0	0	0	0	0	0	0	0	0	0	0	0	0	0	0	0	0	0	0	0	0	0
ABTB1	0	0	0	0	0	0	0	0.48	0	0	0	0	0	0	0	0	0	0	0	1.74	0	0.22	0	0	0.75	0.34	0	0	0	0	0	0	0	0	0	0	0	0	0	0	0	0	0.74	0	0	0	0	0.17	0
ABTB2	0.23	0	0	0	0	0	0	0	0	1.01	0.38	0.41	0.44	0.71	0	0.69	0.57	0.32	1	1.72	1.09	1.36	0	0.74	0.69	0.36	0.27	0.29	0	0.4	0	0	0	0.25	0	0	0.07	0	0	0.37	0.28	0.33	0.37	0	0	0.52	0.88	0.8	0.95
ACAA1	0	0	0	0	0	0	0	0	0	0	0	0	0	0	0	0	0.1	0	0	3.61	0	0	0.29	0	0.28	0	0.27	0	0	0	0	0	0	0	0	0	0	0	0	0	0	0	0.28	0	0	0	0	0	0
ACAA2	0.23	0	0	0	0	0	0	0	0	0	0.15	0	0	0	0	0	0	0	0	0	0	0	0	0	0	0	0	0	0	0	0	0	0	0	0	0	0	0	0	0	0	0	1.22	0	0	0.3	0	0	0
ACACA	12.37	12.84	14.55	11.97	10.3	12.32	11.83	12.39	12.46	10.85	11.64	11.29	10.22	10.06	9.52	12.49	11.22	10.24	5.21	3.47	6.11	4.92	4.09	4.42	4.39	4.63	5.2	9.4	9.67	9.51	9.72	9	7.25	9.88	9.74	9.32	10.39	15.99	10.63	9.24	8.44	10.81	7.53	9.15	11.16	92.31	86.75	91.78	69.43
ACACB	3.41	4.25	3.13	2.88	3.66	3.74	3.53	3.38	3.53	2.53	2.54	2.62	2.62	2.31	2.65	2.36	2.7	2.21	6.79	4.15	6.79	7.14	6.75	7.05	6.42	6.28	7.12	0.94	1.55	1.31	1.15	1.42	1.26	0.99	1.2	0.89	1.59	1.86	1.99	2.19	2.06	2.14	2.01	1.32	2.17	5.11	5.4	6.02	5.69
ACAD10	0	0	0	0	0	0	0	0	0	0	0	0	0	0	0	0	0	0	0	0.12	0	0	0	0	0.13	0	0	0	0	0	0.1	0	0	0	0	0	0	0	0	0	0	0	0.4	0	0	0	0	0	0
ACAD11	0	0	0	0	0	0	0	0	0	0	0	0	0	0	0	0	0	0	0	0	0	0	0	0	0	0	0	0	0	0	0	0	0	0	0	0	0	0	0	0	0	0.16	0	0	0	0	0	0	0
ACAD8	0	0	0	0	0	0	0	0	0	0	0	0	0	0	0	0	0	0	0	0.36	0	0	0	0	0	0	0	0	0	0	0	0	0	0	0	0	0	0	0	0	0	0	0	0	0	0	0	0	0
ACAD9	0	0	0	0	0	0	0	0	0	0	0	0	0	0	0	0	0	0	0	0	0	0	0	0	0	0	0	0	0	0	0	0	0	0	0	0	0	0	0	0	0	0	0.26	0	0	0	0	0	0
ACADL	0	0	0	0	0	0	0	0	0	0	0	0	0	0	0	0	0	0.12	0	0	0	0	0	0	0	0	0	0	0	0	0	0	0	0	0	0	0	0	0	0	0	0	0	0	0	0	0.42	0.14	0
ACADM	0	0	0	0	0	0.12	0	0	0	0.15	0	0	0	0	0	0	0	0	0	0	0	0	0	0	0	0	0.24	0	0	0	0	0	0	0	0	0	0	0	0	0	0	0.24	0	0	0	0	0	0.17	0
ACADS	0	0	0	0	0	0	0	0	0	0	0	0	0	0	0	0	0	0	0	1.22	0	0	0	0	0.41	0	0	0	0	0	0	0	0	0	0	0	0	0	0	0	0	0	0	0	0	0	0	0	0
ACADSB	0	0	0	0	0	0	0	0	0	0.06	0	0	0	0.06	0	0	0	0.03	0	0.4	0	0	0.08	0	0	0	0	0	0	0	0	0	0	0	0	0	0	0	0	0	0	0	0	0	0	0	0.06	0	0
ACADVL	0	1.02	0.51	1.02	0.91	0.18	0.9	0.4	0	0.54	0.98	1.09	0.17	0.58	0.7	0.79	0.54	0	0.24	16.85	1.8	1.76	1.25	1.43	6.59	2	0.14	0	0.39	1.17	0	0.46	1.05	0	0.31	0.49	0.54	0.34	0	0	0	0	7.71	0	0	3.21	2.2	2.46	1.86
ACAN	0	0	0	0	0	0	0	0	0.06	0	0	0	0	0	0	0	0	0	0	0	0	0	0	0	0	0	0	0	0	0	0	0	0	0	0	0	0	0	0	0	0	0	0.06	0	0	0	0	0	0
ACAP1	0	0	0	0	0	0	0	0	0	0	0	0	0	0	0	0	0	0	0	0	0	0	0.11	0	0	0	0	0	0	0	0	0	0	0	0	0	0	0	0	0	0	0	0.56	0	0	0	0	0	0
ACAP2	0.05	0	0	0	0	0.03	0	0.05	0	0.04	0	0.06	0	0	0	0	0.1	0	0.03	0.36	0	0	0	0	0	0	0	0	0	0.04	0	0	0.04	0	0	0	0	0	0	0	0	0	0.23	0	0	0	0	0.08	0
ACAP3	0.72	0.77	0.38	0.83	0.09	0.18	0.45	0.47	0.33	0.14	0.1	0.11	0.1	0.04	0.2	0.05	0.11	0.16	0.48	0.54	0.13	0.06	0.36	0.3	0.25	0.18	0.03	0.32	0	0.15	0	0.05	0.03	0	0.22	0.06	0.74	0.36	0.78	0.12	0.47	0.77	1.93	0.55	0.47	0.56	1.36	0.62	0.89
ACAT1	0	0	0	0	0	0	0	0	0	1.21	0	0	0.64	0	0	0	0.62	0	1.72	0	1.05	0	2.13	0	0	0	0	0	0	0	0	0	0	0	0	0	0	0	0	0	0	0	0	0	0	0	0	0	0
ACAT2	0	0	0	0	0	0	0	0	0	0	0	0	0	0	0	0	0	0	0	0	0	0	0	0	0	0	0	0	0	0	0	0	0.17	0	0	0	0	0	0	0	0.13	0	0	0	0	0	0	0	0
ACBD3	2.41	2.4	2.1	2.01	2.09	2.65	1.46	1.3	1.38	2.4	4.22	3.15	3.41	4.09	3.68	3.3	2.53	1.38	10.67	9.65	11.15	12.24	11.62	9.35	7.56	5.82	6.93	5.25	3.9	4.57	4.6	3.95	4.25	1.38	2.54	2.38	3.19	3.62	2.66	4.31	3.92	3.72	1.87	0.1	1.19	4.48	5.53	5	4.61
ACBD4	0	0	0	0	0	0	0	0	0	0	0	0	0	0	0	0	0	0	0	1.69	0	0	0	0	0	0	0	0	0	0	0	0.19	0	0	0	0	0	0	0	0	0	0	0.63	0	0	0	0	0	0.12
ACBD5	0	0	0	0	0	0	0	0	0.13	0.05	0.19	0	0	0	0	0	0	0	0	2.47	0.19	0	0	0	0.28	0.42	0	0	0	0	0	0	0	0	0	0	0.11	0	0	0	0	0	0.26	0	0	0.11	0.08	0.22	0
ACBD6	0.9	1.1	0.34	0.61	1.01	0	0.63	0	0.83	1.17	0.85	1.6	1.57	1.46	0.18	0.98	0.31	0.3	2.13	3.78	2.63	2.12	1.53	2.17	1.48	1.22	0.82	0.63	0.51	0.89	0.73	0.55	1.73	0.37	0.53	0.12	0.86	2.44	0.73	1.73	0.98	1.96	1.82	0.6	0.43	2.44	3.69	2.71	2.52
ACBD7	0	0	0	0	0	0	0	0	0	0	0	0	0	0	0	0	0	0	0	0	0	0	0	0	0	0	0	0	0	0	0	0.06	0	0	0	0	0	0	0	0	0	0	0	0	0	0	0	0	0
ACCS	0	0	0	0	0	0	0	0	0	0	0	0	0	0	0	0	0	0	0	0	0	0.2	0	0	0	0	0	0	0	0	0	0	0	0	0	0	0	0	0	0	0	0	0.34	0	0	0	0	0	0
ACCSL	0	0	0	0	0	0	0	0	0	0	0	0	0	0	0	0	0	0	0	0	0	0	0	0	0	0	0	0	0	0	0	0	0	0	0	0	0	0	0	0	0	0	0	0	0	0	0	0	0
ACD	0	0	0	0	0	0	0	0	0	0	0	0	0	0	0	0	0	0	0.43	0.58	0	0	0	0	0.54	0.21	0	0	0	0	0	0	0	0	0	0	0	0	0	0	0	0	0.44	0	0	0	0	0	0
ACE	0.29	0	0.31	0	0	0	0	0	0.08	0	0.4	0	0	0.32	0.91	0.36	0	0	0.06	0.93	1.5	0.92	1.31	0.44	0.64	0	0	0	0	0	0	0	0.09	0	0	0	0	0.77	0	0	0	0	0.73	0.27	0	0.7	0.49	1.26	0.61
ACE2	0	0	0	0	0	0	0	0	0	0	0	0	0	0	0	0	0	0	0	0.34	0	0	0	0.18	0.38	0	0	0	0	0	0	0	0	0	0	0	0	0	0	0	0	0	0	0	0	0	0	0	0
ACER1	0	0	0	0	0	0	0	0	0	0	0	0	0	0	0	0	0	0	0	0	0	0	0	0	0	0	0	0	0	0	0	0	0	0	0	0	0	0	0	0	0	0	0	0	0	0	0	0	0
ACER2	0	0	0	0	0	0	0	0	0	0	0	0	0	0	0	0	0	0	0	0	0	0	0	0	0	0	0	0	0	0	0	0	0	0	0	0	0	0	0	0	0	0	0	0	0	0	0	0	0
ACER3	0.3	0	0.5	0.3	0.2	0	0.21	0.03	0.05	0	0.05	0	0	0	0	0	0.23	0	0	0	0	0	0.14	0.15	0	0	0	0	0	0.04	0	0	0	0	0	0	0.05	0	0	0.06	0	0	0.19	0	0	0	0	0	0
ACHE	0	0	0.84	1.17	1.04	0.36	0.99	0.74	0.54	0	0	0	0	0.23	0.2	0	0	0	1.07	4.85	2.48	0.19	2.1	2.2	1.24	0.6	0	0.58	0	0.14	0	0	0	0	0	0	0	0	0	0	0	0	0	0	0	2.18	2.63	0.85	2.97
ACIN1	1.39	0.72	2.06	1.89	0.34	0.59	1.28	2.18	0.57	0.52	0.84	0	0.95	1.12	0.92	0.5	0.52	0.41	0.66	6.24	2.17	1.65	2.56	2.24	2.61	1	2	1.51	0.36	0.71	0.19	1.12	0.65	1.45	0.39	0.75	0.94	0.12	1.07	1.16	0.73	0.88	5.18	0.9	0.31	0.68	0.8	1.96	0.94
ACKR1	0	0.31	0.78	0.44	0	0.35	0.54	1.15	0	0	0	0	0.08	0	0	0	0	0	0	0	0	0	0	0	0	0	0	0	0	0	0	0	0	0	0	0	0	0	0.19	0.2	0	0	0.54	0.58	0	0	0.19	0	0
ACKR2	0	0	0	0	0	0	0	0	0	0	0	0	0	0	0	0	0	0	0	0.12	0	0	0	0	0	0	0	0	0	0	0	0	0	0	0	0	0	0	0	0	0	0	0.14	0	0	0	0	0	0
ACKR3	0	0.27	0.16	0.21	0	0.15	0.32	0.57	0.27	0	0	0	0	0.05	0	0.09	0	0	0	1.22	0	0	0.43	0.13	0.51	0.16	0.42	0	0	0	0	0	0	0.1	0	0	0	0	0	0	0.32	0	1.49	0.23	0	0	0.17	0	0
ACKR4	0	0.02	0	0	0	0	0	0	0	0	0	0.02	0	0	0	0	0	0	0	0.03	0	0	0	0	0	0	0	0	0	0	0	0	0	0	0	0	0	0	0	0.07	0	0	0.07	0	0	0	0	0	0
ACLY	419.04	456.17	477.62	415.4	447.39	520.37	375.14	395.9	429.17	272.91	270.71	258.93	279.16	285.62	259.65	248.2	249.42	249.91	280.8	204.52	299.32	275.94	272.02	290.32	240.83	273.59	280.46	384.81	377.6	360.44	396.84	401.11	375.21	336.87	331.55	329.07	238.69	252.09	238.74	260.53	251.39	223.52	171.52	158.76	216.4	838.33	893	1003.11	844.87
ACMSD	0	0	0	0	0	0	0	0	0	0	0	0	0	0	0	0	0	0	0	1.16	0	0.08	0.68	0	0.77	0	0	0	0	0	0	0.1	0	0	0	0	0	0	0	0	0	0	0	0	0	0	0	0	0
ACO1	0	0	0	0	0	0.15	0	0	0	0	0	0	0	0	0	0	0	0	0	0.19	0	0	0	0	0	0	0	0	0	0	0	0	0	0	0	0	0	0	0	0	0	0	0	0	0	0.06	0	0	0
ACO2	0	0.27	0.36	0	0	0	0	0.43	0.18	0	0.25	0	0	0	0	0	0.12	0	0	3.05	0	0	0.29	0	0.73	0	0	0	0	0.18	0	0	0	0	0	0	0	0	0	0	0.25	0	1.41	0	0	0	0.13	0	0.33
ACOT1	0.07	0	0.03	0	0.14	0.03	0	0.07	0	0.16	0	0	0.03	0	0	0	0	0	0	0.27	0.1	0	0	0	0.21	0.14	0	0.06	0	0.02	0	0	0.13	0	0	0	0	0.11	0	0.11	0	0.11	0.32	0.14	0	0.07	0.15	0.07	0.36
ACOT11	0	0	0	0	0	0	0	0	0	0	0	0	0	0	0	0	0	0	0	0.16	0	0	0	0.21	0.33	0	0	0	0	0	0	0	0	0	0	0	0	0	0	0	0	0	0	0	0	0	0	0	0
ACOT12	0	0	0	0	0	0	0	0	0	0	0	0	0	0	0	0	0	0	0	0	0	0	0	0	0	0	0	0	0	0	0	0	0	0	0	0	0	0	0	0	0	0	0	0	0	0	0	0	0
ACOT13	0	0	0	0	0	0	0	0.08	0	0	0	0	0	0	0	0	0	0	0	0.08	0.18	0	0	0	0	0.05	0	0	0	0	0	0	0	0	0	0	0	0.05	0	0	0	0	0	0	0	0	0	0	0
ACOT2	0	0	0	0	0	0	0	0	0	0	0.39	0	0.58	0	0.55	0	0	0	0	0.53	0.66	0	0	0	0	0	0	0	0	0	0	0	0	0	0	0	0	0	0	0	0	0	0.88	0.2	0	0	0	0	0
ACOT4	0	0	0	0	0	0	0	0	0	0	0	0	0	0	0	0	0	0	0	0	0	0	0	0	0	0	0	0	0	0	0	0	0	0	0	0	0	0	0	0	0	0	0	0	0	0	0	0	0
ACOT6	0	0	0	0	0	0	0	0	0	0	0	0	0	0	0	0	0	0	0	0	0	0	0	0	0	0	0	0	0	0	0	0	0	0	0	0	0	0	0	0	0	0	0	0	0	0	0	0	0
ACOT7	0	0.43	0.66	0.85	0	0.65	0.77	0	0	0.61	0.71	0	0.32	0	0.87	0	0	0	0.31	0.66	0	0	0	0.54	0.45	0	0	1.19	0	1.32	0	0	1.44	0	0	1.98	0	0	0	0	0	0	0	0	0	1.48	0.96	0	0
ACOT8	0	0	0	0	0	0	0	0	0	0	0	0	0	0	0	0	0	0	0	1.16	0.19	0	0	0	0	0	0	0	0	0	0	0	0	0	0	0	0	0	0	0	0	0	1.25	0	0	0	0	0	0
ACOT9	0	0	0	0	0	0	0	0	0	0	0	0	0	0	0	0	0	0	0	0.58	0	0	0	0	0	0	0	0	0	0	0	0	0	0	0	0	0	0	0	0	0	0	0	0	0	0	0	0	0
ACOX1	0	0.12	0.09	0.13	0	0.1	0	0	0.22	0.04	0.08	0.15	0	0.14	0	0.05	0.09	0	0.09	0.64	0.29	0.04	0.09	0	0.58	0	0.02	0	0	0.03	0	0.06	0.06	0.12	0	0	0	0	0	0	0.04	0	0.14	0.06	0	0	0.03	0.03	0.06
ACOX2	0	0	0	0	0	0	0	0	0	0	0	0	0	0	0	0	0	0	0	0	0	0	0	0	0	0	0	0	0	0	0	0	0	0	0	0	0	0	0	0	0	0	0	0	0	0	0	0	0
ACOX3	0	0.08	0	0	0	0	0	0	0	0	0	0	0	0	0	0.07	0	0	0	0	0	0	0	0	0.19	0	0	0	0	0	0	0.14	0	0	0	0	0.16	0	0	0	0	0	0	0	0	0	0	0	0
ACOXL	0	0	0	0	0	0	0	0	0	0	0	0	0	0	0	0	0	0	0	0	0	0	0	0	0	0	0	0	0	0	0	0	0	0	0	0	0	0	0	0	0	0	0	0	0	0	0	0	0
ACP1	0	0	0	0	0	0	0	0	0	0	0	0	0	0	0	0	0	0	0	1.5	0	0	0	0	0	0.56	0	0	0	0	0.37	0	0	0	0	0	0	0	0	0	0	0	1.21	0	0	0	0	0	0
ACP2	0	0	0	0	0	0	0	0	0	0	0	0	0	0	0	0	0	0	0	0.79	0	0	0.16	0	0	0	0	0	0	0	0	0	0	0	0	0	0	0	0	0	0	0	0	0.34	0	0	0	0	0
ACP5	0	0	0	0	0	0	0	0	0	0	0	0	0.48	0	0	0	0	0	0	3.23	0	0	0	0	0	0	0	0.38	0	0	0	0	0	0.25	0	0	0	0	0	0	0	0	0.65	0	0	0	0	0	0
ACP6	0	0	0	0	0	0	0	0	0	0	0	0	0	0	0	0	0	0.27	0	1.32	0	0	0	0	0.28	0	0	0	0	0	0	0	0	0	0	0	0	0	0	0	0	0	0	0	0	0	0	0	0
ACP7	0	0	0	0	0	0	0	0	0	0	0	0	0	0	0	0	0	0	0	0	0	0	0	0	0	0	0	0	0	0	0	0	0	0	0	0	0	0	0	0	0	0	0	0	0	0	0	0	0
ACPP	0	0	0	0	0	0	0	0	0	0	0	0	0	0	0	0	0	0	0	0	0	0	0	0	0	0	0	0	0	0	0	0	0	0	0	0	0	0	0	0	0	0	0	0	0	1.67	1.12	1.86	1.73
ACPT	0	0	0	0	0	0	0	0	0	0	0	0	0	0	0	0	0	0	0	0	0	0	0	0	0	0	0	0	0	0	0	0	0	0	0	0	0.15	0	0	0	0	0.29	0	0	0	0	1.53	2.29	2.97
ACR	0	0	0	0	0	0	0	0	0	0.14	0	0	0	0	0	0	0	0	0	0	0	0	0	0	0	0	0	0	0	0	0	0	0	0	0	0	0	0	0	0	0	0	0	0	0	0	0	0	0
ACRBP	26.63	30.72	32.4	26.08	34.03	39.37	24.3	27.84	29.3	19.1	13.35	15.78	17.45	14.96	14.06	13.11	13.61	12.56	46.94	33.6	54.37	47.31	51.3	54.57	37.76	41.89	47.68	15.57	13.92	13.12	14.7	18.79	11.9	7.11	9.82	8.65	16.6	14.1	16.34	19.67	13.13	14.13	11.06	7.55	14.84	25.58	30.25	34.48	28.7
ACRC	0	0.04	0.03	0.03	0.01	0	0	0	0	0	0	0	0	0	0	0	0	0	0	0.04	0.08	0	0	0	0.08	0	0.17	0	0	0	0	0	0	0.01	0	0	0	0	0	0	0.04	0	0	0.09	0	0	0	0.04	0
ACRV1	0	0	0	0	0	0	0	0	0	0	0	0	0	0	0	0	0	0	0	0	0	0	0	0	0	0	0	0	0	0	0	0	0	0	0	0	0	0	0	0	0	0	0	0	0	0	0	0	0
ACSBG1	0	0	0	0	0	0	0	0	0	0	0	0	0	0	0	0	0	0	0	0	0	0	0	0	0	0	0	0	0	0	0	0	0	0	0	0	0	0	0	0	0	0	0	0	0	0	0	0	0
ACSBG2	0	0	0	0	0	0	0	0	0	0	0	0	0	0	0	0	0	0	0	0	0	0	0	0	0	0	0	0	0	0	0	0	0	0	0	0	0	0	0	0	0	0	0	0	0	0	0	0	0
ACSF2	0.17	0	0	0	0	0	0	0	0	0	0	0	0	0	0.25	0	0	0	0	0.22	0	0	0	0	0	0	0	0	0	0	0	0	0	0	0	0	0	0	0	0	0	0	0	0	0	0	0	0	0
ACSF3	0	0	0	0.14	0	0	0	0	0	0	0	0	0.05	0	0	0	0	0	0	0.8	0	0	0.12	0	0.35	0	0	0	0	0	0	0	0	0	0	0	0	0	0	0.09	0.12	0	1.29	0	0	0	0	0	0
ACSL1	2.8	3.38	2.86	3.67	2.95	3.66	2.04	2.42	2.2	6.25	6.28	5.62	6.78	6.96	5.87	5.61	6.48	4.49	1.51	1.33	2.47	0.29	0.56	1.55	0.73	0.88	1.18	0.59	0.54	0.41	0.13	0.18	0.56	0	0.31	0.05	0.4	0.45	0.06	0.81	0.43	0.18	0.23	0.16	0.06	1.97	1.75	2.13	1.68
ACSL3	79	71.93	61.14	66.39	55.57	45.2	98.45	79.7	86.61	54.9	44.14	53.07	43.87	42.77	46.42	52.64	51.85	47.6	75.87	50.67	68.85	68.86	62.37	60.37	66.81	69.49	75.34	70.33	74.45	85.81	53.23	58.31	68.32	85.22	80.45	82.1	38.96	46.04	38.28	34.82	26.35	33.71	25.53	22.07	41.48	82.91	64.41	50.56	63.09
ACSL4	0	0	0	0	0	0	0.12	0	0	0	0	0	0	0	0.06	0	0.07	0	0	0.16	0	0	0	0	0.18	0.12	0	0	0	0	0	0	0	0	0	0	0	0	0	0	0	0	0.09	0	0	0	0	0	0
ACSL5	13.1	15.28	18.26	13.87	13.42	20.16	13.19	11.6	13.74	205.07	212.66	183.17	213.68	210.37	218.07	197.08	194.64	198.72	17.46	11.95	16.61	15.47	16.58	17.34	12.92	15.54	12.79	139.21	119.19	126.34	146.05	161.03	139.11	108.97	110.15	113.12	65.98	60.76	57.68	69.12	57.2	52.39	42.97	34.52	45.22	23.56	28.94	32.42	25.71
ACSL6	245.07	262.3	284.66	249.68	268.91	303.88	216.62	225.04	228.84	18.76	18.83	20.43	20.92	21.59	20.54	16.32	15.75	17.24	7.54	5.11	7.09	7.62	7.33	7.26	7.62	7.2	6.99	0.82	1.74	1.26	1.1	1.79	1.76	0	1.25	1.23	7.79	7.55	6.46	9.01	8.11	6.4	3.78	4.5	5.57	23.9	27.59	29.39	25.26
ACSM1	0	0	0	0	0	0	0	0	0	0	0	0	0	0	0	0	0	0	0	0	0	0	0	0	0	0	0	0	0	0	0	0	0	0	0	0	0	0	0	0	0	0	0	0	0	0	0	0	0
ACSM2A	0	0	0	0	0	0	0	0	0	0	0	0	0	0	0	0	0	0	0	0	0	0	0	0	0	0	0	0	0	0	0	0	0	0	0	0	0	0	0	0	0	0	0	0	0	0	0	0	0
ACSM2B	0	0	0	0	0	0	0	0	0	0	0	0	0	0	0	0	0	0	0	0	0	0	0	0	0	0	0	0	0	0	0	0	0	0	0	0	0	0	0	0	0	0	0	0	0	0	0	0	0
ACSM3	0	0	0	0	0	0	0	0	0	0	0	0	0	0	0	0	0	0	0	0	0	0	0	0	0	0	0	0	0	0	0	0	0	0	0	0	0	0	0	0	0	0	0	0	0	0	0	0	0
ACSM4	0	0	0	0	0	0	0	0	0	0	0	0	0	0	0	0	0	0	0	0	0	0	0	0	0	0	0	0	0	0	0	0	0	0	0	0	0	0	0	0	0	0	0	0	0	0	0	0	0
ACSM5	0	0	0	0	0	0	0	0	0	0	0	0	0	0	0	0	0	0	0	0	0	0	0	0	0	0	0	0	0	0	0	0	0	0	0	0	0	0	0	0	0	0	0	0	0	0	0	0	0
ACSM6	0	0	0	0	0	0	0	0	0	0	0	0	0	0	0	0	0	0	0	0	0	0	0	0	0	0	0	0	0	0	0	0	0	0	0	0	0	0	0	0	0	0	0	0	0	0	0	0	0
ACSS1	0	0	0	0	0	0	0	0	0	0	0	0	0	0	0	0	0	0	0	0.6	0	0.09	0	0.06	0.4	0.15	0.12	0	0	0	0	0	0	0	0	0	0	0	0	0	0	0	0.55	0	0	0	0	0	0
ACSS2	0	0	0	0	0.11	0	0	0	0	0	0.36	0	0	0.46	0	0	0	0	0	0.68	0	0	0	0	0.36	0	0	0	0	0	0	0	0	0	0	0	0	0	0	0	0	0	0	0	0	0	0.08	0	0
ACSS3	0	0	0	0	0	0	0	0	0	0	0	0	0.06	0	0	0	0	0	0.04	0	0	0	0.04	0	0	0	0	0	0	0	0	0	0	0	0.04	0	0	0.08	0	0	0	0	0.12	0	0	0	0	0	0
ACTA1	1.2	2.05	1.9	1.35	0	1.33	0.89	0	0.71	1.39	1.36	0	0.2	0.87	0	0.89	0	0	1.31	0.73	0.92	0	1.95	0	0	0.48	1.01	0	0	0	0.64	0.76	0.56	0	0	0.5	0.93	0	0	0.34	0	0.27	0	0	0.31	2.18	2.72	3.53	2.38
ACTA2	638.55	666.72	750.66	593.81	697.53	854.32	547.51	560.37	642.14	1921.95	1715.96	1789.25	2014.49	1876.71	1903.65	1844.5	1775.68	1827.82	569.57	444.43	662.86	625.77	570.73	655.29	444.29	616.8	655.27	1637.29	1947.08	1418.28	1742.65	2034.05	1763.11	1678.57	1300.8	1351.28	2621.01	2595.48	2179.39	2750.08	2540.65	2326.83	1978.15	2075.62	2680.8	2761.43	3268.64	3667.58	3231.75
ACTA2-AS1	47.37	39.02	34.25	44.94	44.04	26.81	51.4	45.44	46.44	174.49	192.07	168.18	160.97	186.07	170.67	157.69	188.01	166.63	62.27	35.18	55.45	55.64	56.11	56.33	44.07	59.56	53.62	89.24	113.61	124.78	70.73	92.36	122.22	84.4	90.86	0.46	218.8	178.34	184.76	237.93	236.51	185.23	136.62	110.56	156.99	244.54	269.47	188.1	287.22
ACTB	6122.67	6881.45	7187.97	6731.79	7258.52	8103.69	5647.97	5819.49	6624.65	4155.85	4405	4343.73	4492.67	4485.73	4727.56	4339.83	4411.16	4617.07	3861.29	2877.72	4207.9	4425.68	4445.14	4434.61	3611.03	4099.09	4162.34	4478.25	4045.54	3774.37	5416.5	4707.65	4120.28	4452.45	4297.07	4284.93	4278.03	4240.22	4155.46	4190.97	4476.04	4460.62	3088.24	4025.65	4307.1	3691.33	3867.14	4597.51	4216.23
ACTBL2	0.16	0	0.39	0	0	0.08	0.04	0	0	0.21	0.28	0.07	0	0.14	0.14	0	0.36	0.14	0	0	0	0.08	0	0.24	0.19	0.08	0.16	0.59	0.52	0.19	0.42	0.28	0.11	0.18	0.03	0.3	0	0.17	0.17	0.16	0.04	0.16	0.13	0.17	0.5	0	0	0	0.42
ACTC1	1.79	2.23	3.61	2	1.68	1.89	1.41	1.56	1.3	0.39	0	0	0	0.27	0.57	0	0.13	0	0	0	0	0.22	0	0	0	0	0.19	0.77	0.58	0.15	0.46	0.63	0	0.3	0.34	0.61	0	0.15	0.43	0	0	0	0	0	0	83.4	82.92	100.53	86.15
ACTG1	497.73	596.39	557.85	383.7	621.61	453.6	388.74	378.3	335.11	1401.49	1446.96	1445.33	1433.38	1489.99	1456.08	1401.22	1424.08	1448.26	1886.24	1414.75	2014.6	2139.88	2117.52	2131.72	1742.87	1984.58	1980.49	536.62	369.77	362.58	516.44	456.75	399.96	362.61	427.25	334.99	266.77	263.05	321.86	243.18	286.56	295.17	267.29	208.26	243.06	1559.05	1559.62	1840.08	1641.15
ACTG1P17	0	0	0	0	0	0.52	0	0	0.54	0	0.12	0.12	0.24	0.24	0.24	0	0	0	0	0	0	0.27	0	0	0	0.4	0	0	0	0	0	0	0	0	0	0	0	0	0	0	0	0	0	0	0	0	0	0.28	0.7
ACTG1P20	0.28	0.42	0.21	0.09	0.29	0.51	0.25	0.54	0.09	0.06	0.16	0.16	0.09	0.07	0.12	0.03	0.16	0.04	0.07	0.23	0.11	0.08	0.19	0.21	0.22	0.06	0.2	0.05	0.13	0.02	0.29	0.22	0.14	0.04	0.08	0.07	0.13	0	0.05	0	0.05	0.17	0.15	0.1	0	0.19	0.14	0.27	0.16
ACTG1P4	0.38	0.45	0.66	0.5	0.23	0.3	0.46	0.2	0.34	0.23	0.51	0.33	0.18	0.2	0.25	0.16	0.23	0.37	0.13	0.3	0.35	0.83	0.3	0.5	0.17	0.46	0.54	0.27	0.14	0.02	0.24	0.19	0.43	0.15	0.18	0.01	0.03	0.38	0.13	0.13	0.43	0.16	0.07	0.49	0.15	0.25	0.1	0.57	0.13
ACTG2	97.99	97.35	95.54	84.79	86.9	82.13	94.13	93.08	88.14	334.32	345.37	332.45	321.51	314.17	337.94	341.52	327.77	332.64	34.26	23.48	34.71	33.81	27.81	27.21	31.22	28.54	32.93	266.26	265.75	305.01	245.77	285.46	295.65	246.2	273.39	301.68	48.31	52.68	49.78	45.89	42.6	40.03	32.63	32.63	40.08	4882.82	4899.47	4869.49	5076.26
ACTL10	0.11	0	0	0.27	0.22	0.32	0	0.12	0	0.2	0	0.2	0.05	0.19	0.15	0.05	0	0.1	0.55	0.67	0.44	0.22	0.11	0.11	0.53	0	0.44	0	0.21	0.2	0.19	0.2	0.2	0.1	0.11	0	0.23	0.34	0.58	0.22	0.17	0	0.49	0	0.11	0.8	1.04	1.36	1.03
ACTL6A	0	0	0	0	0	0	0	0	0	0	0	0	0	0	0	0	0	0	0	0	0	0	0	0	0	0	0	0	0	0	0	0	0	0	0	0	0	0	0	0	0	0	0	0	0	0	0	0	0
ACTL6B	0	0	0	0	0	0	0	0	0	0	0	0	0	0	0	0	0	0	0	0	0	0	0	0	0	0	0	0	0	0	0	0	0	0	0	0	0	0	0	0	0	0	0	0	0	0	0	0	0
ACTL7A	0	0	0	0	0	0	0	0	0	0	0	0	0	0	0	0	0	0	0	0	0	0	0	0	0	0	0	0	0	0	0	0	0	0	0	0	0	0	0	0	0	0	0	0	0	0	0	0	0
ACTL7B	0	0	0	0	0	0	0	0	0	0	0	0	0	0	0	0	0	0	0	0	0	0	0	0	0	0	0	0	0	0	0	0	0	0	0	0	0	0	0	0	0	0	0	0	0	0	0	0	0
ACTL8	0	0	0	0	0	0	0	0	0	0	0	0	0	0	0	0	0	0	0	0	0	0	0	0	0	0	0	0	0	0	0	0	0	0	0	0	0	0	0	0	0	0	0	0	0	0	0	0	0
ACTL9	0	0	0	0	0	0	0	0	0	0	0	0	0	0	0	0	0	0	0	0	0	0	0	0	0	0	0	0	0	0	0	0	0	0	0	0	0	0	0	0	0	0	0	0	0	0	0	0	0
ACTN1	602.06	641.72	685.2	615.92	634.12	756.03	550.53	552.39	589.46	299.85	295.74	300.68	309.58	312.66	294.85	282.94	294.82	287.44	470.69	343.39	517.17	490.85	485.26	498.15	428.7	487.41	486.23	688.28	655.41	617.32	692.38	721.2	652.71	621.46	606.6	600.66	683.54	704.4	665.86	718.92	686.92	641	480.46	478.83	649.57	336.28	366.4	401.77	357.78
ACTN1-AS1	0	0	0	0	0	0	0	0	0	0	0	0	0	0	0	0	0	0	0	0	0	0	0	0	0	0	0	0	0	0	0	0	0	0	0	0	0	0	0	0	0	0	0	0	0	0	0	0	0
ACTN2	3.83	4.37	3.54	3.89	4.56	5.64	3.31	3.32	4.18	0.35	0.17	0.18	0	0.27	0	0.35	0.25	0.49	0	0	0	0	0	0	0	0	0	0	0	0	0	0	0	0	0	0	0	0	0.34	0.31	0	0.33	0	0	0	0	0.56	0.18	0.52
ACTN3	0	0	0	0	0	0	0	0	0	0	0	0	0	0	0	0	0	0	0	0	0	0	0	0	0	0	0	0	0	0	0	0	0	0	0	0	0	0	0	0	0	0	0	0	0	0	0	0	0
ACTN4	328.15	355.36	385.64	346.17	377.53	414.41	335.91	344.06	363.53	431.2	474.77	449.85	495.05	497.47	499.7	487.69	480.24	506.57	584.29	393.86	612.79	613.88	615.17	633.91	569.22	631.41	637.38	682.85	575.73	621.14	784.81	741.59	683.01	690.08	681.21	680.03	300.05	324.93	319.03	357.59	335.35	315.7	249.48	264.08	342.32	382.48	419.63	488.06	449.84
ACTR10	0	0	0	0	0	0	0	0	0	0	0	0	0	0	0	0	0	0	0	0.2	0	0	0	0	0.66	0.09	0	0	0	0	0	0	0	0	0	0	0	0	0	0	0	0	0	0	0	0	0	0	0
ACTR1A	3.64	3.23	1.85	3.91	2.25	0.97	3.81	2.96	1.95	3.22	2.5	2.07	1.56	2.02	2.8	2.59	1.87	2.4	2.41	1.3	1.67	2.27	2.3	1.6	1.55	3.16	2.42	1.25	2.22	1.91	0.62	1.1	1.15	1.75	1.64	1.14	3.5	3.24	3.04	3.99	3.9	4.24	3.77	1.09	3.4	1.78	1.71	2.13	1.3
ACTR1B	0.25	0.15	0	0	0	0	0.2	0	0	0.13	0	0	0	0.48	0.44	0	0.26	0	0.15	5.87	0	0.51	0.3	0.68	1.99	0.64	0	0	0	0	0	0	0	0.23	0	0	0	0	0	0	0	0	0	0	0	0	0.57	0	0
ACTR2	0.09	0.14	0.08	0.39	0.1	0	0.25	0.66	0.32	0.35	0.37	0.06	0.67	0.15	0.47	0.35	0.25	0.09	0.43	2.32	0	0.14	0.24	0.38	0.59	0.08	0.18	0	0.11	0	0	0.18	0.46	0.47	0.22	0.12	0	0.12	0.09	0.09	0.18	0	2.82	0.33	0.2	0.06	0	0.43	0.24
ACTR3	0.34	0.55	1.06	1.96	4.44	0.33	0.32	3.73	0.89	3.45	4.06	4.51	4	4.9	2.15	4.44	1.06	1.33	1.27	5.92	6	1.1	1.7	5.93	5.39	6.11	4.97	0.25	3.28	0.44	0.81	4.33	4.49	0.14	0.19	0.3	0.18	4.87	0.25	0.8	0.79	0.74	0.86	0	0.13	1.55	0.34	0.48	0.82
ACTR3B	15.82	14.16	12.58	11.87	12.73	9.5	15.12	12.06	14.77	9.19	9.7	11.47	8.95	8.91	10.36	9.63	10.66	7.74	18.15	12.4	18.03	17.08	16.01	17.53	14.99	14.13	14.69	7.78	7.99	7.09	7.03	6.85	7.01	8.02	5.27	7.43	7.2	7.75	6.55	6.34	5.8	5.39	4.26	3.66	4.44	14.74	10.58	9.95	12.19
ACTR3BP2	0	0	0	0	0	0	0	0.04	0	0	0	0	0	0	0	0	0	0	0	0	0	0	0.17	0	0	0	0	0	0	0	0	0	0	0	0.04	0	0	0	0	0	0	0	0	0	0.02	0	0	0	0
ACTR3BP5	0	0	0	0	0	0	0	0.03	0	0.01	0	0	0	0.02	0	0	0	0	0.05	0.21	0.11	0.21	0.11	0.08	0.08	0.38	0.06	0	0	0	0	0	0	0	0.03	0	0	0	0	0.02	0	0	0	0	0.01	0	0	0	0
ACTR3C	17.36	11.93	12.01	9.9	8.91	9.73	10.81	8.97	11.67	38.36	34.82	38.87	34.19	33.44	36.7	29.55	32.45	37.36	70.67	62.52	70.95	73.44	63.49	69.81	49.09	65.2	71.35	19.93	16.85	22.09	14.57	18.39	18.29	14.13	17.05	15.98	20.29	25.72	19.28	22.26	22.31	19.68	9.89	9.16	13.36	24.79	28.38	30.89	29.11
ACTR5	0	0	0	0	0	0	0	0	0	0	0	0	0	0	0	0	0	0	0	0.44	0.3	0	0	0.57	0.42	0.39	0	0	0	0	0	0	0	0	0	0	0	0	0	0	0	0	0	0	0.23	0.32	0	0.35	0
ACTR6	0	0	0	0	0	0	0	0	0	0	0.08	0	0	0	0	0	0	0	0	0	0	0	0	0	0	0	0	0	0	0	0	0	0	0	0	0	0	0	0	0	0	0	0	0	0	0	0	0	0
ACTR8	0	0	0	0	0	0	0	0	0	0	0	0	0	0	0	0	0	0	0	0	0	0	0	0	0	0	0	0	0	0	0	0	0	0	0	0	0	0	0	0	0	0	0.25	0	0	0	0	0	0
ACTRT1	0	0	0	0	0	0	0	0	0	0	0	0	0	0	0	0	0	0	0	0	0	0	0	0	0	0	0	0	0	0	0	0	0	0	0	0	0	0	0	0	0	0	0	0	0	0	0	0	0
ACTRT2	0	0	0	0	0	0	0	0	0	0	0	0	0	0	0	0	0	0	0	0	0	0	0	0	0	0	0	0	0	0	0	0	0	0	0	0	0	0	0	0	0	0	0	0	0	0	0	0	0
ACTRT3	0	0	0	0	0	0	0	0	0	0	0	0	0	0	0	0	0	0	0	0	0	0	0	0	0	0	0	0	0	0	0	0	0	0	0	0	0	0	0	0	0	0	0	0	0	0	0	0	0
ACVR1	111.37	117.78	133.53	105.45	124.08	143.72	100.8	100.92	113.24	201.18	186.16	168.95	200.89	193.37	173.37	170.06	166.59	164.23	269.53	199.71	310.67	269.05	269.26	309.82	234.4	266.97	278.05	56.24	35.02	52	31.6	62.4	52.74	26.24	44.32	25.05	43.63	85.25	70.68	80.67	72.17	41.48	52.7	23.51	66.27	86.57	85.96	102.4	81.8
ACVR1B	13.72	7.71	15.31	13.54	14.2	17.02	9.09	10.09	11.94	27.11	25.18	25.42	31.42	26.86	25.83	26.03	26.61	24.03	23.72	15.32	25.25	23.81	23	25.48	17.29	24.1	22.34	5.41	6.95	6.74	8.78	10.33	6.6	5.73	6.63	3.83	8.18	10.44	7.72	9.14	8.32	9.17	5.88	4.68	8.54	16.18	19.17	22.58	13.96
ACVR1C	1.57	2.36	2.61	1.2	1.68	1.65	1.8	1.95	2.02	1.34	1.81	1.26	1.27	1.24	0.96	1.24	1.48	1.06	0.45	0.28	0.45	0.45	0.28	0.11	0.28	0.26	0.52	3.45	3.23	2.8	3.13	2.63	3.16	2.61	2.03	2.46	0.9	1	0	0.82	0.62	0.67	0.66	0.38	0.79	0.97	1.42	1.54	0.82
ACVR2A	0	0	0	0	0	0	0	0	0	0	0	0	0	0	0	0	0	0	0.48	0.38	0	0	0	0	0	0	0.58	0	0	0	0	0	0	0	0	0	0	0	0	0	0	0	0	0	0	0	0	0	0
ACVR2B	0	0	0	0	0.06	0	0	0.03	0.04	0	0.04	0	0.02	0	0	0	0.04	0	0	0.24	0	0	0.04	0	0.13	0	0	0	0.02	0	0	0.02	0	0	0	0	0	0	0	0	0	0	0	0	0	0	0.03	0	0
ACVR2B-AS1	0	0	0	0	0	0	0	0	0	0	0	0	0	0	0	0	0	0	0	0	0	0	0	0	0	0	0	0	0	0	0	0	0	0	0	0	0	0	0	0	0	0	0	0	0	0	0	0	0
ACVRL1	201.87	170.84	147.39	167.86	144.48	108.58	201.09	182.22	170.15	371.88	377.59	389.6	350.73	363.39	365.02	350	360.16	371.18	806.12	543.03	742.27	736.68	757.73	695.93	697.32	761.02	770.51	152.07	150.78	177.33	120.95	142.43	171.61	159.18	160.97	173.15	353.65	354.36	359.96	366.46	320.6	317.88	241.97	249.47	347.38	154.79	155.67	122.88	145.78
ACY1	0	0	0	0	0	0	0	0	0	0	0	0	0	0	0	0	0	0	0	0	0	0	0	0	0	0	0	0	0	0	0	0	0	0	0	0	0	0	0	0	0	0	0	0	0	0	0	0	0
ACY3	0	0	0	0	0	0	0	0	0	0	0	0	0	0	0	0	0	0	0	0	0	0	0	0	0	0	0	0	0	0	0	0	0	0	0	0	0	0	0	0	0	0	0	0	0	0	0	0	0
ACYP1	0	0	0	0	0	0	0	0	0	0	0	0	0	0.49	0	0	0	0	0	0	0	2.64	0	1.84	0	0	0	0	0	0	0	0	0	0	0	0	0	0	0	0	0	0	2.04	0	0	0	0	0	0.76
ACYP2	0	0.43	0	0	0.34	0	0.26	0	0	0	0	0	0	0	0	0	0.31	0.6	0	0	0.51	0	0.44	0	0.42	0	0	0	0	0	0	0	0	0	0	0	0	0	0	0	0	0	0	0	0	0	0	0.98	0.73
ADA	0	0	0	0	0	0	0	0	0	0	0	0	0	0	0	0	0	0	0	0	0	0	0	0	0	0	0	0	0	0	0	0	0	0	0	0	0	0	0	0	0	0	0	0	0	0	0	0	0
ADAD1	0	0	0	0	0	0	0	0	0	0	0	0	0	0	0	0	0	0	0	0	0	0	0	0	0	0	0	0	0	0	0	0	0	0	0	0	0	0	0	0	0	0	0	0	0	0	0	0	0
ADAD2	0	0	0	0	0	0	0	0	0	0	0	0	0	0	0	0	0	0	0	0	0	0	0	0	0	0	0	0	0	0	0	0	0	0	0	0	0	0	0	0	0	0	0	0	0	0	0	0	0
ADAL	0	0	0	0	0	0	0	0	0	0	0	0	0	0	0	0	0	0	0	0	0	0	0	0	0	0	0	0	0	0	0	0	0	0	0	0	0	0	0	0	0	0	0	0	0	0	0	0	0
ADAM10	2.98	3.21	2.53	2.83	3.5	3.56	1.99	1.92	2.27	2.28	3.51	3.34	3.59	2.46	2.93	2.91	2.6	1.98	8.76	8.63	11.87	11.18	11.99	12.12	8.63	8.28	9.69	2.62	2.68	2.28	3.01	2.57	2.74	1.52	1.35	2.06	2.06	2.12	1.75	2.42	3.16	2.11	1.92	0.98	1.1	3.41	3.38	3.26	4.33
ADAM11	0	0	0	0	0	0	0	0	0	0	0	0	0	0	0	0	0	0	0	0	0	0	0	0	0	0	0	0	0	0	0	0	0	0	0	0	0	0	0	0	0	0	0	0	0	0	0	0	0
ADAM12	138.69	84.92	125.99	73.69	74.98	78.58	73.71	69.22	143.63	14.45	13.37	30.78	14.66	13.65	12.08	13.32	16.25	13.56	2.79	1.15	2.38	2.82	2.08	6.6	1.5	3.2	2.25	173.61	88.9	143.93	80.94	86.51	80.93	79.58	75.82	77.66	396.92	244.14	202.07	212.56	365.61	423.26	290.6	137.06	192.8	16.65	16.39	31.64	29.9
ADAM15	1.26	0.68	0	0.98	0.91	0	1.06	0.98	0	1.36	0.97	0	2.25	1.72	1.22	1.74	1.1	0	3.43	6.27	3.26	1.41	2.1	2.51	3.54	2.15	3.11	2.91	2.07	2.72	3.05	3.01	2.89	0.2	2.47	1.71	0	0	0	0.68	0	0	2.84	0	0	5.9	5.34	8.61	3.05
ADAM17	0	0	1.01	0.63	0	0.41	0.49	0.38	0	0	0.27	0	0.25	0.2	0	0.38	0.11	0.13	0.15	0	0.13	0	0.1	0.17	0.24	0	0	0	0	0	0.25	0.27	0.25	0	0	0	0.29	0	0	0.15	0.41	0	0	0	0.16	0.21	0.05	0.29	0
ADAM18	0	0	0	0	0	0	0	0	0	0	0	0	0	0	0	0	0	0	0	0	0	0	0	0	0	0	0	0	0	0	0	0	0	0	0	0	0	0	0	0	0	0	0	0	0	0	0	0	0
ADAM19	20.92	24.24	27.17	20.59	24.98	26.24	20.03	20.15	21.86	30.6	28.82	30.5	30.11	31.25	26.78	26.15	27.86	26.73	15.53	10.27	16.31	15.93	15.48	16.37	13.75	13.12	15.03	196.54	186.58	167.07	189.33	190.65	177.48	157.71	169.67	157.56	72.34	76.38	75.82	75.57	73	64.19	49.92	45.71	71.67	25.37	22.42	25.67	19.21
ADAM1A	0	0	0	0	0	0	0.16	0.08	0.08	0	0	0	0	0	0	0	0.04	0	0	0.44	0	0.04	0	0	0.09	0	0	0	0	0	0	0	0	0.07	0	0	0	0	0	0	0	0	0	0	0	0	0	0	0
ADAM2	0	0	0	0	0	0	0	0	0	0	0	0	0	0	0	0	0	0	0	0	0	0	0	0	0	0	0	0	0	0	0	0	0	0	0	0	0	0	0	0	0	0	0	0	0	0	0	0	0
ADAM20	0	0	0	0	0	0	0	0	0	0	0	0	0	0	0	0	0	0	0	0.24	0	0	0	0	0	0	0	0	0	0	0	0	0	0	0	0	0	0	0	0	0	0	0	0	0	0	0	0	0
ADAM20P1	0	0	0	0	0	0	0	0	0	0	0	0	0	0	0	0	0	0	0	0	0	0	0	0	0	0	0	0	0	0	0	0	0	0	0	0	0	0	0	0	0	0	0	0	0	0	0	0	0
ADAM21	0	0	0	0	0	0	0	0	0	0	0	0	0	0	0	0	0	0	0	0	0	0	0	0	0	0	0	0	0	0	0	0	0	0	0	0	0	0	0	0	0	0	0	0	0	0	0	0	0
ADAM21P1	0	0	0	0	0	0	0	0	0	0	0	0	0	0	0	0	0	0	0	0	0	0	0	0	0	0	0	0	0	0	0	0	0	0	0	0	0	0	0	0	0	0	0	0	0	0	0	0	0
ADAM22	0.24	0	0.05	0	0.19	0.12	0	0	0.06	0	0	0	0	0	0	0	0	0	0	0	0	0	0	0	0	0	0	0	0	0	0	0	0	0	0	0	0	0	0	0	0	0	0.16	0	0	0.08	0	0	0
ADAM23	1.53	1.07	1.05	2.76	1.1	0.69	0.9	0.38	0.43	0	0.19	0	0.05	0	0	0	0	0	0	0	0	0	0	0	0	0	0	0	0	0	0	0	0	0	0	0	0	0	0	0	0.07	0	0	0	0	0.19	0.09	0	0.09
ADAM28	0	0	0	0	0.08	0	0	0	0	0	0	0	0	0	0	0	0	0	0.03	0.84	0	0	0.26	0	0.41	0.05	0.29	0	0	0	0	0	0	0	0	0	0	0	0	0	0	0	0	0	0	0	0	0	0
ADAM29	0	0	0	0	0	0	0	0	0	0	0	0	0	0	0	0	0	0	0	0	0	0	0	0	0	0	0	0	0	0	0	0	0	0	0	0	0	0	0	0	0	0	0	0	0	0	0	0	0
ADAM30	0	0	0	0	0	0	0	0	0	0	0	0	0	0	0	0	0	0	0	0	0	0	0	0	0	0	0	0	0	0	0	0	0	0	0	0	0	0	0	0	0	0	0	0	0	0	0	0	0
ADAM32	0	0	0	0	0	0	0	0	0	0	0	0	0	0	0	0	0	0	0	0.5	0	0	0	0	0	0	0	0	0	0	0	0	0	0	0	0	0	0	0	0	0	0	0	0	0	0	0	0	0
ADAM33	0	0	0	0	0.18	0	0	0	0.09	0	0	0	0	0	0	0	0	0	0	0.19	0	0	0	0	0	0	0	0	0	0	0	0	0.08	0	0	0	0	0	0	0	0	0	0.26	0	0	0	0.35	0	0.2
ADAM3A	0	0	0	0	0	0	0	0	0	0	0	0	0	0	0	0	0	0	0	0	0	0	0	0	0	0	0	0	0	0	0	0	0	0	0	0	0	0	0	0	0	0	0	0	0	0	0	0	0
ADAM5	0	0	0	0	0	0	0	0	0	0	0	0	0	0	0	0	0	0	0	0	0	0	0	0	0	0	0	0	0	0	0	0	0	0	0	0	0	0	0	0	0	0	0	0	0	0	0	0	0
ADAM6	0	0	0	0	0	0	0	0	0	0	0	0	0	0	0	0	0	0	0	0	0	0	0	0	0	0	0	0	0	0	0	0	0	0	0	0	0	0	0	0	0	0	0	0	0	0	0	0	0
ADAM7	0	0	0	0	0	0	0	0	0	0	0	0	0	0	0	0	0	0	0	0	0	0	0	0	0	0	0	0	0	0	0	0	0	0	0	0	0	0	0	0	0	0	0	0	0	0	0	0	0
ADAM8	2.89	4.2	4.01	0	3.45	3.85	0	0	2.89	4.96	4.08	4.96	4.72	4.78	4.54	3.87	4	3.35	6.89	6.45	8.7	7.5	6.35	7.49	6.37	6.73	7.1	6	4.31	0	6.52	6.61	5.42	3.81	4.89	4.49	2.8	2.93	0	3.25	3.3	3.09	2.79	2.87	2.84	0	2.11	0	0
ADAM9	0.35	0.41	0.32	0.75	0	0.13	0	0	0.45	0.6	0	0.11	0.4	0.17	0	0.14	0	0.12	0.57	6.37	0.71	0.05	0.9	0.43	1.32	0.6	0.4	0.43	0.42	0	0	0.58	0.55	0.45	0.21	0.59	0.14	0	0	0	0	0	0.65	0	0	0.25	0.14	0	0
ADAMDEC1	0	0	0	0	0	0	0	0	0	0	0	0	0	0	0	0	0	0	0	0	0	0	0	0	0	0	0	0	0	0	0	0	0	0	0	0	0	0	0	0	0	0	0	0	0	0	0	0	0
ADAMTS1	0.14	0	0.17	0.17	0.14	0.07	0	0	0	0	0.08	0.04	0.13	0.11	0.08	0	0	0	0	0.29	0.14	0	0.12	0	0	0.14	0	0	0	0	0	0	0.13	0	0.23	0	0	0.25	0.1	0	0	0	0.86	0	0	0.3	0.29	0.25	0
ADAMTS10	0	0.34	0	0.6	0	0.73	0	0.17	0.33	0.32	0.3	0	0	0.51	0.28	0	0	0	0.05	0	0.48	0	0.19	0	0.25	0	0	0	0	0	0	0	0	0	0	0	0.11	0.45	0	0.09	0	0	1.25	0	0	0	0.2	0	0
ADAMTS12	0	0	0	0	0	0	0	0	0	0	0	0.16	0	0.19	0	0	0	0	0	0	0	0	0	0	0	0	0	0	0	0	0	0	0.06	0	0	0	0.09	0	0	0	0	0.07	0.65	0	0.23	0	0	0	0
ADAMTS13	0	0	0	0	0	0	0	0	0	0	0	0	0	0	0	0	0	0	0	0	0	0	0	0	0	0	0	0	0	0	0	0	0	0	0	0	0	0	0	0	0	0	0	0	0	0	0	0	0
ADAMTS14	0	0.48	0.34	0.04	0.67	0.6	0	0.63	0	0	0	0	0	0	0	0	0	0.07	0.32	0.48	0.32	0.36	0	0	0.1	0.21	0	0	0	0.27	0	0	0	0	0	0	0.3	0	0	0	0.21	0.3	0.73	0	0	0	0	0	0
ADAMTS15	0	0.1	0	0.19	0.08	0.13	0	0	0	0	0	0	0	0	0	0	0	0.1	0	0	0	0	0	0	0	0	0	0	0	0	0	0	0	0	0	0	0	0	0.08	0	0	0	0.13	0	0	0	0	0	0
ADAMTS16	0	0	0	0	0	0	0	0	0	0	0	0	0	0	0	0	0	0	0	0	0	0	0	0	0	0	0	0	0	0	0	0	0	0	0	0	0	0	0	0	0	0	0.44	0	0	0	0	0	0
ADAMTS17	0	0	0	0	0	0	0	0	0	0	0	0	0	0	0	0	0	0	0	0	0	0	0	0	0	0	0	0	0	0	0	0	0	0	0	0	0	0	0	0	0	0	0	0	0	0	0	0.11	0
ADAMTS18	0	0	0	0	0	0	0	0	0	0	0	0	0	0	0	0	0	0	0	0	0	0	0	0	0	0	0	0	0	0	0	0	0	0	0	0	0	0	0	0	0	0	0	0	0	0	0	0	0
ADAMTS19	0	0	0	0	0	0	0	0	0	0	0	0	0	0	0	0	0	0	0	0	0	0	0	0	0	0	0	0	0	0	0	0	0	0	0	0	0	0	0	0	0	0	0	0	0	0	0	0	0.05
ADAMTS19-AS1	0	0	0	0	0	0	0	0	0	0	0	0	0	0	0	0	0	0	0	0	0	0	0	0	0	0	0	0	0	0	0	0	0	0	0	0	0	0	0	0	0	0	0	0	0	0	0	0	0
ADAMTS2	1.94	1.85	1.07	2.2	2.06	0.51	1.61	1.05	2.08	2.36	1.76	2.01	1.79	1.59	2.12	1.47	1.06	1.6	2.08	2.03	2.22	1.25	1.57	1.1	1.67	1.69	1.89	3.13	3.1	4.8	2.56	3.82	4.36	2.66	2.48	3.43	6.01	6.27	6.05	6.71	3.97	6.34	5.76	2.19	3.11	0.98	0.84	0	1.05
ADAMTS20	0	0	0	0	0	0	0	0	0	0	0	0	0	0	0	0	0	0	0	0	0	0	0	0	0	0	0	0	0	0	0	0	0	0	0	0	0	0	0	0	0	0	0	0	0	0	0	0	0
ADAMTS3	0	0	0	0	0	0	0	0	0	0	0	0	0	0	0	0	0	0	0	0	0	0	0	0	0	0	0	0	0	0	0	0	0	0	0	0	0	0	0	0	0	0	0	0	0	0	0	0	0
ADAMTS4	0	0	0	0	0	0.2	0	0.22	0	0	0	0	0	0	0	0	0.07	0	0	0.78	0	0	0	0	0.12	0	0	0	0.19	0.1	0	0	0.25	0.21	0.15	0	0	0.1	0.11	0	0.08	0	2.14	0.11	0	0	0	0	0.16
ADAMTS5	0	0	0	0	0	0	0	0	0	0	0	0	0	0	0	0	0	0	0	0	0	0	0	0	0	0	0	0	0.04	0	0	0	0	0	0	0	0.05	0	0.1	0	0	0.09	0.26	0	0	0.07	0.12	0	0
ADAMTS6	0	0	0	0	0	0	0	0	0	0	0	0	0	0	0	0	0	0	0	0	0	0	0	0	0	0	0	0	0	0	0	0.04	0	0	0	0	0	0	0	0	0	0	0	0	0	0	0	0	0
ADAMTS7	0.06	0	0	0	0	0	0.09	0	0	0	0	0	0	0	0	0	0	0	0	0.06	0	0	0	0	0	0	0	0	0	0	0	0	0.06	0	0	0	0.24	0	0.09	0.14	0	0	0.47	0	0	0	0.04	0	0
ADAMTS7P1	0	0	0	0	0	0	0	0	0	0	0	0	0	0	0	0	0	0	0	0	0	0	0	0	0	0	0	0	0	0	0	0	0	0	0	0	0	0	0	0	0	0	0	0	0	0	0	0	0
ADAMTS8	0.53	0.45	0.16	0.24	0.63	0.29	0.45	0.39	0.33	0.62	1.13	0.89	1.05	1.23	0.86	0.76	0.67	0.65	0.19	0	0	0.28	0.2	0	0	0.14	0.11	0	0	0	0	0	0	0	0	0	0	0	0	0	0	0	0	0	0	0.93	0.9	0.43	0.58
ADAMTS9	0	0.03	0	0	0	0	0	0	0	0	0	0	0	0	0	0	0	0	0	0.07	0	0	0	0	0	0	0	0	0	0	0	0	0	0	0	0	0	0	0	0.08	0	0	0.6	0	0	0.08	0	0	0
ADAMTS9-AS1	0	0	0	0	0	0	0	0	0	0	0	0	0	0	0	0	0	0	0	0	0	0	0	0	0	0	0	0	0	0	0	0	0	0	0	0	0	0	0	0	0	0	0	0	0	0	0	0	0
ADAMTS9-AS2	0	0	0	0	0	0	0	0	0	0	0	0	0	0	0	0	0	0	0	0	0	0	0	0	0	0	0	0	0	0	0	0	0	0	0	0	0	0	0	0	0	0	0	0	0	0	0	0	0
ADAMTSL1	0.03	0.09	0.05	0.04	0	0.05	0.1	0.05	0.13	0	0	0.02	0.02	0	0.01	0.03	0	0	0	0.04	0	0	0.01	0	0	0	0	0	0.03	0.04	0	0.02	0.03	0.03	0	0	0	0.04	0	0.03	0	0.01	0.15	0	0	0.03	0.03	0	0
ADAMTSL2	0	0	0	0	0	0	0	0	0	0	0	0	0	0	0	0.1	0	0	0	0.84	0	0	0	0	0.13	0	0.08	0	0	0	0	0	0	0	0	0	0	0	0	0	0	0	0	0	0	0	0	0	0
ADAMTSL3	0	0	0	0	0	0	0	0	0	0	0	0	0	0	0.06	0	0.03	0	0	0	0	0	0	0	0	0	0	0	0	0	0.05	0	0	0	0	0	0	0.1	0	0	0	0	0	0	0.08	0	0	0.12	0.11
ADAMTSL4	0.87	0.4	0.54	0.69	0.56	0.39	0.57	0.79	0.64	0.24	0.49	0.71	0.75	0.56	0.75	0.48	0.53	0.65	2.74	8.32	3.22	2.94	1.86	2.6	3.1	2.3	2.19	0.54	0.58	0.4	0.52	0.58	0.36	0.41	0.67	0.48	1.02	0.92	0.38	0.8	0.62	0.98	3.49	0.97	0.65	0.47	0.41	0.49	0.72
ADAMTSL4-AS1	0	0	0	0	0	0	0	0	0	0	0	0	0	0	0	0.57	0	0	0	5.37	1.21	0.59	2.41	1.48	2.2	0.97	0.83	0	0	0	0	0	0	0	0	0	0	0	0	0.44	0	0.31	0	0	0	0.33	0	0	0
ADAMTSL5	0	0	0	0	0	0	0.08	0	0	0	0	0.07	0	0	0	0	0	0	0	0	0	0	0	0	0.28	0	0	0	0	0	0	0	0	0	0.11	0	0	0	0	0	0	0	0	0	0	0.16	0	0	0
ADAP1	0	0.47	0	0	0	0	0	0	0	0	0	0	0.29	0	0	0	0	0	3.35	10.79	4.28	4.35	3.19	2.52	4.78	0.38	0.19	1.07	0.88	0.88	0.17	0	1.44	0	0.68	0	0	0	0	0	0	0	0.28	0	0	0	0	0	0
ADAP2	0.61	0.36	0.57	0.55	0.12	0	0.16	0	0	0	0.07	0	0	0	0	0.14	0	0	0	0	0	0	0	0	0.2	0	0	0	0	0.14	0	0.11	0	0	0	0	0	0.26	0.26	0.44	0.26	0.52	3.13	0	0	0	0	0	0
ADAR	0.07	0.08	0.12	0	0.05	0.06	0.27	0.29	0.15	0.3	0.25	0	0.48	0.28	0.4	0.31	0.52	0.19	0.87	9.96	0.78	0.77	1.08	0.66	5.4	0.63	0.76	0.15	0.33	0.2	0.38	0.53	0.43	0.67	0.35	0.54	0.24	0.1	0.05	0.33	0.17	0.31	3.26	0.18	0	0.12	0.31	0.19	0
ADARB1	0	0.17	0	0.23	0.12	0.14	0	0	0	0.06	0.2	0	0.08	0	0	0.04	0.1	0.08	0.09	0.36	0	0	0	0	0	0	0	0.23	0.21	0.29	0.31	0.21	0.15	0.22	0.22	0.19	0.3	0.36	0.51	0.29	0.42	0.22	0.99	0.17	0.3	0.4	0.49	0.79	0.46
ADARB2	0	0	0	0.05	0	0	0	0	0	0	0.02	0	0	0.02	0	0	0	0	0.67	0.51	0.82	0.73	0.31	0.87	0.23	0.67	0.33	0	0	0	0	0	0	0	0	0	0	0	0	0	0	0	0	0	0	0.14	0.16	0.19	0.22
ADARB2-AS1	0	0	0	0	0	0	0	0	0	0	0	0	0	0	0	0	0	0	0	0	0	0	0	0	0	0	0	0	0	0	0	0	0	0	0	0	0	0	0	0	0	0	0	0	0	0	0	0	0
ADAT1	0	0	0	0.06	0	0.12	0	0	0	0	0	0	0	0	0	0	0	0	0	0.33	0	0	0	0	0.07	0	0	0	0	0	0	0	0	0	0	0	0	0	0	0.09	0	0.13	0.25	0	0	0	0	0	0
ADAT2	0	0	0	0	0	0	0	0	0	0	0	0	0	0	0	0	0	0	0	0	0	0	0	0	0	0	0	0	0	0	0	0	0	0	0	0	0	0	0	0	0	0	0	0	0	0	0	0	0
ADAT3	1.31	0.41	1.22	0.41	0.61	0.2	0.83	0.74	0.69	0.55	0.36	0.31	0.6	0.36	0.54	0.55	0	0	1.38	0.73	1.79	0.68	1.31	0.94	0.78	0.96	1.02	1.39	0.51	0.51	1.15	0.54	0.49	0	0.92	0	0	0	0.58	0	0	0.7	1.23	0	0	1.14	0.58	1.62	0.86
ADCK1	0	0	0	0	0	0	0	0	0	0	0	0	0	0	0	0	0	0	0	0	0	0	0	0	0	0	0	0	0	0	0	0	0	0	0	0	0	0	0	0	0	0	0	0	0	0	0	0	0
ADCK2	0.48	0.99	0	0.53	1.21	0.64	0.47	0.2	0	0	0.17	0.51	0	0.24	0.21	0.17	0.21	0	0.71	0.29	0.38	0	0.57	0.42	0	0	0	0.62	0.18	0.61	0.58	0.5	0.64	0	0	0	0.57	0.2	0.48	0	0.28	0.18	0	0	0	1.57	0.88	0.73	1.19
ADCK3	0	0	0	0	0	0	0.12	0	0	0	0	0	0	0	0	0.14	0	0	0	3.95	0	0	0.15	0	0.87	0.26	0.15	0	0	0	0	0	0	0	0	0	0	0	0	0	0	0	0	0.25	0	0	0.12	0	0
ADCK4	0.83	0	0	0	0	0	0	0.54	0	0	0.48	0	0.68	0.97	0.28	1.34	0.65	0.78	0	4.04	3.06	2.62	2.63	3.36	1.92	1.5	2.36	0.21	0	0	0	0	0	0	0	0	0	0	0.14	0	0	0	0	0.2	0	1.47	1.38	0	1.14
ADCK5	0	0	0	0	0	0	0	0	0	0	0	0	0	0.14	0	0	0	0	0	0.43	0	0	0	0.27	0	0	0	0	0	0	0	0	0	0	0	0	0	0	0	0	0	0	0	0	0	0	0	0	0
ADCY1	0	0.03	0.04	0	0.04	0	0.05	0	0	0	0	0	0	0	0	0	0	0	0	0	0	0	0	0	0.04	0	0	0	0	0	0	0	0	0	0	0	0	0	0	0	0	0	0.1	0	0	0	0.07	0	0
ADCY10	0	0	0	0	0	0	0	0	0	0	0	0	0	0	0	0	0	0	0	0	0	0	0	0	0	0	0	0	0	0	0	0	0	0	0	0	0	0	0	0	0	0	0	0	0	0	0	0	0
ADCY10P1	0	0	0	0	0	0	0	0	0	0	0	0	0	0	0	0	0	0	0	0	0	0	0	0	0	0	0	0	0	0	0	0	0	0	0	0	0	0	0	0	0	0	0	0	0	0	0	0	0
ADCY2	0.17	0.2	0	0.23	0.13	0.06	0.07	0	0	0	0	0	0	0	0	0	0	0	0	0	0	0	0	0	0	0	0	0	0	0	0	0	0	0	0	0	0	0	0	0	0	0	0	0	0	0	0	0	0.05
ADCY3	1.78	1.71	1.11	1.73	1.33	1.42	1.22	1.31	1.26	0.99	1.01	0.58	1.05	0.85	0.84	1.06	0.85	0.7	1.41	1.27	0.84	0.72	1.11	1.04	0.94	0.3	1.02	1.1	1.3	1.82	0.9	0.54	1.26	0.08	0.95	1.29	0.85	0.63	0.48	0.09	0.29	0.44	0.34	0	0.21	1.8	1.41	1.52	1.08
ADCY4	0.78	0.76	0	0	0.94	0	0.95	0.99	0	1.6	1.26	1.57	1.56	1.14	0.92	1.57	1.81	1.24	1.81	0.14	1.19	0.59	0.64	0.64	0.53	1.06	0.49	1.4	0.84	0	0.5	0.77	0.98	0	1.06	1.13	2.63	3.55	3.85	3.34	2.85	1.79	1.54	2.21	2.66	2.36	1.88	2.11	1.93
ADCY5	0.15	0.29	0	0.13	0.07	0.07	0.19	0	0	0	0.03	0	0	0	0.13	0	0	0	0	0	0	0.22	0.07	0.1	0	0	0	0	0	0	0	0	0	0	0	0	0	0	0	0	0	0	0	0	0.08	0.49	0.56	0.49	0.38
ADCY6	0.5	0.24	0.4	0.33	0.4	0.38	0.58	0.52	0.16	0.4	0.27	0.52	0.3	0.33	0.23	0.24	0.31	0.16	0.61	1.93	0.73	0.88	0.58	0.44	1.4	0.75	0.42	0.46	0.23	0.37	0.32	0.56	0.5	0.27	0.28	0.24	0.19	0.44	0.38	0.64	0.38	0.25	1.25	0.23	0.28	0.85	0.69	1.27	0.76
ADCY7	65.72	66.21	60.65	64.89	58.7	53.63	63.4	59.68	60.85	40.94	39.08	40	38.25	40.23	37.42	36.35	35.43	36.14	33.51	23.61	31.24	30.03	32.37	33	26.7	28.83	30.46	35.9	33.84	36.25	29.43	33.47	35.69	33.87	32.84	31.25	72.07	75.25	74.66	74.85	70.91	67.71	99.36	43.71	65.14	13.5	13.16	11.82	12.39
ADCY8	0.11	0	0.11	0	0	0.1	0	0	0	0	0	0	0	0.1	0	0.1	0	0	0	0	0	0	0	0	0	0	0	0	0	0	0	0	0	0	0	0	0	0	0.06	0	0	0	0	0	0	0	0	0	0
ADCY9	0.15	0.08	0	0.24	0.1	0.06	0.06	0.15	0.04	0.21	0.53	0.22	0.2	0.26	0.15	0.13	0	0.21	0.06	1.19	0	0.31	0.33	0.21	0.49	0.23	0.15	0	0.08	0.05	0.14	0.08	0.12	0	0.05	0	0.13	0	0.24	0.36	0.17	0.26	0.97	0	0	0.25	0.06	0.06	0.1
ADCYAP1	0	0	0	0	0	0	0	0	0	0	0	0	0	0	0	0	0	0	0	0	0	0	0	0	0	0	0	0	0	0	0	0	0	0	0	0	0	0	0	0	0	0	0	0	0	0	0	0	0
ADCYAP1R1	0.2	0.24	0.29	0.34	0.22	0.32	0.62	0.69	0.35	0	0	0	0	0	0	0	0	0	0	0	0	0	0	0	0	0	0	0	0	0	0	0	0	0	0	0	0	0	0	0	0	0	0	0	0	0	0	0	0
ADD1	2.92	2.71	2.02	2.36	2.17	1.67	0.43	2.18	1.54	0.15	3.36	2.96	3.43	3.25	3.05	3.4	2.38	2.07	3.71	7.56	3.93	3.65	4.04	3.72	4.89	0.16	2.78	2.4	1.49	0.11	1.63	2.28	0.08	0.17	0.2	0	1.7	1.38	2.51	1.94	0.12	2.25	3.19	0.25	1.58	4.09	4.83	4.21	3.1
ADD2	0	0	0	0	0	0	0	0	0.08	0	0	0	0	0	0	0	0	0	0	0	0	0	0	0	0	0	0	0	0	0	0	0	0	0	0	0	0	0	0	0	0	0	0	0	0	0	0	0	0
ADD3	0.58	0	0	0	0	0	0.64	0.94	0.66	0	0.58	0	0.55	0	0	0	0.09	0	0	0	0	0	0	0	0.21	0	0	0	0	0	0.31	0.18	0	0	0	0	0.44	0	0	0	0.96	0.63	0.24	0.11	0	0	0.55	0	0.26
ADD3-AS1	0	0	0	0	2.28	0	0	0	0	0	0	0	0	0	0	0	0	0	0	0	0	0	0.79	0	0	0	0	0	0	0	0	0	0	0	0	0	0	0	0	0	0	0	0	0.46	0	0	0	0	0
ADGB	0	0	0	0	0	0	0	0	0	0	0	0	0	0	0	0	0	0	0	0	0	0	0	0	0	0	0	0	0	0	0	0	0	0	0	0	0	0	0	0	0	0	0	0	0	0	0	0	0
ADGRA1	0	0	0	0	0	0	0	0	0	0	0	0	0	0	0	0	0	0	0	0	0	0	0	0	0	0	0	0	0	0	0	0	0	0	0	0	0	0	0	0	0	0	0	0	0	0	0	0	0
ADGRA1-AS1	0	0	0	0	0	0	0	0	0	0	0	0	0	0	0	0	0	0	0	0	0	0	0	0	0	0	0	0	0	0	0	0	0	0	0	0	0	0	0	0	0	0	0	0	0	0	0	0	0
ADGRA2	0.99	1.4	1.52	1.44	1.74	1.21	0.19	0.72	0.4	1.35	1.33	1.22	1.34	1.18	1.58	0.77	0.41	0.53	2.14	2.65	1.89	2.45	1.71	1.9	1.03	0.68	0.84	0.66	1.3	1.22	1.02	1.48	1.19	0.58	0.78	0.61	3.75	3.88	3.81	4.1	3.56	2.91	4.79	0.56	1.04	2.88	2.79	2.31	2.62
ADGRA3	0	0.52	0.33	0.27	0.09	0.13	0	0.21	0	0	0.12	0	0	0.17	0.19	0	0	0	0.33	0.3	0.14	0.35	0.14	0.13	0.24	0.16	0	0	0.2	0.24	0.24	0.17	0.31	0.18	0.24	0.17	0	0.18	0.26	0.29	0.2	0.32	0.38	0	0.1	0.71	0.75	0.53	0.89
ADGRB1	422.8	358.13	316.03	363.42	315.66	253.57	413.52	365.28	348.01	74.15	75.82	76.95	68.84	75.39	74.66	71.8	72.53	74.7	49.49	34.95	47.71	48.2	48.26	45.15	43.23	46.13	49.98	15.4	14.29	16.58	11.38	12.42	17.54	13.74	14.69	15.03	74.69	70.84	80.04	81.08	71.5	72.21	52.11	42.16	69.23	99.44	105.25	78.16	106.94
ADGRB2	51.34	43.83	41.32	45.35	40.69	37.61	45.02	42.11	42.08	3.56	2.92	3.21	3.76	3.43	4.07	2.73	3.3	2.26	2.98	2.63	2.86	4.22	2.58	2.74	3.16	2.83	2.55	1.93	2.15	2.28	1.64	1.58	2.39	1.48	1.56	1.56	6.99	6.6	6.33	7.37	8.24	6.49	5.95	3.29	6.24	16.61	15.15	12.44	14.55
ADGRB3	110.08	82.76	72.74	82.94	72.37	55.44	97.33	86.42	86.53	17.18	16.71	16.84	14.78	13.83	15.54	14.88	17.84	14.56	3.51	1.71	3.63	4.73	3.78	2.94	4.31	4.16	3.84	2.12	3.49	4.04	2.47	2.03	2.58	3.4	2.94	2.19	3.73	3.78	3.2	4.17	3.17	3.88	2.05	1.39	3.84	19.03	16.05	11.24	15.72
ADGRD1	0	0	0	0	0	0	0	0.09	0	0	0.04	0.06	0	0	0.11	0.06	0.07	0	0	0.06	0	0	0	0	0	0	0	0	0	0	0	0	0	0	0	0	0	0	0	0	0	0	0.44	0	0	0	0	0	0
ADGRE1	0	0	0	0	0	0	0	0	0	0	0	0	0	0	0	0	0	0	0	0	0	0	0	0	0	0	0	0	0	0	0	0	0	0	0	0	0	0	0	0	0	0	0	0	0	0	0	0	0
ADGRE2	0	0	0	0.55	0.35	0.42	0.05	0.3	0	1.6	1.14	1.26	1.36	1.26	1.62	2.15	1.18	1.34	0	0.08	0.61	0	0.47	0.71	0.45	0.48	0.49	0	0.99	0.8	0.53	0.12	0.49	0	0.69	0.62	0.04	0	0.04	0.52	0.26	0	0.11	0.17	0.3	0	0	0.07	0
ADGRE3	0	0	0	0	0	0	0	0	0	0	0	0	0	0	0	0	0	0	0	0	0	0	0	0	0	0	0	0	0	0	0	0	0	0	0	0	0	0	0	0	0	0	0	0	0	0	0	0	0
ADGRE4P	0	0.16	0	0	0	0	0	0	0	0	0	0	0	0	0	0	0	0	0	0	0	0	0	0	0	0	0	0	0	0	0	0	0	0	0	0	0	0	0	0	0	0	0	0	0	0	0	0	0
ADGRE5	0.55	0	0	0.46	0.68	0.51	0.45	0.99	0.13	3.42	2.75	3.27	3.66	2.75	2.81	3.68	2.85	3.05	2.11	6.22	1.69	2.08	2.3	1.69	2.1	0.35	1.85	0.18	1.43	0.18	1.16	0.2	1.26	0	0	1.11	0.7	0	0.59	1.09	0	0.46	4.17	0.31	0.66	0.31	0	0	0
ADGRF1	0	0	0	0	0	0	0	0	0	0	0.04	0	0.12	0.07	0	0	0.07	0	0	0	0	0	0	0	0	0	0	0	0	0	0	0	0	0	0	0	0	0	0	0	0	0	0.96	0	0	0	0	0	0
ADGRF2	0	0	0	0	0	0	0	0	0	0	0	0	0	0	0	0	0	0	0	0	0	0	0	0	0	0	0	0	0	0	0	0	0	0	0	0	0	0	0	0	0	0	0	0	0	0	0	0	0
ADGRF3	0	0	0	0	0	0	0	0	0	0	0	0	0	0	0	0	0	0	0	0	0	0	0	0	0	0	0	0	0	0	0	0	0	0	0	0	0	0.51	0	0	0	0.23	0	0	0	0	0	0	0
ADGRF4	0	0	0	0	0	0	0	0	0	0	0	0	0	0	0.06	0	0	0	0	0	0	0	0	0	0	0	0	0	0	0	0	0	0	0	0	0	0	0	0	0	0	0	0	0	0	0	0	0	0
ADGRF5	5.49	21.46	26.23	18.63	21.03	24.62	4.51	4.75	5.06	138.58	132.3	128.72	144.85	139.31	129.2	132	131.38	127.94	11.34	7.76	13.47	11.29	10.22	12.27	9.89	3.01	4.18	2.52	2.97	3.17	3.64	4.41	11.46	9.56	3.08	9.82	9.67	8.91	8.52	10.15	8.4	7.6	20.72	3.8	7.38	21.94	21.08	28.23	19.72
ADGRG1	1.2	1.95	1.68	2.21	1.63	0.5	1.98	2.43	1.41	1.58	0.94	1.51	1.2	1.38	1.17	0.95	0.79	1.05	1.25	5.81	1.62	1.75	1.2	1.08	3.19	1.61	1.24	0.36	0.34	0.24	0.23	0.37	0.19	0.29	0.33	0.3	0.6	0	0	0	0.53	0	2.73	0	0	0.49	0.27	0.78	0.33
ADGRG2	0	0	0	0	0	0	0	0	0	0	0	0	0	0	0	0	0	0	0.16	1.47	0.51	0	0.07	0.13	0.78	0.07	0.05	0	0	0	0	0	0	0	0	0	0	0	0	0	0	0	0	0	0	0	0	0	0
ADGRG3	0	0	0	0	0	0	0	0	0	0	0	0	0	0.07	0	0	0	0	0	0	0	0	0	0	0	0	0	0	0	0	0	0	0	0	0	0	0	0	0	0	0	0	0	0	0	0	0	0	0
ADGRG4	0	0	0	0	0	0	0	0	0	0	0	0	0	0	0	0	0	0	0	0	0	0	0	0	0	0	0	0	0	0	0	0	0	0	0	0	0	0	0	0	0	0	0	0	0	0	0	0	0
ADGRG5	0	0	0	0	0	0	0	0	0	0	0	0	0	0	0	0	0	0	0	0.18	0	0	0	0	0	0	0	0	0	0	0	0	0	0	0	0	0	0	0	0	0	0	0	0	0	0	0	0	0
ADGRG6	0	0	0	0	0	0	0	0	0	0	0	0	0	0	0	0	0	0	0	0.24	0.05	0	0.11	0	0	0	0	0	0	0	0	0	0	0.03	0	0	0	0	0	0	0	0	0.13	0	0	0	0	0	0
ADGRG7	0	0	0	0	0	0	0	0	0	0	0	0	0	0	0	0	0	0	0	0	0	0	0	0	0	0	0	0	0	0	0	0	0	0	0	0	0	0	0	0	0	0	0	0	0	0	0	0	0
ADGRL1	0.67	1.96	1.52	1.16	1.85	1.09	1.65	1.79	1.25	0.54	1.09	0.88	1	0.64	0.98	0.62	0.34	0.22	0.78	0.56	0.53	0.9	0.96	0.61	0.43	0.3	0.32	0.33	0	0.16	0.3	0.4	0.19	0.14	0.49	0.09	0.04	0.15	0.45	0.62	0.3	0.44	1.91	0.2	0.18	1.2	1.63	1.35	1.13
ADGRL2	0	0	0	0	0	0	0	0	0	0	0	0	0	0	0	0	0	0	0	0	0	0	0	0	0	0	0	0	0	0	0	0	0	0	0	0	0	0	0	0	0	0	0.12	0	0	0	0	0	0
ADGRL3	0.04	0	0	0	0	0.05	0	0.06	0	0	0	0	0	0	0	0	0	0	0	0	0	0	0	0	0	0	0	0	0	0	0	0	0	0	0	0	0	0	0	0	0	0	0	0	0	0	0	0	0
ADGRL3-AS1	0	0	0	0	0	0	0	0	0	0	0	0	0	0	0	0	0	0	0	0	0	0	0	0	0	0	0	0	0	0	0	0	0	0	0	0	0	0	0	0	0	0	0	0	0	0	0	0	0
ADGRL4	31.93	35.92	37.01	34.96	31.41	35.29	34.12	34.38	33.32	26.7	26.71	26.73	23.81	24.81	19.06	25.38	29.15	24.38	14.21	10.41	17.26	14.34	12.99	15.39	10.22	14.5	15.48	27.62	29.19	23.24	24.78	22.37	20.03	24	26.36	20.17	50.81	58.56	47.89	38.78	34.12	37.69	27.41	24.84	44.14	54.88	46.76	50.05	34.15
ADGRV1	0	0	0	0	0	0	0	0	0	0	0	0	0	0	0	0.01	0	0	0	0	0	0	0	0	0	0	0	0	0	0	0	0	0	0	0	0	0	0	0	0	0	0	0	0	0	0	0	0	0
ADH1A	0	0	0	0	0	0	0	0	0	0	0.07	0.05	0	0.03	0.03	0	0	0	0	0.99	0.22	0.15	0	0.18	0.63	0	0	0	0	0	0	0	0	0	0	0	0	0	0	0	0	0	0.24	0	0	0	0	0	0
ADH1B	0	0	0	0	0	0	0	0	0	0	0	0	0	0	0	0.11	0	0	0	1.02	0	0	0	0	0.52	0	0.12	0	0	0	0	0	0	0	0	0	0	0	0	0	0	0	0	0	0	0	0	0	0
ADH1C	0	0	0	0	0	0	0	0	0	0	0	0	0	0	0	0	0	0	0	0.58	0	0	0	0	0.46	0	0	0	0	0	0	0	0	0	0	0	0	0	0	0	0	0	0	0	0	0	0	0	0
ADH4	0	0	0	0	0	0	0	0	0	0	0	0	0	0	0	0	0	0	0	0.31	0	0	0	0	0	0	0	0	0	0	0	0	0	0	0	0	0	0	0	0	0	0	0	0	0	0	0	0	0
ADH5	0	0	0	0	0	0	0	0	0	0.15	0	0	0	0	0	0	0	0	0	0.32	0	0	0	0	0	0	0	0	0	0.08	0	0	0	0	0	0	0	0	0	0	0	0	0.62	0	0	0	0	0	0
ADH6	0	0	0	0	0	0.03	0	0	0	0.07	0	0	0	0	0	0	0	0	0	0.23	0	0	0	0	0	0	0	0	0	0	0	0	0	0	0	0	0	0	0	0	0	0	0	0	0	0	0	0	0
ADH7	0	0	0	0	0	0	0	0	0	0	0	0	0	0	0	0	0	0	0	0	0	0	0	0	0	0	0	0	0	0	0	0	0	0	0	0	0	0	0	0	0	0	0	0	0	0	0	0	0
ADHFE1	0	0	0	0	0	0	0	0	0	0	0	0	0	0	0	0	0	0	0	0.18	0	0	0	0	0	0	0	0	0	0	0	0	0	0	0	0	0	0	0	0	0	0	0	0	0	0	0	0	0
ADI1	0	0	0	0	0	0	0	0	0	0	0	0	0	0	0	0.29	0	0	0	1.93	0	0	0	0	1.07	0	0.05	0	0.16	0	0	0	0.07	0.25	0	0	0	0	0	0	0	0	0	0	0	0	0	0.05	0
ADIG	0	0	0	0	0	0	0	0	0	0	0	0	0	0	0	0	0	0	0	0	0	0	0	0	0	0	0	0	0	0	0	0	0	0	0	0	0	0	0	0	0	0	0	0	0	0	0	0	0
ADIPOQ	0	0	0	0	0	0	0	0	0	0	0	0	0	0	0	0	0	0	0	0	0	0	0	0	0	0	0	0	0	0	0	0	0	0	0	0	0	0	0	0	0	0	0	0	0	0	0	0	0
ADIPOQ-AS1	0	0	0	0	0	0	0	0	0	0	0	0	0	0	0	0	0	0	0	0	0	0	0	0	0	0	0	0	0	0	0	0	0	0	0	0	0	0	0	0	0	0	0	0	0	0	0	0	0
ADIPOR1	0	0	0	0	0.25	0	0.4	0.16	0	0.09	0.13	0	0	0.35	0	0.31	0	0	0	9.89	0.54	0.64	0.79	0.14	2.81	0.64	0	0	0.14	0.18	0	0	0	0	0.48	0.19	0	0	0	0	0.1	0	0.98	0	0	0.57	0	0.15	0
ADIPOR2	0	0	0	0.06	0.1	0	0	0	0.17	0.59	0.05	0	0	0.05	0	0	0.22	0	0	0.3	0	0	0.11	0.49	0.27	0	0	0	0	0.1	0	0.88	0	0	0	0	0	0	0	0	0	0	0.56	0	0	0.12	0	0	0
ADIRF	0	0	0	0	0	0	0	0	0	0	0	0.3	0	0	0	0	0	0	0	0	0	0	0	0	0	0	0	0	0.46	1.08	0	0	1.48	1.68	0	0.6	0	0	0	0	0.96	0	8.1	0	0	0	0	0	0
ADK	0	0	0	0.15	0	0	0	0	0	0	0	0	0	0	0	0.26	0	0	0	0	0	0	0	0	0	0	0	0	0	0	0	0	0	0	0	0	0	0	0	0	0	0	0	0	0	0	0	0	0
ADM	2.11	1.89	2.36	1.46	2.2	1.19	1.84	3.11	2.39	0.24	0.56	0	1.35	0.99	0.37	0	0.75	1.09	0	1.61	0.77	0	0.28	0	0.68	0.27	0.42	0	0	0.9	0	0.62	0.36	0.32	0.67	0	0	0	0	0	0	0	0	0	0	0.73	0	0	0.59
ADM2	0	0	0	0	0	0	0	0	0	0	0	0	0	0	0	0	0	0	0.19	0.63	0	0	0	0.21	0	0.11	0.25	0	0	0	0	0	0	0	0.16	0.16	0	0	0.18	0	0	0	0.77	0.12	0	0.2	0.17	0.08	0
ADM5	0	0	0	0	0	0	0	0	0	0	0	0	0	0	0	0	0	0	0	0	0	0	0	0	0	0	0	0	0	0	0	0	0	0	0	0	0	0	0	0	0	0	0	0	0	0	0	0	0
ADNP	0.69	0	0.73	0.84	0.49	0.46	0.71	0.66	0	0.66	0	0.74	0.49	0.45	0.77	0.39	0.32	0.42	2.13	1.78	1.71	1.71	1.46	0.98	1.6	1.25	0.46	0.7	0.63	0.53	0.42	0.38	0	0.18	0	0	0	0.63	0.63	0.87	0.73	0.65	0.62	0	0	1.04	1.1	0	1.76
ADNP-AS1	0	0	0	0	0	0	0	0	0	0	0	0	0	0	0	0	0	0	0	0	0	8.02	0	0	0	0	0	0	0	0	0	0	0	0	0	0	0	5.07	0	0	0	0	0	0	0	0	0	0	0
ADNP2	0	0	0	0	0	0	0.06	0	0	0	0	0	0.15	0	0	0	0	0.05	0	0.38	0	0	0.08	0	0.2	0	0	0	0	0	0	0.06	0	0	0.16	0	0	0	0	0	0	0	0.14	0	0	0.11	0	0	0
ADO	0.3	0.66	0.44	0.18	0.47	0.32	0.33	0.83	0.27	0.27	0.29	0.16	0.16	0.32	0.11	0.16	0.16	0.18	0.45	1.28	0.54	0.56	0.54	0.47	0.61	0.41	0.59	0.41	0.36	0.44	0.29	0.43	0.38	0.06	0.4	0.28	0.13	0.21	0.38	0.18	0.23	0.24	0.64	0.06	0.09	0.31	0.25	0.22	0.09
ADORA1	0.19	0	0	0.42	0	0	0.4	0.32	0.15	0	0	0	0	0	0.13	0.14	0	0	0	0.35	0	0	0	0	0.28	0	0	0	0	0	0	0	0	0	0	0	0	0	0	0	0	0	0.5	0	0	0	0	0	0
ADORA2A	0	0	0	0	0	0	0	0	0	0	0	0	0	0	0	0	0	0	0	0	0	0	0	0	0	0	0	0	0	0	0	0	0	0	0	0	0	0	0	0	0	0	0	0	0	0	0	0	0
ADORA2A-AS1	0	0	0	0	0	0	0	0	0	0	0	0	0	0	0	0	0	0	0	0	0	0	0	0	0	0	0	0	0	0	0	0	0	0	0	0	0	0	0	0	0	0	0	0	0	0	0	0	0
ADORA2B	0	0	0	0	0	0	0	0	0	0	0	0.42	0.21	0.16	0	0	0	0	0	0	0	0	0	0	0	0	0	0	0	0	0	0	0	0	0	0	0	0	0	0	0	0	0	0	0	0.12	0	0	0
ADORA3	0	0	0	0	0	0	0.1	0.2	0.18	0	0	0	0	0	0	0	0	0	0	0	0	0	0	0	0	0.1	0	0	0	0	0	0	0	0	0	0	0	0	0	0	0	0	0.48	0	0	0	0	0	0
ADPGK	0	0.22	0	0.28	0	0	0	0	0	0	0	0	0	0.23	0.06	0.14	0	0	0.24	1.89	0	0	0.3	0	0.39	0.36	0	0	0	0	0	0	0	0	0	0	0	0	0	0.28	0	0	1.06	0	0.17	0	0	0.42	0
ADPGK-AS1	0	0	0	0	0	0	0	0	0	0	0	0	0	0.14	0	0	0	0	0.37	1	0	0.32	0.2	0	0	0	0	0	0	0	0	0	0	0.15	0	0	0	0	0	0.25	0	0	0.34	0	0	0.3	0.17	0.25	0
ADPRH	0	0	0	0	0	0	0	0	0	0	0	0	0.19	0	0.11	0	0	0	0	0.19	0	0	0	0	0	0	0	0	0	0	0	0	0	0	0	0	0	0	0	0	0	0	0	0	0	0	0	0	0
ADPRHL1	0	0	0	0	0	0	0	0	0	0	0	0	0	0	0	0	0	0	0	0	0	0	0	0	0	0	0	0	0	0	0	0	0	0	0	0	0	0	0	0	0	0	0	0	0	0	0	0	0
ADPRHL2	0	0	0	0.17	1.04	0	0.53	0	0	0	0.23	0.41	0.57	0.58	0	0	0.35	0	0	0	0	0	0.53	0	0.4	0	0	0	0	0	0	0	0	0	0	0	0	0	0	0	0	0	0.43	0	0	0	0	0	0
ADPRM	0	0	0	0	0	0	0	0	0	0	0	0	0	0	0	0	0	0	0	0	0	0	0	0	0	0	0	0	0	0	0	0	0	0	0	0	0	0	0	0	0	0	0	0	0	0	0	0	0
ADRA1A	0	0	0	0	0	0	0	0	0	0	0	0	0	0	0	0	0	0	0	0	0	0	0	0	0.23	0	0	0	0	0	0	0	0	0	0	0	0	0	0	0	0	0	0	0	0	0	0	0	0
ADRA1B	0	0	0	0.68	0	0.64	0	0.58	0	1.31	1.26	1.22	0.82	1.57	1	1.38	0.53	1.07	0.1	0	0	0	0	0	0	0	0	0	0	0	0	0	0	0	0	0	0	0	0	0.15	0.2	0.25	0.33	0	0	0	0	0.15	0
ADRA1D	0	0.13	0	0.21	0	0	0	0	0	0	0	0	0	0.89	0	0	0	0.07	1.05	0.96	0.84	1.12	0.63	0.53	0.4	0	0.41	0	0	0	0	0	0	0	0	0	0	0.26	0.13	0	0	0	0	0	0	0	0	0	0
ADRA2A	0.09	0.17	0.06	0.09	0.11	0.11	0.06	0.06	0	0.31	0.13	0.13	0.2	0.1	0.18	0.15	0.13	0.03	1.27	1.19	0.94	2.28	1.33	0.73	1.11	0.43	0.82	0	0.05	0.08	0.05	0	0	0	0.06	0.11	0.48	0.84	0.4	0.67	0.99	0.18	0.85	0.31	0.36	0.3	0.3	0.15	0.33
ADRA2B	0	0	0	0	0	0	0	0	0	0	0	0	0	0	0	0	0	0	0	0.29	0	0	0.07	0	0.04	0.07	0	0	0	0	0	0	0	0	0	0	0	0	0	0	0	0	0.11	0	0	0	0.07	0	0
ADRA2C	0.06	0.11	0.11	0.11	0.11	0	0	0	0	0.1	0.15	0.1	0.2	0.19	0	0.1	0	0	3.15	2.44	2.4	2.8	2.83	1.78	1.99	1.79	1.12	0	0	0	0	0	0.05	0	0	0.11	0.12	0	0.24	0.23	0.23	0.12	0.37	0.12	0.24	0	0.12	0.12	0
ADRB1	0.51	0.5	0.26	0.54	0.08	0.08	0.23	0.37	0.78	3.08	3.09	3.6	3.9	3.85	4.02	2.23	2.92	2.14	0.08	0	0.08	0.31	0.39	0.15	0.28	0.16	0.15	0.14	0.15	0.07	0	0.28	0.18	0.07	0.15	0.15	0.24	0.77	0.33	0.46	0.32	0.4	0.39	0	0.08	5.03	5.21	3.15	4.1
ADRB2	100.71	72.9	62.09	83.5	58.37	36.94	97	71.01	79.39	240.9	232.55	238.02	225.83	232.33	222.68	220.49	212.98	220.16	27.07	19.92	30.46	31.25	30.56	30.62	27.53	25.28	28.95	9.42	9.92	13.1	5.8	7.52	9.84	8.36	8.21	9.77	90.56	82.27	82.14	92.46	75.98	68.38	54.29	37.16	75.8	1348.79	1264.76	860.67	1267.62
ADRB3	0	0	0	0	0	0	0	0	0	0	0	0	0	0	0	0	0	0	0	0	0	0	0	0	0	0	0	0	0	0	0	0.07	0	0	0	0	0	0	0	0	0	0	0	0	0	0	0	0	0.7
ADRBK1	3.25	3.62	2.92	3.13	1.66	2.27	3.19	2.96	3	2.29	1.29	1.89	1.51	1.82	1.6	1.51	1.2	1.46	3.93	7.4	3.57	4.13	2.94	2.85	3.22	2.34	2.51	4.22	3.35	2.66	2.51	2.32	2.79	2.42	2.95	1.83	3.94	3.96	5.28	3.51	3.96	4.29	5.88	1.85	2.3	3.69	3.06	3.04	2.68
ADRBK2	0	0.06	0	0	0	0	0.05	0.05	0.04	0	0	0	0	0	0.09	0.07	0.02	0	0.05	0.11	0	0	0	0	0	0	0	0	0	0	0	0	0	0	0	0	0.04	0.05	0	0.1	0.05	0.04	0	0.05	0.05	0	0	0.17	0
ADRM1	0	1.5	0.75	1.33	0	1.49	0	1.53	1.35	0.6	1.72	0.94	1.18	0	1.56	1.06	0	0	1.74	6.9	1.46	1.77	3.31	2.18	5.53	1.55	0	1.79	0.99	0.67	0.8	0	0.67	0	1.15	0.85	0	0.47	0	0	0.75	0	5.25	0	0.55	1.54	1.86	2.78	1.09
ADSL	0	0	0	0	0	0	0	0	0	0	0	0	0	0	0	0	0	0	0	0	0	0	0	0	0	0	0	0	0	0	0	0	0	0	0	0	0	0	0	0	0	0	0	0	0	0	0	0	0
ADSS	0.55	0.18	0.64	0.4	0	0.62	0.52	0.34	0	0.29	0	0.21	0.42	0.18	0.39	0.21	0.21	0.35	0.48	2.37	0.36	0.59	0.27	0.32	0.24	0.55	0.32	0	0.52	0.3	0	0.28	0.36	0.22	0	0.78	0.25	0.43	0.67	0	0.41	0.57	0.73	0	0.33	0.38	0	0.25	0.25
ADSSL1	2.86	2.77	0	2.68	2.41	0.61	2.17	0	2.15	0	1.61	1.12	0	1.39	1	1.01	0.75	0	1.58	1.5	0	1.44	0.57	1.63	0.83	0	0	0	0	0	0	0	0.97	0	0	0	1.7	2.95	1.33	2.09	0	0.72	0	0	0	4.53	0	0	2.89
ADTRP	0	0	0	0	0	0	0	0	0	0	0	0	0	0	0	0	0	0	0	0	0	0	0	0	0	0	0	0	0	0	0	0	0	0	0	0	0	0	0	0	0	0	0	0	0	0	0	0	0
AEBP1	3.57	3.76	4.08	4.96	4.07	5.03	5.12	7.8	4.13	1.35	1.37	0.97	1.74	1.35	0.51	1.07	2.35	1.3	0.25	8.22	0.84	0.78	0.91	0.88	3.74	1.03	0.73	2.71	3.23	2.46	2.66	3.33	3.4	2.63	2.48	2.97	2.76	3.01	2.52	5.56	3.88	5.04	57.38	7.92	2.98	0.71	0.72	0.76	0.71
AEBP2	0.54	10.59	0.32	0.46	0.35	0.37	0.22	0.33	0.4	0.26	7.54	0.35	0.32	0.26	9.67	7.55	5.83	5.24	21.86	14.18	1.11	21.42	0.98	0.91	0.53	0.75	15.68	0.7	0.39	0.41	16.93	0.46	0.49	0.38	0.63	0.27	0.34	0.52	0.44	0.45	0.54	0.51	7.33	0.08	6.29	0.39	12.25	0.37	0.28
AEN	1.19	0	1.03	1.9	1.43	1.1	0.83	0.15	0.97	0	0	0	0.4	0.44	0	0	0.13	0.22	1.17	2.57	2.64	1.84	1.15	1.7	1.68	0.96	1.73	0.95	0.17	0	0.54	0.6	0	1.15	0	0	0	0	0	0	0	0	0.53	0	0	0	0.49	0	0
AES	2	2.65	2.41	3.54	8.04	6.11	4.38	7.73	5.52	3.45	2.43	1.37	4.04	1.89	3.2	4.05	3.66	2.89	4.44	29.05	3.67	3.67	4.5	3.39	13.82	2.93	4.74	2.5	4.1	3.16	2.6	4.08	4.89	6.92	2.37	3.65	2.06	2	2.25	1.23	1.61	1.83	15.79	5.03	3.79	2.44	2.23	3.67	2.62
AFAP1	0.13	0.16	0.14	0.34	0.46	0.14	0.09	0.12	0.12	0.04	0.1	0.1	0.29	0.11	0.13	0.1	0	0.07	0.24	1.39	0.06	0.17	0.14	0.42	0.49	0.14	0	0.11	0	0	0.09	0.05	0.04	0.12	0.1	0.17	0.05	0.07	0.08	0.1	0.1	0.34	1.04	0.09	0.04	0.09	0	0	0
AFAP1-AS1	0	0	0	0	0.03	0	0	0	0	0.06	0.1	0.06	0.2	0.07	0.13	0.06	0.13	0.2	0	0.63	0	0.15	0.18	0.06	0.41	0.23	0.13	0.18	0.08	0.14	0.16	0.1	0.1	0.31	0.32	0.25	0.14	0	0.05	0.23	0.05	0	1.43	0	0.15	0	0	0	0
AFAP1L1	0	0	0	0	0	0	0	0	0	0	0	0	0	0	0	0	0	0	0	0	0	0	0	0	0	0	0	0	0	0	0	0	0	0	0	0	0	0	0	0	0	0	0	0	0	0	0	0	0
AFAP1L2	0	0	0.16	0	0	0	0	0	0	0	0	0	0	0.09	0	0	0	0	0	0	0	0	0	0.08	0	0	0	0	0	0.15	0	0.43	0	0	0.08	0	0	0	0	0	0	0	0.49	0	0	0	0	0	0
AFF1	514.6	435.83	406.9	454.72	409.78	348.74	486.33	430.71	424.61	680.24	652.64	661.87	637.77	632.17	657.49	619.64	613.16	616.42	478.79	323.92	438.11	438.79	418.28	434.61	385.14	412.14	421.43	269.49	290.16	335.84	225.14	270.71	325.37	243.18	258.35	278.92	422.82	447.22	429.66	478.3	416.82	388.96	272.66	237.74	369.38	767.72	747.96	616.1	732.66
AFF2	0.29	5.12	0.31	2.85	1.93	0.94	0.16	2.7	2.97	1.65	1.7	1.69	0.8	0.9	0.85	1.62	0.28	0.15	0	0	0	1.99	0	0	0	0	0	0	0	0	0	0	0	0	0	0	0	0	7.89	0	0	0	0	0	0	0	0	0	0
AFF3	245.41	273.97	301.74	249.26	265.93	321.97	201.64	205.44	216.2	84.82	82.09	82.09	88.66	91.62	82.82	83.9	70.71	72.57	11.36	8.24	12.33	10.29	9.65	10.69	10.82	10.45	9.83	9.75	7.86	8.18	7.63	9.13	7.83	6.85	6.39	7.25	39.44	43.29	44.98	53.13	43.29	37.3	25.39	23.31	35.57	600.78	698.61	822	647.14
AFF4	554.94	615.79	678.32	563.95	610.9	735.9	507.01	544.87	575.7	820.7	744.18	697.04	821.91	792.73	703.77	724.43	712.38	666.45	691.05	481.75	735.2	679.91	631.19	701.48	551.92	642.14	657.32	421.3	437.74	389.21	404.88	447.71	406.86	347.13	363.17	367.03	470.4	494.15	438.09	489.52	444.28	400.13	310.5	285.98	396.53	570.23	579.21	683.9	529.62
AFG3L1P	0	0	0	0	0	0	0	0.23	0	0.13	0	0	0	0	0	0	0	0	0	0	0	0	0.07	0	0	0	0	0	0	0	0	0	0	0	0	0	0	0	0	0	0	0	0.23	0.08	0	0	0	0	0
AFG3L2	0	0	0	0.17	0	0	0	0	0	0	0	0.17	0	0	0	0	0	0	0	1.11	0	0	0	0	0	0	0	0	0	0	0	0	0	0	0	0	0	0	0	0	0	0	0	0	0	0	0	0	0
AFM	0	0	0	0	0	0	0	0	0	0	0	0	0	0	0	0	0	0	0	0	0	0	0	0	0	0	0	0	0	0	0	0	0	0	0	0	0	0	0	0	0	0	0	0	0	0	0	0	0
AFMID	0	0	0	0	0	0	0	0	0	0	0	0.14	0	0	0	0	0	0	0	0.68	0	0	0.26	0	0.46	0	0	0	0	0	0	0	0.23	0	0	0	0	0	0	0	0	0	0.42	0	0	0.17	0	0.26	0
AFP	0	0	0.79	1.34	1.12	0	1.13	0.81	0	0	0	0	0	0	0	0	0	0	0	0	0	0	0	0	0	0	0	0	0	0	0	0	0	0	0	0	0	0	0	0	0	0	0	0	0	0	0	0	0
AFTPH	0.6	0	0.03	0.97	0.64	0.65	0.86	0.09	0.11	0	0.97	0.89	1.42	0.02	0	1.42	0	0	1.52	1.87	1.54	1.99	1.38	1.25	0.06	2.18	0	0.99	0	0.03	0	0	0.02	0	0.03	0.05	0	0.75	0	0.55	0	0	0.58	0	0	1.6	0	1.52	2.06
AGA	0	0	0	0	0	0	0	0	0	0	0	0	0	0	0	0	0	0	0	0	0	0	0	0	0	0	0	0	0	0	0	0	0	0	0	0	0	0	0	0	0	0	0	0	0	0	0	0	0
AGAP1	0.21	0.08	0.1	0.23	0.13	0.04	0.22	0.29	0.06	0.16	0.09	0.16	0.06	0.07	0.04	0.11	0	0.05	0.54	1	0.19	0.28	0.41	0.23	0.44	0.25	0.21	0.17	0.12	0.18	0.09	0.16	0.19	0.11	0.06	0.06	0.1	0.19	0.15	0.3	0.26	0.22	0.64	0.04	0.05	0.29	0.35	0.28	0.3
AGAP1-IT1	0	0	0	0	0	0	0	0	0	0	0	0	0	0	0	0	0	0	0	1.52	0	0	0	0	0.79	0	0	0	0	0	0	0.3	0	0	0	0	0	0	0	0	0	0	0	0	0	0	0	0	0
AGAP11	0	0	0	0	0	0	0	0	0	0	0	0	0	0	0.07	0	0	0	0	0	0	0	0	0	0	0	0	0	0	0	0	0	0	0	0	0	0	0	0	0	0	0	0	0.09	0	0	0	0	0
AGAP12P	0	0	0	0	0	0	0	0	0	0	0	0	0	0	0	0	0	0	0	0.96	0	0	0	0	0.29	0	0	0	0	0	0	0	0	0	0	0	0	0	0	0	0	0	0	0	0	0	0	0	0
AGAP2	0.97	0.27	0.6	1.19	0.38	0.96	1.02	0.43	0.3	0.08	0	0.14	0	0	0.03	0	0.1	0	0.08	0	0	0	0	0	0	0	0	0.07	0.07	0.07	0	0	0.14	0	0	0	0	0.06	0.16	0.23	0	0.5	0.37	0.12	0.12	0.06	0	0	0
AGAP2-AS1	0	0	0	0.36	0	0	0	0.16	0	0	0	0	0	0	0	0	0	0	0	1.11	0	0	0.15	0	0	0	0	0.27	0	0	0	0	0	0.27	0	0	0	0	0	0	0	0	0.71	0.31	0	0	0	0	0
AGAP3	3.38	3.21	2.37	3.73	2.88	2.73	3.42	2.67	2.86	1.75	1.37	2.65	1.55	2.06	1.65	1.28	1.03	1.05	3.15	4.07	2.62	2.9	2.66	2.73	2.63	1.83	2.32	2.06	1.06	1.44	1.49	1.08	1.48	0.79	1.63	0.41	1.44	1.05	0.73	2.25	1.54	1.41	3.43	0.65	0.93	0.6	0.78	1.02	1.75
AGAP4	0	0	0	0	0	0	0	0	0	0	0	0	0	0	0	0	0	0	0	0	0	0.18	0	0	0	0	0	0	0	0	0	0	0	0	0	0	0	0	0	0	0	0	0	0	0	0	0	0	0
AGAP5	0	0	0	0	0	0	0	0	0	0	0	0.16	0	0	0	0	0	0	0	0.32	0	0	0	0	0	0	0	0	0	0	0	0	0	0	0	0	0	0	0	0	0	0	0	0.12	0	0	0	0	0
AGAP6	0	0	0	0	0	0	0.08	0	0	0	0	0	0	0	0.18	0.22	0	0.05	1.04	2	1.01	1.55	1.52	1.59	0.5	0.71	0	0.1	0	0	0	0	0.26	0	0	0	0	0.1	0	0	0	0.1	0.62	0	0	0	0	0	0
AGAP7P	0	0	0	0	0	0	0.12	0	0	0	0	0	0	0	0	0	0	0	0	0.52	0	0	0	0.08	0.24	0	0	0	0	0	0	0	0	0	0	0	0	0	0	0	0	0	0.41	0	0	0	0	0.1	0
AGAP9	0	0	0	0	0	0	0	0	0	0	0	0	0	0	0	0	0	0	0	0	0	0	0	0	0	0	0	0	0	0	0	0	0	0	0	0	0	0	0	0	0.09	0	0	0	0	0	0	0	0
AGBL1	0	0	0	0	0	0	0	0	0	0	0	0	0	0	0	0	0	0	0	0	0	0	0	0	0	0	0	0	0	0	0	0	0	0	0	0	0	0	0	0	0	0	0	0	0	0	0	0	0
AGBL1-AS1	0	0	0	0	0	0	0	0	0	0	0	0	0	0	0	0	0	0	0	0	0	0	0	0	0	0	0	0	0	0	0	0	0	0	0	0	0	0	0	0	0	0	0	0	0	0	0	0	0
AGBL2	0	0	0	0	0	0	0	0	0	0	0	0	0	0	0	0	0	0	0	0	0	0	0	0	0	0	0	0	0	0	0	0	0	0	0	0	0	0	0	0	0	0	0	0	0	0	0	0	0
AGBL3	0	0	0	0	0	0	0	0	0	0	0	0	0	0	0	0	0	0	0	0	0	0	0	0	0	0	0	0	0	0	0	0	0	0	0	0	0	0	0	0	0	0	0	0	0	0	0	0	0
AGBL4	0	0	0	0	0	0	0	0	0	0	0	0	0	0	0	0	0	0	0	0	0	0	0	0	0	0	0	0	0	0	0	0	0	0	0	0	0	0	0	0	0	0	0	0	0	0	0	0	0
AGBL4-IT1	0	0	0	0	0	0	0	0	0	0	0	0	0	0	0	0	0	0	0	0	0	0	0	0	0	0	0	0	0	0	0	0	0	0	0	0	0	0	0	0	0	0	0	0	0	0	0	0	0
AGBL5	0	0	0	0	0.16	0	0.1	0	0	0	0	0	0	0	0	0	0	0	0	0.61	0	0	0.17	0	0	0	0	0	0	0	0	0	0	0	0	0	0	0	0	0	0	0	0	0.11	0.07	0	0	0	0
AGBL5-AS1	0	0	0	0	0	0	0	0	0	0	0	0	0	0	0	0	0	0	0	0	0	0	0	0	0	0	0	0	0	0	0	0	0	0	0	0	0	0	0	0	0	0	0	0	0	0	0	0	0
AGER	0	0	0	0	0	0	0	0	0	0	0	0	0.41	0.23	0	0	0	0.17	0	0	0	0	0	0	0	0	0	0	0.25	0	0	0	0	0	0	0	0	0	0	0	0	0	1.42	0	0	0	0	0	0
AGFG1	0	0	0.1	0	0.04	0.15	0.04	0.17	0.05	0	0.29	0	0	0	0	0	0	0	0.18	0.25	0.03	0	0	0	0.29	0	0	0	0	0	0	0	0	0	0.06	0	0	0	0	0	0	0	0.06	0	0	0	0.04	0	0
AGFG2	4.56	5.12	5.86	3.47	4.21	5.18	1.93	3.68	2.97	1.94	1.95	2.15	2	2.17	1.27	1.68	1.16	0.86	18.23	22.5	22.78	22.52	21.55	20.64	15.54	12.4	12.61	0.85	0	0.39	0.96	0.78	0.84	0	0.63	0.42	0	0	0.63	0.89	0.71	0	0.69	0.35	0	2.48	2.26	3.07	3.07
AGGF1	0.55	0.27	0.47	0.44	0.68	0.62	0.25	0	0	0	0	0.09	0.28	0	0.35	0	0	0	0.15	0.52	0.22	0	0.37	0.68	0	0.34	0.22	0	0	0	0	0	0	0	0	0	0	0	0	0	0.4	0	0.33	0	0	0.44	0.78	0.56	0.44
AGK	0	0	0	0	0	0	0	0	0	0	0	0	0	0.1	0	0	0	0	0	0	0	0	0	0.07	0.28	0.15	0	0	0	0	0	0	0	0	0	0	0	0	0	0	0	0	0	0	0	0	0	0	0
AGL	0	0	0	0	0	0	0	0	0	0	0	0	0	0	0	0	0	0	0	0	0	0	0	0	0	0	0	0	0	0	0	0	0	0	0	0	0	0	0	0	0	0	0	0	0	0	0	0	0
AGMAT	0	0	0	0	0	0	0	0	0	0	0	0	0	0	0	0	0	0	0	0	0	0	0	0	0	0	0	0	0	0	0	0	0	0	0.1	0	0	0	0	0	0	0	0	0	0	0	0	0	0
AGMO	0	0	0	0	0	0	0	0	0	0	0	0	0	0	0	0	0	0	0	0	0	0	0	0	0	0	0	0	0	0	0	0	0	0	0	0	0	0	0	0	0	0	0	0	0	0	0	0	0
AGO1	0.25	0.33	0.19	0.24	0.13	0.13	0.29	0.28	0.15	0.49	0.45	0.63	0.2	0.05	0.51	0.05	0.06	0.16	0.1	0.45	0.16	0.35	0.57	0.12	0.23	0.21	0.04	0.07	0	0.08	0.09	0.24	0.09	0.08	0.06	0.07	0.09	0.11	0.58	0.42	0.41	0.27	0.61	0.06	0.03	0.43	0.19	0.12	0.2
AGO2	0	0	0	0.11	0	0	0	0.21	0	0	0	0	0	0	0	0	0	0	0.09	2.56	0	0	0.52	0	0.27	0.13	0	0	0	0	0.14	0.06	0	0.18	0	0	0	0	0	0	0	0	0	0	0	0	0	0	0.1
AGO3	0.22	0.34	0	0	0	0	0	0	0	0	0	0.16	0	0	0	0	0	0	0	0.19	0	0	0	0	0	0	0	0	0	0	0	0.16	0	0	0	0	0	0	0	0.15	0.37	0.25	0.29	0	0	0	0.19	0	0
AGO4	0.35	0	0	0.37	0.4	0.2	0	0	0.09	0.11	0	0	0	0.1	0.03	0.08	0.07	0	0	0.31	0.29	0	0	0	0.08	0.22	0	0.21	0.18	0	0	0	0.28	0.04	0	0	0.45	0.05	0.38	0.3	0.14	0.37	0.17	0	0.11	0.21	0	0.25	0.18
AGPAT1	3.11	2.21	1.56	1.84	1.74	1.43	2.45	2.82	2.32	1.54	1.03	0.61	1.47	0.65	1.57	1.54	1.17	0.94	1.09	2.89	1.83	1.81	2.08	1.74	2.33	1.02	1.67	0.18	1.07	2.06	0.92	1.27	1.37	0.68	1.09	0.7	0.83	1.63	1.31	2.22	0.45	1.92	3.4	0.54	1.08	1.3	2.07	1.13	0.98
AGPAT2	0	0	0	0	0	0	0	0	0	3.21	3.32	2.48	2.08	3.12	1.21	0	1.3	0.19	2.89	0.88	0	0.57	0.43	0	0.6	0	1.28	0.81	0	0	0	0.26	0	0.39	0	0	0	1.43	1.6	0	0	0	2.7	0	0	0	0	0	0.59
AGPAT3	0.1	0.45	0.22	0.34	0.43	0.36	0.48	0.62	0.29	0.29	0.06	0.23	0.07	0	0.43	0.21	0.06	0	0.42	2.2	0.45	0.32	0.59	0.18	0.92	0.03	0.14	0.11	0.06	0.05	0	0.12	0.06	0.14	0.07	0	0	0.09	0	0.07	0.1	0.05	1.9	0.2	0	0.35	0.2	0.25	0.07
AGPAT4	0	0	0	0.03	0	0.03	0	0.08	0	0	0	0	0	0	0	0	0	0	0	0.19	0	0	0	0	0.1	0	0	0	0	0	0	0.04	0	0.03	0	0	0	0	0	0	0	0.01	0.22	0	0.01	0	0	0	0
AGPAT4-IT1	0	0	0	0	0.06	0	0.12	0	0	0	0	0	0	0.11	0	0.05	0	0	0	0	0	0	0	0	0	0	0	0	0	0	0	0	0	0	0	0	0	0	0	0	0	0	0.63	0	0	0	0	0	0
AGPAT5	0.02	0	0.28	0	0.04	0.04	0.02	0	0.08	0	0	0	0	0	0	0	0	0	0.04	0.19	0	0	0	0	0.1	0	0	0	0	0.04	0.07	0	0.04	0.04	0.02	0.01	0	0	0	0	0.04	0	0.33	0	0	0	0	0	0
AGPS	0.13	0.39	0	0.46	0	0	0.04	0.25	0	0	0.18	0	0.41	0.41	0.23	0.21	0	0	0.54	0.77	0.48	0.72	0.39	0.64	0.42	0	0.22	0.36	0.16	0	0.24	0.16	0.14	0.13	0	0.17	0	0.17	0	0.12	0.1	0	0.07	0	0	0	0	0.24	0
AGR2	1.32	1.69	2.58	2.32	1.11	0	2.17	0	2.38	3397.18	3301.25	3109.11	3283.43	3212.22	3147.76	3280.21	3233.1	3265.26	4008.84	2841.09	4173.54	3849.15	3866.2	4047.91	3672.98	4157.68	4243.72	5941.41	5975.81	5983.56	6070.52	5931.88	5731.04	5821.69	6023.28	6218.11	586.83	603.49	534.87	598.52	531.72	476.16	422.67	369.01	530.87	3559.95	3570.91	3956.43	3356.96
AGR3	0	0	3.07	0	0	0	0	0	0	116.67	123.34	133.15	87.09	83.44	77.52	96.98	109.57	100.56	2.07	1.35	0	0	0	0	0	0	1.47	46.72	31.35	35.85	25.77	32.43	23.6	38.01	30.93	34.82	3.51	8.49	7.48	0	0	0	0	0	0	5.95	8.56	7.17	3.3
AGRN	4.83	4.9	8.31	5.11	7.48	5.53	5.49	5.82	3.61	3.55	3.3	5.75	5.95	6	4.28	4.65	4.53	3.98	8.11	18	11.42	6.44	7.37	7.73	9.23	5.77	5.63	3.19	1.79	4.03	2.29	2.96	2.23	2.1	2.66	3.25	7.84	6.41	7	6.31	5.9	8.66	17.47	3.57	5.1	3.04	5.9	3.91	3.03
AGRP	0	0	0	0	0	0	0	0	0	0	0	0	0	0	0	0	0	0	0	0	0	0	0	0	0	0	0	0	0	0	0	0	0	0	0	0	0	0	0	0	0	0	0	0	0	0	0	0	0
AGT	0.44	0.26	0.6	0.13	0	0.29	0.75	1.57	0	0	0	0	0	0	0	0	0	0	0.26	17.97	1.82	1.31	0.87	0.5	7.21	0.77	0.94	0	0	0	0	0	0	0	0	0	0	0	0	0	0	0	0	0	0	0	0	0	0
AGTPBP1	0	0	0	0	0	0	0	0	0	0	0.11	0	0	0.09	0	0	0	0	0	0.08	0	0	0	0	0	0	0	0	0	0	0	0	0	0	0	0	0	0	0	0	0	0	0	0	0	0	0	0	0
AGTR1	0	0	0	0	0	0	0	0	0	0	0	0	0	0	0	0	0	0	0	0	0	0	0	0	0	0	0	0	0	0	0	0	0	0	0	0	0	0	0	0	0	0	0	0	0	0	0	0.25	0
AGTR2	0	0	0	0	0	0	0	0	0	0	0	0	0	0	0	0	0	0	0	0	0	0	0	0	0	0	0	0	0	0	0	0	0	0	0	0	0	0	0	0	0	0	0	0	0	0	0	0	0
AGTRAP	0	0	0	0	0	0.25	0	0	0	0	0	0	0	0	0	0	0	0	0	0.8	0	0	0	0	0	0	0	0	0	0	0	0	0	0	0	0	0	0	0	0	0	0	1.58	0	0	0	0	0	0
AGXT	0	0	0	0	0	0	0	0	0	0	0	0	0	0	0	0	0	0	0	1.76	0	0	0	0	1.09	0	0	0	0	0	0	0	0	0	0	0	0	0	0	0	0	0	0	0	0	0	0	0	0
AGXT2	0	0	0	0	0	0	0	0	0	0	0	0	0	0	0	0	0	0	0	0	0	0	0	0	0	0	0	0	0	0	0	0	0	0	0	0	0	0	0	0	0	0	0	0	0	0	0	0	0
AHCTF1	0	0	0	0	0	0	0	0	0	0	0	0	0	0.02	0	0.03	0.02	0	0	0.11	0	0	0	0	0.03	0	0	0	0	0	0	0	0	0	0	0	0	0	0	0	0	0	0	0	0	0	0	0	0
AHCTF1P1	0.01	0.01	0	0.01	0.02	0.04	0.01	0.02	0	0.02	0	0.01	0.02	0.01	0	0.02	0	0.02	0.04	0.22	0.02	0.04	0.02	0.04	0.03	0.01	0.01	0.08	0	0.04	0.02	0.06	0.01	0.02	0.02	0.01	0.01	0	0.03	0	0	0	0.11	0	0	0	0.04	0.04	0.01
AHCY	0	0	0	0	0	0	0.2	0	0.09	0	0	0	0	0	0	0	0	0	0	5.35	0	0	0.09	0.23	1.32	0.19	0	0.26	0.26	0	0	0	0	0	0.41	0	0	0	0	0	0	0.2	1.76	0	0	0	0	0.42	0
AHCYL1	3.54	3.42	2.37	3.11	2.7	3.89	1.34	1.66	0.05	1.42	1.57	1.56	1.81	1.91	1.66	0.85	0.76	0.4	1.53	2.55	1.84	2.43	2.81	2.3	1.17	0.55	1.19	0.08	0.92	0.69	1.71	1.24	1.32	0.35	1	0.73	0.59	0.65	1.28	0.86	0.91	1.32	1.48	0	0	2.02	2.11	2.84	2.07
AHCYL2	0	0.09	0.41	0	0.19	0.11	0.24	0.24	0.15	0	0.08	0.1	0.09	0	0.06	0.06	0.08	0.04	0	0.13	0	0	0	0	0	0	0	0	0	0	0	0	0	0	0	0	0	0	0	0	0	0	0	0	0	0	0	0	0.28
AHDC1	8.88	8.5	10.31	9.48	9.95	11.16	7.56	8.69	8.04	4.16	3.81	4.26	4.39	5.36	4.15	2.67	3.42	3.78	1.27	2.01	1.65	1.81	1.53	1.67	1.43	1.02	1.81	3.01	2.59	2.41	2.44	2.79	2.63	2.27	1.63	1.99	5.82	6.95	6.48	7.39	6.56	5.42	5.77	4.51	6.13	1.84	2.49	2.95	2.77
AHI1	0	0	0	0	0	0	0	0	0	0	0	0	0	0	0	0	0	0	0	0	0	0	0	0	0	0	0	0	0	0	0	0	0	0	0	0	0	0	0	0	0	0	0	0	0	0	0	0	0
AHNAK	0.23	0.4	0.41	0.43	0.5	0.39	0.93	0.96	0.76	0.84	0.78	0.45	0.86	0.75	0.73	0.75	0.99	0.72	0.13	2.49	0.18	0.08	0.34	0.19	1.19	0.44	0.15	0.39	0.44	0.63	0.46	0.44	0.52	0.55	0.47	0.39	0.39	0.47	0.38	0.67	0.61	1.01	9.18	1.2	0.51	0.81	0.94	0.76	0.63
AHNAK2	0.14	0.1	0.03	0.11	0.07	0.02	0.08	0.15	0.08	0.15	0.17	0.22	0.18	0.17	0.18	0.18	0.26	0.26	0.41	3.02	0.44	0.41	0.58	0.38	1.42	0.58	0.45	0.27	0.3	0.36	0.26	0.31	0.42	0.45	0.3	0.19	0.38	0.42	0.39	0.54	0.32	0.4	3.72	0.51	0.35	0.13	0.1	0.08	0.13
AHR	30.93	27.02	23.75	23.92	20.16	14.88	39.42	34.9	33.6	31.15	29.22	30.97	22.79	23.71	19.77	35.43	36.73	35.79	34.25	22.72	29.79	26.38	23.33	23.07	29.24	38.95	42	39.04	42.67	45.67	24.58	31.82	33.24	52.66	51.26	46.46	21.86	25.35	21.38	15.78	14.97	16.46	15.92	18.31	23.86	12.07	7.91	6.43	6.58
AHRR	0	0	0	0	0	0	0	0	0	0	0	0	0	0	0	0	0	0	0	0	0	0	0	0	0	0	0	0	0	0	0	0	0	0	0	0	0	0	0	0	0	0	0	0	0	0	0	0	0.12
AHSA1	0	0	0	0	0	0	0	0	0	0	0	0	0	0	0	0	0	0	0	3.16	0	0	0	0.16	0.67	0	0	0	0	0	0	0.21	0	0	0	0	0	0	0	0	0	0	0	0	0	0	0	0	0
AHSA2	4.26	2.32	2.59	2.94	3.11	1.56	1.98	2.01	1.66	3.24	4.15	4.56	4.15	2.66	4.11	2.42	1.58	1.22	5.1	5.21	3.68	5.06	5.14	4.26	2.23	1.68	1.96	2.3	2.16	3.07	2.21	1.95	3.05	0.91	1.45	0	3.73	5.22	6.07	5.42	5.25	5.86	2.65	0.88	1.03	6.25	6.01	6.05	9.09
AHSG	0	0	0	0	0	0	0	0	0	0	0	0	0	0	0	0	0	0	0.42	5.31	0	0	0	0	0.86	0.14	0	0	0	0	0	0	0	0	0	0	0	0	0	0	0	0	0	0	0	0	0	0	0
AHSP	0	0	0	0	0	0	0	0	0	0	0	0	0	0	0	0	0	0	0	0	0	0	0	0	0	0	0	0	0	0	0	0	0	0	0	0	0	0	0	0	0	0	0	0	0	0	0	0	0
AICDA	0	0	0	0	0	0	0	0	0	0	0	0	0	0	0	0	0	0	0	0	0	0	0	0	0	0	0	0	0	0	0	0	0	0	0	0	0	0	0	0	0	0	0	0	0	0	0	0	0
AIDA	0	0	0	0	0	0	0	0.24	0	0	0	0	0.28	0.08	0.2	0.15	0	0	0	0.71	0	0.11	0	0	0	0	0	0	0	0	0	0.15	0.3	0.25	0.19	0.1	0	0	0	0	0	0	0.76	0	0	0	0	0	0
AIF1	0	0	0	0	0	0	0	0.64	0	0	0	0	0	0	0	0	0	0	0	0.34	0	0	0	0	0	0	0	0	0	0	0	0	0	0	0	0	0	0	0	0	0	0	4	0	0	0	0	0	0
AIF1L	0	0	0	0	0.09	0	0.45	0.31	0.19	0	0	0	0	0	0	0	0	0	0	0	0	0	0	0	0	0	0	0	0	0	0	0	0	0	0	0	0	0	0	0	0	0	0	0	0	0	0	0	0
AIFM1	0	0	0	0	0	0	0	0	0	0	0	0	0	0	0	0	0	0	0	0	0	0	0	0	0	0	0	0	0	0	0	0	0	0	0	0	0	0	0	0	0	0	0	0	0	0	0	0	0
AIFM2	0	0	0	0	0	0	0	0	0	0	1.21	1.07	1.16	0	0	0	1.21	1.25	0	2.29	0	0	0	0.84	0.17	0	0	0	0	0	0	0	1.85	0.91	0	0	0	0	0	0	0	0	0.45	0	0	0	0.97	0.98	0
AIFM3	65.99	56.54	48.72	56.64	45.85	39.14	62.27	59.28	59.4	22.94	21.81	24.41	18.85	21.57	21	21.35	20.41	18.8	20.79	12.68	15.18	17.28	18.59	20.39	15.68	15.54	18.34	18.3	18.28	17.77	13.19	16.44	20.28	16.14	22.7	18.22	76.64	84.61	84.63	92.77	76.06	73.3	51.85	62.73	81.66	148.86	135.22	110.93	134.71
AIG1	0	0	0	0	0	0.1	0	0.49	0	0	0	0	0	0	0	0	0	0	0	0.7	0	0	0.38	0	0.9	0	0	0	0	0	0	0	0	0	0	0	0	0	0	0	0	0	0.2	0	0	0	0	0	0
AIM1	0.22	0	0	0	0	0.19	0	0.1	0.09	0.05	0	0.04	0.16	0	0.03	0	0.03	0	0.15	0.09	0	0	0	0.06	0.16	0	0	0	0	0.12	0.05	0.24	0	0	0.11	0.07	0.18	0.34	0.16	0.39	0.06	0	0.8	0.06	0	0.34	0.29	0.27	0.22
AIM1L	0	0	0	0	0	0	0	0	0	0	0	0	0	0.04	0	0	0	0	0.09	0	0	0	0	0	0	0	0	0	0	0	0	0	0	0	0	0.06	0	0	0	0	0	0	0	0	0	0	0	0	0
AIM2	0	0	0	0	0	0	0	0	0	0	0	0	0	0	0	0	0	0	0	0	0	0	0	0	0	0	0	0	0	0	0	0	0	0	0	0	0	0	0	0	0	0	0	0	0	0	0	0	0
AIMP1	0	0	0	0	0	0	0	0	0	0	0	0	0	0	0	0	0	0	0	0.38	0	0	0	0	0	0.28	0	0	0	0	0	0.09	0	0	0	0	0	0	0	0	0	0	0	0	0	0	0	0	0
AIMP2	0	0	0	0	0	0	0	0	0	0.16	0	0	0	0	0	0	0	0	0	0	0	0	0	0	0.88	0	0	0	0	0	0	0	0	0	0	0	0	0	0	0	0	0	0	0	0	0	0	0	0
AIP	0	0	0.09	0.45	0	0.17	0.18	0	0	0.16	0	0.08	0	0	0	0	0.15	0.15	0	4.66	0.45	0.18	0	0	2.18	0	0.18	0.16	0	0.17	0	0	0.16	0	0.26	0	0	0.18	0	0.36	0	0	2.04	0.2	0	0	0.19	0.37	0
AIPL1	0	0	0	0	0	0	0	0	0	0	0	0	0	0	0	0	0	0	0	0	0	0	0	0	0	0	0	0	0	0	0	0	0	0	0	0	0	0	0	0	0	0	0	0	0	0	0	0	0
AIRE	0	0	0	0	0	0	0	0	0	0	0	0	0	0	0	0	0	0	0	0	0	0	0	0	0	0	0	0	0	0	0	0	0	0	0	0	0	0	0	0	0	0	0	0	0	0	0	0	0
AIRN	0.1	0.05	0.3	0.15	0.08	0.1	0	0.05	0	0.07	0.18	0	0.09	0	0.02	0.05	0.09	0	0	0	0.1	0	0.05	0.15	0.12	0	0.1	0.21	0.23	0	0.09	0.32	0.07	0.14	0	0.12	0.16	0.16	0.08	0.1	0.05	0.1	0.21	0.06	0.11	0.08	0	0.45	0.11
AJAP1	0	0	0	0	0	0	0	0	0	0	0	0	0	0	0	0.14	0	0	0	0	0	0	0	0	0	0	0	0.11	0	0	0	0	0	0	0	0	0	0	0	0	0	0	0	0	0	0	0	0	0
AJUBA	0	0	0	0	0	0	0	0.11	0	0	0	0.07	0	0	0.09	0	0	0.05	0.08	0.68	0.16	0.39	0.08	0	0.63	0.36	0	0.1	0	0.19	0	0	0.12	0.1	0	0	0.16	0.05	0	0.16	0.16	0	0.52	0	0	0.16	0	0	0
AK023948	138.1	107.59	89.03	119.35	88.92	48.47	146.11	122.36	109.82	117.49	113.9	114.91	102.01	108.36	105.69	105.35	107.85	120.16	55.87	30.14	42.74	45.95	44.55	47.06	40.14	42.37	48.46	66.72	72.87	90.62	44.88	66.94	79.41	69.94	68.26	78.46	82.76	86.71	76.99	90.1	69.43	73.7	49.08	44.97	78.09	31.64	28.53	23.2	31.35
AK1	0.34	0.2	0.29	0.34	0.1	0.28	0.15	0.52	0.64	0.57	0.17	0.22	0.22	0.43	0.09	0.44	0.04	0.13	0.05	0.71	0.1	0	0	0.05	0.06	0	0.1	0.18	0.09	0	0	0.09	0	0	0.09	0.01	0	0	0	0	0.3	0.1	2.27	0.29	0	0	0.1	0	0
AK2	0	0	0	0	0.12	0.11	0.41	0.08	0.24	0.17	0	0.09	0.13	0.13	0	0	0	0.13	0	0.36	0	0	0	0	0.36	0.12	0.12	0.16	0	0.16	0.18	0.17	0.14	0.23	0	0.14	0.28	0	0	0	0.16	0.08	0.92	0	0.2	0.15	0.08	0	0
AK3	0	0	0.2	0	0	0	0	0.06	0	0	0	0	0	0	0	0	0.04	0	0	0.23	0	0	0	0	0	0	0	0	0	0	0	0	0	0	0	0	0	0	0	0	0	0	0	0	0	0	0	0	0
AK4	0	0	0	0	0.09	0.04	0.06	0.23	0.05	0.03	0	0	0	0	0	0	0.06	0	0	0.11	0	0.03	0	0	0	0	0.06	0	0	0	0	0.04	0	0	0.06	0	0	0	0	0	0	0	0.13	0	0.05	0	0.12	0.11	0.13
AK5	0	0	0	0	0	0.13	0	0	0	0	0	0	0	0	0	0	0	0	0	0	0	0	0	0	0	0	0	0	0	0	0	0	0	0	0	0	0	0	0	0	0	0	0	0	0	0	0	0	0
AK6	0	0	0	0	0	0	0	0	0	0	0	0	0	0	0	0	0	0	0	0	0	0	0	0	0	0.28	0	0	0	0	0	0	0	0	0	0	0	0	0	0	0	0	0	0	0	0	0	0	0
AK7	0	0	0	0	0	0	0	0	0	0	0	0	0	0	0	0	0	0	0	0	0	0	0	0	0	0	0	0	0	0	0	0	0	0	0	0	0	0	0	0	0	0	0	0	0	0	0	0	0
AK8	0	0	0	0	0	0	0	0	0	0	0	0	0	0	0	0	0	0	0	0	0	0	0	0	0	0	0	0	0	0	0	0	0	0	0	0	0	0	0	0	0	0	0	0	0	0	0	0	0
AK9	0	0	0	0	0	0	0	0	0	0	0	0	0	0	0	0	0	0	0	0.13	0	0	0	0	0	0	0	0	0	0	0	0	0	0	0	0	0	0	0	0	0	0	0	0	0	0	0	0	0
AKAP1	0	0	0.08	0	0	0	0.21	0.17	0	0.21	0.16	0.13	0.11	0.15	0.27	0.15	0	0.11	0	3.2	0.13	0.1	0.47	0.36	1.38	0.46	0.31	0.14	0.1	0.18	0.16	0.23	0.09	0.18	0.27	0.17	0	0.08	0	0	0	0	0.9	0	0.08	0.27	0.33	0	0
AKAP10	0.29	0.39	0	0	0	0.22	0	0	0	0	0	0	0.1	0	0.25	0	0	0	0.31	0.43	0	0	0.51	0	0.14	0	0	0	0	0	0	0.05	0	0.05	0	0	0	0	0	0	0	0	0.42	0	0	0	0.39	0	0.3
AKAP11	0	0	0	0	0.12	0	0.03	0	0.13	0.03	0	0	0.02	0	0	0	0.04	0	0	0.19	0	0	0.05	0	0.18	0	0	0	0.15	0.03	0.04	0	0.05	0	0	0.09	0	0	0	0	0.05	0.08	0.29	0	0.05	0	0	0	0
AKAP12	0.24	0.44	0.23	0.21	0.36	0.31	0.51	0.88	0.43	0.08	0.02	0.07	0	0	0	0.08	0.12	0.05	0	0.32	0.04	0	0.12	0	0.14	0	0	0	0	0	0	0.05	0	0.07	0	0.05	0	0	0	0.05	0.05	0	0.43	0.14	0.03	0	0	0	0
AKAP13	0.08	0.07	0.2	0.14	0.21	0.1	0.09	0.29	0.17	0.19	0.34	0.07	0.34	0.31	0.16	0.33	0.49	0.21	0.25	3.92	0.18	0.34	0.34	0.24	1.12	0.25	0.22	0	0	0.02	0.04	0.04	0.03	0.08	0.08	0	0.07	0	0.04	0.08	0.07	0.07	1.45	0.07	0.12	0.07	0.2	0.15	0.05
AKAP14	0	0	0	0	0	0	0	0	0	0	0	0	0	0	0	0	0	0	0	0	0	0	0	0	0	0	0	0	0	0	0	0	0	0	0	0	0	0	0	0	0	0	0	0	0	0	0	0	0
AKAP17A	0	0	0	0	0	0	0	0	0	0	0	1.39	0	0	0	0	0	0	0	0	0	0	0	0	0	0	0	0	0	0	0	0	0	0	0	0	0	0	0	0	0	0	0	0	0	0	0	0	0
AKAP2	0	0	0	0	0	0.41	0	0	0	0	0	0	0	0.52	0	0	0	0	0	1.79	0.02	0	0	0	0	0	0	0	0.93	0	0	0	0.44	0	0	0	0	0	0	0	0	0	1.82	0	0	0	0	0	0
AKAP3	0	0	0	0	0	0	0	0	0	0	0	0	0	0	0	0	0	0	0	0	0	0	0	0	0	0	0	0	0	0	0	0	0	0	0	0	0	0	0	0	0	0	0	0	0	0	0	0	0
AKAP4	0	0	0	0	0	0	0	0	0	0	0	0	0	0	0	0	0	0	0	0	0	0	0	0	0	0	0	0	0	0	0	0	0	0	0	0	0	0	0	0	0	0	0	0	0	0	0	0	0
AKAP5	0	0	0	0	0	0	0	0	0	0	0	0	0	0	0	0	0	0	0	0	0	0	0	0	0	0	0	0	0	0	0	0	0	0	0	0	0	0	0.05	0	0	0	0.23	0	0	0	0	0.12	0
AKAP6	0	0	0	0	0	0	0	0.08	0	0	0	0	0	0	0	0	0	0	0	0	0	0	0	0	0	0	0	0	0	0	0	0	0	0	0	0	0	0	0	0	0	0	0	0	0	0	0.02	0	0
AKAP7	0	0	0	0	0	0	0	0	0	0	0	0	0	0	0	0	0	0	0	0	0	0	0	0	0	0	0	0	0	0	0	0	0	0	0	0	0	0	0	0	0	0	0	0	0	0	0	0	0
AKAP8	0.73	0.63	0.56	0.9	0.45	0.76	0.57	0.56	0.56	0.56	0.17	0	0.41	0.6	0.49	0.34	0.34	0.36	1.07	2.63	1.05	0.83	0.79	0.92	1.12	0.75	1.33	0.98	0.41	0	0	0.73	0.88	1.09	0.9	0.18	0	0.66	0	0.51	0.32	0	0.98	0	0	0.36	0.69	0.26	0.39
AKAP8L	0	0	0.84	0.25	0.54	0.53	0	0.24	0	0.34	0	0	0.26	0.44	0.52	0	0	0	0.75	0.83	0.6	0	0.7	0.49	1.57	0.68	0	0	0	0.28	0.35	0	0.63	0	0	0	0	0	0.14	0.5	0	0	0.62	0.37	0.2	0	0.41	1.08	0.67
AKAP9	0	0	0	0.04	0	0	0.06	0	0	0	0	0	0.03	0	0.03	0	0.03	0	0.13	0.23	0.03	0	0.06	0	0.06	0.1	0	0	0	0	0	0	0	0.03	0	0	0	0	0	0	0	0	0.16	0	0	0	0	0	0
AKIP1	0	0	0	0	0	0	0	0	0	0	0	0	0	0	0	0	0	0	0	0	0	0	0	0	0	0	0	0	0	0	0	0	0	0	0	0	0	0	0	0	0	0	0	0	0	0	0	0	0
AKIRIN1	1.19	1.47	1.46	1.9	0.28	2.36	1.12	0.35	0.78	0.73	0.76	0.73	0.89	0.54	0	0	0	0	0	0.49	0	0	0	0	0.35	0	0	0.82	0	0.15	0	0.22	0.77	0.26	0	0	0.26	0.93	0.55	0	0	0	0.61	0.77	0	0	1.01	1.14	0.13
AKIRIN2	0.7	0.98	1.03	0.68	1.25	0.56	0.23	0.8	0.58	0.82	0.41	0.41	0.3	1.02	1	1.17	0.62	0.45	0.7	0.97	0.7	0.97	0.7	0.68	0	0.61	0	0.42	0.75	0.59	0.61	0.31	0.94	0.53	0	0	0	0.9	0.37	1.69	1.29	1.18	2.26	0.37	0	1.32	1.27	0.42	0.48
AKNA	1.1	1.25	1.14	0.9	0	0.35	0.56	0	0.48	0.71	0.46	1	0.48	0.54	0	0.5	0.66	0.09	0.08	0	0	0	0.1	0	0.25	0.06	0.24	0	0	0	0	0	0.06	0.11	0.06	0	0	0.65	0.13	0	0.06	0.52	2.94	0.13	0	0	0.26	0	0
AKNAD1	0	0	0	0	0	0	0	0	0	0	0	0	0	0	0	0	0	0	0	0	0	0	0	0	0	0	0	0	0	0	0	0	0	0	0	0	0	0	0	0	0	0	0	0	0	0	0	0	0
AKR1A1	0	0.42	0	0	0	0.93	0	0	0.35	0	0	0	0	0	0.99	0	0	0	0	1.92	0	0	0	0.49	0.33	0	0	0	0	0	0	0	0	0	0	0	0	0	0	0	0	0	0	0	0	0	0	0	0
AKR1B1	0	0	0	0	0	0	0	0	0	0	0	0	0	0	0	0	0	0	0	0	0	0	0	0	0.19	0	0	0	0	0	0	0	0	0	0	0	0	0	0	0	0	0	0	0	0	0	0	0	0
AKR1B10	0	0	0	0	0	0	0	0	0	0	0	0	0	0	0	0	0	0	0	0	0	0	0	0	0	0	0	0	0	0	0	0	0	0	0	0	0	0	0	0	0	0	0	0	0	0	0	0	0
AKR1B15	0	0	0	0	0	0	0	0	0	0	0	0	0	0	0	0	0	0	0	0	0	0	0	0	0	0	0	0	0	0	0	0	0	0	0	0	0	0	0	0	0	0	0	0	0	0	0	0	0
AKR1C1	0	0	0	0	0	0	0	0	0	0	0	0	0	0	0	0	0	0	0	0	0	0	0	0	0	0	0	0	0	0	0	0	0	0	0	0	0	0	0	0	0	0	0	0	0	0	0	0	0
AKR1C2	0	0	0	0	0	0	0	0	0	0	0	0	0	0	0	0	0	0	0	0.14	0	0	0	0	0	0	0	0	0	0	0	0	0	0	0	0	0	0	0	0	0	0	0	0	0	0	0	0	0
AKR1C3	0	0	0	0	0	0	0	0	0	0	0	0	0	0	0	0	0	0	0	1.53	0	0	0	0	0.78	0	0	0	0	0	0	0	0	0	0	0	0	0	0	0	0	0	0	0	0	0	0	0	0
AKR1C4	0	0	0	0	0	0	0	0	0	0	0	0	0	0	0	0	0	0	0	0	0	0	0	0	0.22	0	0	0	0	0	0	0	0	0	0	0	0	0	0	0	0	0	0	0	0	0	0	0	0
AKR1C6P	0	0	0	0	0	0	0	0	0	0	0	0	0	0	0	0	0	0	0	0	0	0	0	0	0	0	0	0	0	0	0	0	0	0	0	0	0	0	0	0	0	0	0	0	0	0	0	0	0
AKR1C8P	0	0	0	0	0	0	0	0	0	0	0	0	0	0	0	0	0	0	0	0	0	0	0	0	0	0	0	0	0	0	0	0	0	0	0	0	0	0	0	0	0	0	0	0	0	0	0	0	0
AKR1D1	0	0	0	0	0	0	0	0	0	0	0	0	0	0	0	0	0	0	0	0	0	0	0	0	0	0	0	0	0	0	0	0	0	0	0	0	0	0	0	0	0	0	0	0	0	0	0	0	0
AKR1E2	0	0	0	0	0	0	0	0	0	0	0	0	0	0	0	0	0	0	0	0	0	0	0	0	0	0	0	0	0	0	0	0	0	0	0	0	0	0	0	0	0	0	0	0	0	0	0	0.47	0
AKR7A2	0.55	1.14	0.51	1.05	1.04	0.73	0.26	0.18	0.68	0.4	0.67	0.26	0	0.26	0.3	0	0.3	0	0.55	0.26	0.51	0.13	0.55	0.46	1.14	1.02	0.21	0.39	0	0.67	0.33	0	0.26	0.54	0.37	0	0.27	0.89	0.7	0.56	0.59	0.6	0.58	0	0.18	0.62	0.88	1.34	0.7
AKR7A2P1	0.17	0	0	0	0	0.12	0	0.67	0	0	0	0	0	0	0	0	0	0	0	0.26	0	0	0	0	0	0	0	0	0	0	0	0	0	0	0	0	0	0	0	0	0	0	0	0	0	0	0	0	0
AKR7A3	0	0	0	0	0	0	0	0	0	0	0	0	0	0	0	0	0	0	0	0.93	0	0	0	0	0	0	0	0	0	0	0	0	0	0	0	0	0	0	0	0	0	0	0	0	0	0	0	0	0
AKR7L	0	0	0	0	0	0	0	0	0	0	0	0	0	0	0	0	0	0	0	0	0	0	0	0	0	0	0	0	0	0	0	0	0	0	0	0	0	0	0	0	0	0	0	0	0	0	0	0	0
AKT1	3898.93	4196.99	4499.96	4099.59	4236.53	4816.9	3565.97	3671.45	3887.64	3213.83	3219.81	3216.15	3369.07	3366.65	3193.31	3051.1	2996.29	3042.92	3680.17	2567.15	3952.45	3592.75	3618.58	3855.41	3142.54	3592.47	3727.76	5334.08	4806.83	4735.55	5429.07	5551.12	5141.56	4546.32	4629.63	4581.06	4212.18	4462.4	4335.26	4805.71	4417.62	4087.99	2982.67	2925.17	4126.79	8376.28	8863.13	10138.33	8736.96
AKT1S1	0.87	0	0	0	0.22	0.97	0.37	0.7	0.18	0.45	0	0	0.72	0	0	0.12	0.2	0.15	0.78	1.73	0.18	0.71	0	0.18	0.66	0	0.14	0	0.6	0.55	0.19	0.85	0.74	0.25	0.87	0	0.62	0	0.55	0.8	0	0	3.89	0	0.42	1.14	2.81	1.22	1.31
AKT2	1455.05	1524.7	1633.71	1490.63	1548.12	1725.7	1290.07	1342.09	1408.85	1186.59	1176.12	1174.92	1235.24	1235.1	1214.52	1102.62	1108.33	1097.14	1467.93	1028.01	1587.61	1439.2	1452.24	1516.8	1230.95	1384.4	1431.91	1279.37	1218.18	1197.35	1315.8	1379.63	1260.16	1056.95	1116.73	1105.32	1010.52	1068.35	1067.99	1150.73	1049.43	957.42	694.43	672.01	966.62	2296.29	2462.3	2779.43	2377.42
AKT3	303.4	355.39	383.86	300.26	332.63	399.82	293.43	300.67	335.07	116.27	115.37	105.58	117.2	120.57	102.69	111.44	110.13	103.25	715.08	484.19	771.89	690.01	625.04	706.79	558.43	655.89	702.93	150.67	166.93	138.65	148.88	150.79	132.34	121.8	125.36	124.63	157.69	176.68	141.24	142.76	133.15	121.18	102.55	78.75	134.35	193.07	183.38	228.99	151.98
AKTIP	0	0	0	0	0	0	0	0	0	0	0	0	0.59	0.4	0	0	0	0	0	0.41	0.54	0.84	0	0.66	0	0	0	0	0	0	0	0	0	0	0	0	0	0	0	0	0	0	0	0	0	0	0	0	0
ALAD	0	0	0	0	0.07	0	0.2	0.32	0.1	0	0.18	0	0	0	0	0.18	0	0	0	1.62	0.17	0	0	0.1	0.52	0.33	0	0	0	0	0	0	0	0	0	0	0	0	0	0	0	0	1.03	0	0	0	0	0	0
ALAS1	0	0	0	0	0	0	0	0	0.18	0	0	0	0	0	0	0.12	0.24	0	0.09	0.94	0	0	0.13	0	0.27	0	0	0	0	0	0	0	0	0	0	0	0	0	0	0	0	0	0	0	0	0	0	0	0
ALAS2	0	0	0	0	0	0	0	0	0	0	0	0	0	0	0	0	0	0	0	0	0	0	0	0	0	0	0	0	0	0	0	0	0	0	0	0	0	0	0	0	0	0	0	0	0	0	0	0	0
ALB	0	0	0	0	0	0	0	0	0	0	0	0	0	0	0	0	0	0	0	12.41	0	0	0.64	0	3.5	0.68	0	0	0	0	0	0	0	0	0	0	0	0	0	0	0	0	0	0	0	0	0	0	0
ALCAM	1.55	1.68	1.59	1.59	1.43	0	0.07	0.82	1.18	0.16	2.59	2.99	0.05	0.12	0.22	2.56	0.22	0.25	2.05	2.25	2.49	2.91	0.09	2.24	2.22	2.23	2.69	1	1.43	2.06	1.41	1.33	1.77	1.42	1.47	1.43	1.66	0.9	2.05	1.41	1.26	1.69	2.36	1.11	0	3.32	2.71	2.06	3.75
ALDH16A1	0	0	0	0	0.11	0	0.15	0.47	0	0	0	0	0	0	0	0	0	0	0	0	0	0.27	0	0.49	0.48	0	0	0	0	0	0	0	0	0	0	0	0	0	0	0	0	0	0	0	0	0.22	0.23	0.88	0
ALDH18A1	0	0	0	0	0	0	0	0.31	0.58	1	0.67	0.39	0.98	0.94	0.48	1.09	0.54	0.64	0	0.96	0	0.31	0.09	0.35	0.27	0	0.68	0.66	0.68	0.6	0.76	0.79	1.15	0.84	0	0.87	0.4	0	0	0.13	0	0	0.27	0	0	0	0	0.57	0
ALDH1A1	0	0	0	0	0	0	0	0	0	0	0	0	0	0	0	0	0	0	0	0	0	0	0	0	0	0	0	0	0	0	0	0	0	0	0	0	0	0	0	0	0	0	0.31	0	0	0	0	0	0
ALDH1A2	0	0	0	0	0	0	0	0	0	0	0	0	0	0	0	0	0	0	0	0	0	0	0	0	0	0	0	0	0	0	0	0	0	0	0	0	0.12	0	0	0	0	0	0.15	0	0	0	0	0	0
ALDH1A3	0	0	0	0	0	0	0	0	0	0	0	0	0	0	0	0	0.08	0	0.24	0.71	0	0	0	0	0	0	0	0	0	0	0	0.14	0	0	0.11	0	0	0.09	0	0.12	0	0	0.96	0	0	0.93	0.8	0.51	0.64
ALDH1B1	0	0	0	0.14	0.07	0.1	0	0	0	0	0	0	0.25	0	0.19	0.16	0.32	0	0	0.55	0	0	0.49	0.25	0.35	0	0.07	0.2	0.27	0.23	0.25	0.22	0	0	0.21	0	0	0.19	0	0	0	0.04	1.32	0	0	0.15	0.31	0.3	0
ALDH1L1	0	0	0	0	0	0	0	0	0	0	0	0	0	0	0	0	0	0	0	0.59	0	0	0	0	0	0	0	0	0	0	0	0	0	0	0	0	0	0	0	0	0	0	0	0	0	0	0	0	0
ALDH1L1-AS1	0	0	0	0	0	0	0	0	0	0	0	0	0	0	0	0	0	0	0	0	0	0	0	0	0	0	0	0	0	0	0	0	0	0	0	0	0	0	0	0	0	0	0	0	0	0	0	0	0
ALDH1L1-AS2	0	0	0	0	0	0	0	0	0	0	0	0	0	0	0	0	0	0	0	0	0	0	0	0	0	0	0	0	0	0	0	0	0	0	0	0	0	0	0	0	0	0	0	0	0	0	0	0	0
ALDH1L2	0	0	0	0	0	0	0	0	0	0	0	0	0	0	0	0	0	0	0	0	0	0	0	0	0	0	0	0	0	0	0	0	0	0	0	0	0	0	0	0	0	0	0.19	0	0	0	0	0	0
ALDH2	735.01	642.02	574.98	675.23	588.34	464.32	717.81	667.04	645.97	1464.79	1456.65	1511.38	1372.13	1402.78	1432.29	1428.3	1389.26	1413.55	1165.79	819.69	1082.71	1101.5	1109.31	1082.37	1001.66	1093.02	1127.71	980.52	980.48	1131.26	834.12	957.24	1096	1011.18	1012.33	1035.1	731.39	690.48	724.29	741.54	683.56	660.19	463.74	437.04	666.42	897.39	878.14	703.86	862.91
ALDH3A1	0	0	0	0	0	0	0	0	0	0	0	0	0	0	0	0	0	0	0	0	0	0	0	0	0	0	0	0	0	0	0	0	0	0	0	0	0	0	0	0	0	0	0	0	0	0	0	0	0
ALDH3A2	0	0.15	0	0	0.11	0	0.23	0.22	0	0.08	0.23	0	0.15	0	0.13	0	0	0.1	0	0.54	0	0.26	0	0	0.56	0	0	0	0	0	0	0	0	0	0	0	0	0	0	0	0	0	0.76	0.13	0	0.43	0	0.12	0
ALDH3B1	0	0.08	0	0	0	0	0	0.25	0	0.17	0.1	0	0	0	0	0.07	0	0	0.35	2.87	0	0	0.31	0	0.51	0.23	0	0	0	0	0	0	0.17	0	0	0	0	0	0	0	0	0	0.89	0	0	0	0	0	0
ALDH3B2	0	0	0	0	0	0	0	0	0	0	0.07	0	0	0	0	0	0	0	0	0	0	0	0	0	0	0	0	0	0	0	0	0	0	0	0	0	0	0	0	0	0	0	0.28	0	0	0	0	0	0
ALDH4A1	0.36	0.42	0.38	0.1	0.32	0.25	0.23	0.03	0.3	0.15	0.2	0.03	0.2	0.06	0.09	0.15	0.03	0	0.4	0	0.16	0.1	0.56	0.16	0.16	0	0.1	0	0.06	0	0	0	0	0	0	0	0.07	0.14	0.17	0.1	0.07	0.07	0.27	0	0	0.2	0.21	0.17	0.27
ALDH5A1	0	0	0	0	0.08	0	0	0	0.09	0	0	0.09	0	0	0	0	0.04	0	0	0.49	0	0	0.09	0	0	0.11	0	0	0	0	0	0	0.06	0	0	0	0	0	0	0	0	0	0	0	0	0	0	0	0
ALDH6A1	0	0	0	0	0	0	0	0	0	0.04	0.16	0	0.1	0.06	0.12	0	0	0	0.09	0.32	0	0	0	0.16	0.15	0	0.07	0	0	0	0	0	0	0	0	0	0	0	0	0	0	0	0.06	0	0	0.19	0	0	0.12
ALDH7A1	0	0	0	0	0	0	0	0	0.14	0	0	0	0	0	0	0	0	0	0	0	0	0	0	0	0.05	0	0	0	0	0	0	0	0	0.06	0	0	0	0	0	0	0	0	0	0	0	0	0	0	0
ALDH8A1	0	0	0	0	0	0	0	0	0	0	0	0	0	0	0	0	0	0	0	0	0	0	0	0	0	0	0	0	0	0	0	0	0	0	0	0	0	0	0	0	0	0	0	0	0	0	0	0	0
ALDH9A1	0	0	0	0	0	0	0	0	0	0	0	0	0	0	0	0	0	0	0	0.74	0.13	0	0	0	0.32	0.22	0	0	0	0	0	0	0	0	0	0	0	0	0	0	0	0	0	0	0	0.23	0	0	0
ALDOA	6.14	21.07	19.28	24.88	20.9	15.43	19.82	28.21	19.97	17.72	21.16	18.43	21.98	24.97	20.81	21.54	22.2	16.89	16.17	63.5	17.72	15.46	10.46	16.35	34.47	20.36	14.92	8.68	7.53	12.04	9.5	9.97	12.75	8.11	5.86	8.45	9.55	9.38	12.05	17.74	13.62	17.89	64.46	10	9.24	17.14	9.48	17.64	17.14
ALDOB	0	0	0	0	0	0	0	0	0	0	0	0	0	0	0	0	0	0	0	4.96	0.45	0	0.14	0.13	1.15	0	0	0	0	0	0	0	0	0	0	0	0	0	0	0	0	0	0	0	0	0	0	0	0
ALDOC	0	0	0	0	0	0	0	0.5	0	0	0	0	0	0	0	0	0	0	0	0.3	0	0	0	0	0	0	0	0	0	0	0	0	0	0	0	0	0	0	0	0	0	0	0	0	0	0	0	0	0
ALG1	3.43	0	0	0	0	0	0	0	0	5.37	0	4.77	4.69	5.36	5.77	4.56	0	4.34	4.29	3.41	0	5.27	5.06	0	0	3.46	0	0	1.78	0	0	0.08	0	0	0	0.04	0	0	0	0	0	0	0	0	0	4.35	4.55	4.91	4.7
ALG10	0	0	0	0	0	0	0	0	0	0	0	0	0	0	0	0	0	0	0	0.11	0	0	0	0	0.26	0	0	0	0	0	0	0	0	0	0	0	0	0	0	0	0	0	0.29	0	0	0	0	0	0
ALG10B	0	0	0	0	0	0	0.06	0	0	0	0	0	0	0	0	0	0	0	0	0.05	0	0	0	0	0	0	0	0	0	0	0	0	0	0	0	0	0	0	0	0	0	0	0.07	0	0	0	0	0	0
ALG11	0	0	0	0	0	0	0	0	0	0	0	0	0	0	0	0	0	0	0	0.35	0	0	0	0	0	0	0	0	0	0	0	0	0	0	0	0	0	0	0	0	0	0	0	0	0	0	0	0	0
ALG12	0	0	0	0	0	0	0	0	0	0	0	0	0	0	0	0	0	0	0	0.36	0	0	0.28	0	0	0	0	0	0	0	0	0	0.25	0.13	0	0	0	0	0	0	0	0	0.39	0	0	0	0	0	0
ALG13	0	0	0.21	0.17	0	0	0.36	0.46	0	0.1	0	0.17	0.17	0	0	0	0.28	0.17	0.23	0.22	0	0	0	0	0.45	0	0	0	0	0	0	0	0	0	0	0	0.42	0	0.3	0.58	0	0	0	0.23	0.43	0	0.15	0	0
ALG14	0	0	0	0	0	0	0	0	0	0	0	0	0	0	0	0	0	0	0	0	0	0	0	0	0	0	0	0	0	0	0	0	0	0	0	0	0	0	0	0	0	0	0	0	0	0	0	0	0
ALG1L	0	0	0	0	0	0	0	0	0	0	0	0	0	0	0	0	0	0	0	0	0	0	0	0	0	0	0	0	0	0	0	0	0	0	0	0	0	0	0	0	0	0	0	0	0	0	0	0	0
ALG1L2	0	0	0	0	0	0	0	0	0	0	0	0	0	0	0	0	0	0	0	0	0	0	0	0	0	0	0	0	0	0	0	0	0	0	0	0	0	0	0	0	0	0	0	0	0	0	0	0	0
ALG1L9P	0	0	0	0	0	0	0	0	0	0	0	0	0	0	0	0	0	0	0	0	0	0	0	0	0	0	0	0	0	0	0	0	0	0	0	0	0	0	0	0	0	0	0	0	0	0	0	0	0
ALG2	0.34	0.24	0.26	0.18	0.11	0.39	0	0	0	0	0	0.2	0	0.4	0	0.1	0	0	0	0.46	0	0	0.22	0	0.43	0	0	0	0.13	0	0	0	0.13	0	0	0	0	0	0	0.24	0	0	0.2	0	0	0	0.54	0	0.2
ALG3	0	0	0	0	0	0	0	0.31	0	0	0	0	0	0	0	0	0	0	0	0	0	0	0	0	0	0	0	0	0	0	0	0	0	0	0	0	0	0	0	0	0	0	0	0	0	0	0	0	0
ALG5	0	0	0	0	0	0	0	0	0	0	0	0	0	0	0	0	0	0	0	0	0	0	0	0	0	0	0	0	0	0	0	0	0	0	0	0	0	0	0	0	0	0	0	0	0	0	0	0	0
ALG6	0	0	0	0	0	0	0	0	0	0	0	0	0	0	0	0	0	0	0	0	0	0	0	0	0	0	0	0	0	0	0	0	0	0	0	0	0	0	0	0	0	0	0	0	0	0	0	0	0
ALG8	0	0	0	0	0	0	0	0	0	0	0	0	0	0	0	0	0	0	0	0	0	0	0	0	0	0	0	0	0	0	0	0	0	0	0	0	0	0	0	0	0	0	0	0	0	0	0	0	0
ALG9	0	0	0	0	0	0	0	0	0	0	0	0	0	0	0	0	0	0	0	0	0	0	0	0	0	0	0	0	0	0	0	0	0	0	0	0	0	0	0	0	0	0	0	0	0	0	0	0	0
ALK	236.23	269.57	290.64	247.73	269.02	313.69	199.69	216.01	226.46	670.72	653.99	636.92	715.2	706.46	645.21	617.4	601.74	598.13	15.94	12.02	20.61	17.25	16.8	17.26	12.46	14.7	16.87	8.88	9.05	7.56	10.43	11.65	9.38	6.07	6.33	6.37	157.12	173.9	162.94	175.56	165.75	149.96	102.03	92.44	140.06	10.35	10.47	13.46	10.47
ALKBH1	0	0	0	0	0	0	0	0	0	0	0	0	0	0	0	0	0	0	0	0	0	0	0	0	0	0	0	0	0	0	0	0	0	0	0	0	0	0	0	0	0	0	0.43	0	0	0	0	0	0
ALKBH2	0	0	0	0	0	0	0.35	0	0	0	0	0	0	0	0	0	0	0	0	0.55	0	0	0	0	0	0.46	0	0	0	0	0	0	0	0	0	0	0	0	0	0	0	0	0	0	0	0	0	0	0.38
ALKBH3	0	0	0	0	0	0.01	0	0	0.01	0	0	0	0	0	0	0	0	0	0	0	0	0	0	0	0	0	0	0	0	0	0	0	0	0	0	0	0	0	0	0	0	0	0.23	0	0	0	0	0	0
ALKBH3-AS1	0	0	0	0	0	0	0	0	0	0	0	0	0	0	0	0	0	0	0	0	0	0	0	0	0	0	0	0	0	0	0	0	0	0	0	0	0	0	0	0	0	0	0	0	0	0	0	0	0
ALKBH4	0	0	0	0	0	0	0.21	0.27	0.37	0	0	0	0	0.26	0	0	0	0	0	0	0	0	0	0	0	0.16	0	0	0	0	0	0	0	0	0	0	0	0.11	0	0	0	0	0	0	0	0	0	0	0
ALKBH5	3.96	4.66	4.05	4.93	4.15	3.37	4.35	3.15	2.28	2.29	3.64	2.72	2.29	3	3.69	2.78	1.96	2.45	5.41	6.71	4.68	4.43	4.24	4.27	3.39	2.22	3.35	2.02	1.85	1.3	1.98	2.28	1.61	1.13	0.9	0.97	2.21	1.86	1.92	2.49	2.3	1.98	4.84	2.17	1.89	5.75	6.62	6.44	7.29
ALKBH6	0	0	0	0	0	0	0	0	0	0	0	0	0	0	0	0	0	0	0.42	0	0	0	0	0	0	0	0	0	0	0	0	0	0	0	0	0	0	0	0	0	0	0	1.04	0	0	0	0.66	0	0
ALKBH7	0.92	0.59	0	0	0	0	0	0.57	0	0	0	0	0	0	0	0	0	0	0.34	0	1.42	0	0	1.39	0.89	0.39	0.66	0.75	0	0	0	0.15	0	0	0	0	0	0	0	0	0	0	1.52	0	0	1.92	1.4	0.78	0
ALKBH8	0	0	0	0	0	0	0	0	0	0	0	0	0	0	0	0	0	0	0	0	0	0	0	0	0	0	0	0	0	0	0	0	0	0	0	0	0	0	0	0	0	0	0	0	0	0	0	0	0
ALLC	0	0	0	0	0	0	0	0	0	0	0	0	0	0	0	0	0	0	0	0	0	0	0	0	0	0	0	0	0	0	0	0	0	0	0	0	0	0	0	0	0	0	0	0	0	0	0	0	0
ALMS1	0.2	0.17	0.23	0.14	0.18	0.23	0.24	0.18	0.43	0.13	0	0.14	0.23	0.08	0.11	0.15	0.04	0.32	0.07	0.16	0	0.13	0.07	0	0.14	0.16	0	0.15	0.22	0	0.14	0.12	0.14	0	0.13	0.15	0.22	0.11	0	0.09	0.1	0	0.14	0	0	0.17	0.35	0.13	0.21
ALMS1-IT1	0	0	0	0	0	0	0	0	0	0	0	0	0	0	0	0	0	0	0	0	0	0	0	0	0	0	0	0	0	0	0	0	0	0	0	0	0	0	0	0	0	0	0.63	0	0	0	0	0	0
ALMS1P1	0	0	0	0	0	0	0	0	0	0	0	0	0	0	0	0	0	0	0	0	0	0	0	0	0	0	0	0	0	0	0	0	0	0	0	0	0	0	0	0	0	0	0	0	0	0	0	0	0
ALOX12	152.71	109.65	82.33	118.85	92.49	44.62	147.34	138.93	126.36	47.4	47.48	57.21	44.87	48.36	53.77	56.05	50.55	52.55	177.63	110.53	143.8	159.62	168.25	163.16	122.22	156.81	168.2	45.53	53.99	55.17	31.5	54.32	54.2	55.89	62.51	59.17	117.76	115.44	121.35	119.92	106.58	114.2	78.32	59.58	115.68	103.52	114.76	75.74	122.74
ALOX12-AS1	110.75	118.27	125.58	109.03	123.39	143	97.07	113.4	111.62	25.71	31.94	23.43	29.07	26.36	26.59	29.24	28.38	24.83	79.89	55	94.96	72.21	59.93	85.83	65.48	54.56	75.31	42.16	32.83	35.64	45.85	46.73	35.36	31.09	32.71	31.02	39.87	34.85	41.21	46.56	40.02	38.09	0	21.21	43.95	59.73	68.68	82.35	65.67
ALOX12B	0	0	0	0	0	0	0	0	0	0	0	0	0	0	0	0	0	0	0	0	0	0	0	0	0	0	0	0	0	0	0	0	0	0	0	0	0	0	0	0	0	0	0	0	0	0	0	0	0
ALOX12P2	5.99	7.02	6.28	7.28	2.61	0.65	11.16	3.77	4.87	10.14	12.13	13.64	11.24	12.73	13.23	10.41	9.25	10.38	53.94	37.86	47.38	52.63	55.84	50.13	39.48	42.07	41.49	0.22	0	1.07	0.31	0	0.46	0	0	0	12.21	11.54	8.46	9.77	10.26	7.43	7.57	7	10.14	3.33	0.57	2.3	1.21
ALOX15	0	0.25	0	0	0.09	0	0	0	0	1.14	1.69	2.08	2.36	2.14	2.83	1.15	0	1.22	3.56	3.44	3.9	3.58	3.46	2.55	1.86	3.95	4.26	0	0	0	0	0	0	0	0	0	0	0	0	0	0	0	0	0	0	15.16	19.65	14.79	13.95
ALOX15B	0	0	0.34	0	0.12	0	0	0.13	0	0.22	0.21	0.25	0.25	0.47	0.46	0.13	0.99	0.39	0	0	0	0	0	0	0	0	0	0	0	0	0	0	0	0	0	0	0	0	0	0	0	0	0	0	0	0	0.26	0	0
ALOX15P1	0	0	0	0	0.28	0	0	0	0	0	0	0	0	0	0	0	0	0	0	1.64	2.51	0	3.48	2.65	0	0	3.07	0	0	0	0	0	0	0	0	0	0	0	0	0	0	0	0	0	0	0	0	0	0
ALOX5	0	0	0	0	0	0	0	0	0	0.14	0	0.14	0.15	0	0.11	0	0	0	1.02	11.48	0	0.47	0.38	0.32	3.66	1.59	1.61	0	0.25	0.37	0	0	0.3	0	0	0	0.27	0	0	0	0	0.18	1.81	0	0	0	0	0	0
ALOX5AP	0	0	0	0	0	0	0	0	0	0	0	0	0	0	0	0	0	0	0	0	0	0	0	0	0	0	0	0	0	0	0	0	0	0	0	0	0	0	0	0	0	0	0	0	0	0	0	0	0
ALOXE3	0	0	0	0	0	0	0	0	0	0	0	0	0	0	0	0	0	0	0	0	0	0	0	0	0	0	0	0	0	0	0	0	0	0	0	0	0	0	0	0	0	0	0	0	0	0	0	0	0
ALPI	0	0	0	0	0	0	0	0	0	0	0	0	0	0	0	0	0	0	0	0	0	0	0	0	0	0	0	0	0	0	0	0	0	0	0	0	0	0	0	0	0	0	0	0	0	0	0	0	0
ALPK1	0	0	0	0	0	0	0	0	0	0	0	0	0	0	0	0	0	0	0	0.16	0	0	0	0	0.2	0	0	0	0	0	0	0	0	0	0	0	0	0	0	0	0	0	0	0	0	0	0	0	0
ALPK2	0	0	0	0	0	0	0	0.07	0	0	0	0	0	0	0	0	0	0	0	0	0	0	0	0	0	0	0	0	0	0	0	0	0	0	0	0	0	0	0	0	0	0	0.58	0.07	0	0	0	0	0
ALPK3	0.16	0.33	0	0.32	0.24	0.15	0.06	0	0	0.35	0.1	0.4	0.69	0.55	0.47	0.58	0.1	0.33	6.59	12.17	7.08	5.9	5.56	5	6.19	3.39	3.79	0	0	0	0.11	0	0	0	0	0	0	0	0.04	0.32	0	0.28	0.5	0.08	0	0	0	0	0
ALPL	0	0	0	0	0	0	0	0	0	0	0	0	0.26	0.26	0.19	0	0.15	0.19	0	0	0	0	0	0	0	0	0	0	0	0	0	0	0	0	0	0	0	0	0	0	0	0	0.28	0	0	0	0	0	0
ALPP	0	0	0	0	0	0	0	0	0	0.38	0	0	0.25	0	0.5	0	0.34	0	0	0	0	0	0	0	0	0	0	0	0	0	0	0	0	0	0	0	0	0	0	0	0	0	0	0	0	0	0	0	0
ALPPL2	0	0	0	0	0	0	0	0	0	0	0	0	0	0	0	0	0	0	0	0	0	0	0	0	0	0	0	0	0	0	0	0	0	0	0	0	0	0	0	0	0	0	0	0	0	0	0	0	0
ALS2	0	0	0	0	0	0	0	0	0	0	0	0	0	0	0	0	0	0	0	0.71	0	0	0.06	0	0	0	0	0	0	0	0	0	0	0	0	0	0	0	0	0	0	0	0.19	0	0	0	0	0	0
ALS2CL	0	0	0	0	0	0	0	0.09	0.11	0	0	0	0	0	0.05	0	0	0	0.09	4.11	0.06	0	0	0.19	1.37	0.2	0.08	0	0	0	0	0	0	0	0	0.16	0	0	0	0	0	0	0.21	0	0	0	0	0.04	0
ALS2CR11	0	0	0	0	0	0	0	0	0	0	0	0	0	0	0	0	0	0	0	0.16	0	0	0	0	0.12	0	0	0	0	0	0	0	0	0	0	0	0	0	0	0	0	0	0	0	0	0	0	0	0
ALS2CR12	0	0	0	0	0	0	0	0	0	0	0	0	0	0	0	0	0	0	0	0	0	0	0	0	0	0	0	0	0	0	0	0	0	0	0	0	0	0	0	0	0	0	0	0	0	0	0	0	0
ALX1	0	0	0	0	0	0	0	0	0	0	0	0	0	0	0	0	0	0	0	0	0	0	0	0	0	0	0	0	0	0	0	0	0	0	0	0	0	0	0	0	0	0	0	0	0	0	0	0	0
ALX3	0	0	0	0	0	0	0	0	0	0	0	0	0	0	0	0	0	0	0	0.92	0	0	0	0	0	0	0	0	0	0	0	0	0	0	0	0	0	0	0	0	0	0	0	0	0	0	0	0	0
ALX4	0.21	0.08	0.28	0	0	0	0	0	0	0	0	0	0	0	0.03	0	0	0	0	0	0	0	0	0	0	0	0	0	0	0	0	0	0	0	0	0	0	0	0	0.08	0	0	0	0	0	0	0.12	0.23	0
ALYREF	0	0	0.99	0	0.49	0	0	1.09	0	0	0	0.82	0.53	0	0	0.54	0.64	0	0	4.33	0.61	0	0	0	1.33	1.21	0	0.75	0	0	1.34	0.9	1.46	0	0.59	1.28	0	0	0	0.21	1.13	0	0	0.65	0.64	0	0.64	0	1.06
AMACR	0	0	0	0	0	0	0	0	0	0	0	0	0	0	0	0	0	0	0	0	0	0	0	0	0	0	0	0	0	0	0	0	0	0	0	0	0	0	0	0	0	0	0	0	0	0	1.1	0	0.91
AMBN	0	0	0	0	0	0	0	0	0	0	0	0	0	0	0	0	0	0	0	0	0	0	0	0	0	0	0	0	0	0	0	0	0	0	0	0	0	0	0	0	0	0	0	0	0	0	0	0	0
AMBP	0	0	0	0	0	0	0	0	0	0	0	0	0	0	0	0	0	0	4.66	17.14	4.2	2.16	1.95	3.36	9.61	0.77	1.39	0	0	0	0	0	0	0	0	0	0	0	0	0	0	0	0	0	0	0	0	0	0
AMBRA1	0	0.08	0	0.11	0.14	0.08	0.04	0.14	0.04	0.07	0	0	0.06	0	0	0.04	0.06	0.02	0.15	1.59	0.13	0.02	0.17	0.04	0.29	0.11	0.04	0.04	0.02	0.12	0.06	0.04	0.08	0.1	0	0.16	0.04	0.02	0	0.16	0.07	0.09	1.2	0.02	0.18	0.37	0.13	0.17	0.02
AMD1	0.88	0.65	0.87	0.84	0.7	0	0.1	0	0	0.52	0.33	0.38	0.37	0.46	0.2	0.23	0	0.34	0.85	1.31	0.79	0.94	0.98	0.58	0.23	0.06	0.83	0.75	1.1	0.09	0.46	0.72	0.85	0	0	0.43	0	0.34	0	0.36	0.26	0	0	0	0.27	2.94	2.49	3.19	2.38
AMDHD1	0	0	0	0	0	0	0	0	0	0	0	0	0	0	0	0	0	0	0	0	0	0	0	0	0	0	0	0	0	0	0	0	0	0	0	0	0	0	0	0	0	0	0	0	0	0	0	0	0
AMDHD2	0	0	0	0	0	0.3	0	0	0	0	0	0	0	0.31	0.09	0.34	0	0	0.31	1.63	0	0.27	0.11	0	0	0	0	0	0	0	0	0	0	0	0	0	0	0	0	0.34	0	0	1.19	0	0	0	0	0	0
AMELX	0	0	0	0	0	0	0	0	0	0	0	0	0	0	0.67	0	0	0	0	0	0	0	0	0	0	0	0	0	0	0	0	0	0	0	0	0	0	0	0	0	0.27	0	0	0	0	0	0	0	3.69
AMELY	0	0	0	0	0	0	0	0	0	0	0	0	0	0	0	0	0	0	0	0	0	0	0	0	0	0	0	0	0	0	0	0	0	0	0	0	0	0	0	0	0	0	0	0	0	0	0	0	0
AMER1	75.11	88.81	99.78	81.36	92.57	109.38	66.23	77.67	83.28	63.68	60.6	59.19	66.21	62.88	56.94	59.32	58.98	58.35	90.18	64.79	107.25	83.19	90.32	96.48	74.15	88.43	92.31	102.45	100.22	94.7	111.47	117.34	100.1	94.88	93.61	87.49	89.85	93.2	91.22	102.97	91.65	82.29	61.46	66.13	87.92	97.86	108.37	136.26	100.08
AMER2	0.28	0.33	0.36	0.21	0.31	0.37	0.26	0.25	0.15	0	0.02	0	0	0	0	0	0	0	0	0	0	0	0	0	0	0	0	0	0	0	0	0	0	0	0	0	0	0	0	0	0	0	0	0	0	0	0	0	0
AMER3	0	0	0	0	0	0	0	0	0	0	0	0	0	0	0	0	0	0	0	0	0	0	0	0	0	0	0	0	0	0	0	0	0	0	0	0	0	0	0	0	0	0	0	0	0	0	0	0	0
AMFR	2.46	1.7	1.99	1.92	2.4	1.58	1.43	1.75	1.8	0.69	1.25	1.02	1.02	1.15	1.01	0.66	0.74	0.11	2.17	2.35	0.95	1.38	2.04	0.64	2.2	0.62	1.16	0.68	0.91	0.65	1	0.66	0.85	0.68	0.06	0	0.7	1.06	0.94	1.22	0.97	0.98	2.02	0	0	1.19	1.38	1.93	1.03
AMH	1.34	1.15	2.46	1.8	1.56	1.69	0.45	0.36	0.22	0.2	0.1	0.05	0.1	0.19	0.34	0	0	0	7.02	6.83	5.8	7.72	8.18	6.91	2.82	1.7	2.76	1.01	1.03	0.31	0.59	0.78	0.59	0.15	0.27	0.21	0.06	0.12	0.12	0	0.17	0.28	0.09	0	0	2.31	4.06	6.12	1.86
AMHR2	0	0	0	0	0	0	0	0	0	0	0	0	0	0	0	0	0	0	0	0	0	0	0	0	0	0	0	0	0	0	0	0	0	0	0	0	0	0	0	0	0	0	0	0	0	0	0	0	0
AMIGO1	0	0	0	0.13	0	0	0	0	0.09	0	0	0	0	0	0	0	0	0	0	0	0	0	0	0	0.33	0	0	0	0	0	0	0	0	0	0	0	0	0	0	0	0	0	0	0	0	0	0	0	0
AMIGO2	0	0	0	0	0	0	0	0	0	0.07	0.38	0	0	0	0.52	0	0.27	0	0	0	0	0	0	0	0	0	0	0.32	0	0.59	0	0	0.63	0.25	0	0.33	0.18	0.3	0	0.46	0	0.24	0.14	0	0.12	0	0	0	0
AMIGO3	0.79	1.05	0.78	1.19	0.96	0.69	1.21	0.6	0.6	0.97	0.83	0.67	0.43	0.73	0.73	0.9	0.47	0.2	0.98	1.22	1.05	0.82	0.98	1.21	1	0.3	0.75	0.55	0.42	0.28	0.86	0.53	0.47	0.28	0.54	0.57	1.46	0.82	1.19	1.14	1.44	1.19	1.17	0.4	0.55	2.39	1.5	1.55	1.88
AMMECR1	0.06	0.04	0.08	0.04	0.05	0.2	0.04	0.04	0.08	0.07	0.04	0	0.07	0.16	0.07	0.07	0	0	0.12	0.23	0.12	0.12	0.23	0.24	0.24	0.16	0.12	0.19	0.06	0	0.11	0.07	0.07	0.07	0.08	0.12	0.04	0.04	0.07	0.12	0.19	0.08	0.34	0	0.04	0.04	0.04	0.13	0.04
AMMECR1L	0.19	0.07	0	0	0	0	0.07	0	0	0	0	0	0.06	0	0	0	0	0	0	1.4	0	0	0	0	0.47	0.17	0.14	0	0	0	0.04	0	0.09	0	0	0	0	0	0	0	0	0	0.24	0	0	0	0	0	0
AMN	0	0	0	0	0	0	0	0	0	0	0.25	0	0	0	0.56	0	0	0	3.79	2.4	2.19	4.31	3.68	1.9	1.47	1.06	0	2.16	1.6	1.59	0.99	0	2.43	0	0	0	0	0	0	0	0	0	0	0	0	0	0	0	0
AMN1	0	0	0	0	0	0	0	0	0	0	0	0	0	0	0	0	0	0	0	0	0	0	0	0	0	0	0	0	0	0	0	0	0	0	0	0	0	0	0	0	0	0	0	0	0	0	0	0	0
AMOT	2.93	6.15	2.94	2.67	0.3	3.5	6.41	2.37	4.13	2.74	2.85	2.62	2.87	3.42	3.48	2.39	3.22	0.97	5.74	4.11	2.95	2.88	6.44	6.09	2.32	5.82	3.01	2.55	1.24	1.15	2.59	3.05	3.41	2.27	1	2.53	1.32	1.28	1.05	1.33	3.79	3.88	1.77	1.98	1.28	2.11	2.35	2.65	2.86
AMOTL1	0.14	0.2	0.06	1.81	2.68	0.1	1.71	0.28	0.03	1.03	0.05	1.22	1.53	0.1	0.09	0.07	1.31	1.17	0.88	0.64	1.13	0.88	1.08	0.8	0.66	0.75	0.52	0.77	0.58	0.64	0.83	0.74	0.79	0	0.92	0	1.62	1.72	1.11	0.1	0.12	0.12	0.48	0.07	1.49	0.12	0.18	0.12	1.73
AMOTL2	0.04	0	0.04	0.01	0.11	0.05	0.13	0.05	0.25	0.26	0.08	0.1	0.08	0.18	0.06	0.08	0.08	0.04	0.22	1.94	0.13	0.22	0.16	0.04	0.3	0.22	0.04	0.04	0	0.04	0.08	0.02	0.04	0	0	0.15	0	0.05	0.05	0	0	0.05	1.91	0.17	0.14	0.05	0.07	0	0.05
AMPD1	0	0	0	0	0	0	0	0	0	0	0	0	0	0	0	0	0	0	0	0	0	0	0	0	0	0	0	0	0	0	0	0	0	0	0	0	0	0	0	0	0	0	0	0	0	0	0	0	0
AMPD2	0	0.43	0.38	0.53	0.05	0.73	0	0	0	0	0	0	0	0.24	0	0.07	0.24	0	0	1.14	0.16	0.21	0.33	0	0.16	0	0	0.17	0	0	0.5	0	0.22	0	0.13	0	0	0	0	0.14	0	0	1.62	0.35	0.08	0	0.11	0.22	0
AMPD3	0	0	0	0	0.1	0	0.08	0.05	0.1	0	0.2	0	0.3	0.2	0	0.22	0	0	0	0.19	0	0	0	0	0	0	0	0	0	0.07	0	0	0	0	0	0	0	0	0	0.1	0	0	0.29	0	0	0	0	0	0.13
AMPH	1.95	2.15	2.31	1.72	2.16	2.63	1.25	1.81	1.81	0	0	0.12	0	0.2	0	0.2	0	0	0	0	0	0	0	0	0	0	0	0	0	0	0	0	0	0	0	0	0	0	0.1	0	0	0	0	0	0	0.29	0	0	0
AMT	0	0	0	0	0	0	0	0	0	0	0	0	0	0	0	0	0	0	0	1	0	0	0	0	0.18	0	0	0	0	0	0	0	0	0	0	0	0	0	0	0	0	0	0.56	0	0	0	0	0	0
AMTN	0	0	0	0	0	0	0	0	0	0	0	0	0	0	0	0	0	0	0	0	0	0	0	0	0	0	0	0	0	0	0	0	0	0	0	0	0	0	0	0	0	0	0	0	0	0	0	0	0
AMY1A	0	0	0	0	0	0	0	0	0	0	0	0	0	0	0	0	0	0	0	0	0	0	0	0	0	0	0	0	0	0	0	0	0	0	0	0	0	0	0	0	0	0	0	0	0	0	0	0	0
AMY1B	0	0	0	0	0	0	0	0	0	0	0	0	0	0	0	0	0	0	0	0	0	0	0	0	0	0	0	0	0	0	0	0	0	0	0	0	0	0	0	0	0	0	0	0	0	0	0	0	0
AMY1C	0	0	0	0	0	0	0	0	0	0	0	0	0	0	0	0	0	0	0	0	0	0	0	0	0	0	0	0	0	0	0	0	0	0	0	0	0	0	0	0	0	0	0	0	0	0	0	0	0
AMY2A	0	0	0	0	0	0	0	0	0	0	0	0	0	0	0	0	0	0	0	0	0	0	0	0	0	0	0	0	0	0	0	0	0	0	0	0	0	0	0	0	0	0	0	0	0	0	0	0	0
AMY2B	0	0	0	0	0	0	0	0	0	0	0	0	0	0	0	0	0	0	0	0.15	0	0	0	0	0.12	0.06	0	0	0	0	0	0	0	0	0	0	0	0	0	0	0	0	0	0	0	0	0	0	0
AMZ1	54.07	33.21	35.62	34.07	25.97	16.85	35.86	44.37	38.81	6.53	6.04	7.62	5.15	6.02	6.78	5.19	6.24	5.82	10.22	10.17	12.81	15.44	13.14	11.27	10.52	14.25	14.55	8.26	6.5	9.36	4.75	6.62	7.52	7.64	7.55	8.12	29.99	28.68	26.91	21.15	20.01	18.92	19.11	16.83	26.34	16.71	15.13	9.12	16.52
AMZ2	0	0	0	0.47	0	0	0	0	0.23	0	0.35	0	0.2	0.25	0	0	0	0	0	0	0.23	0	0	0	0	0	0	0	0	0	0	0	0.3	0	0	0	0.1	0.12	0	0	0	0	1.48	0	0	0	0	0	0
AMZ2P1	0	0	0	0	0	0	0	0	0	0	0	0	0	0	0	0	0	0	0	0	0	0	0	0	0	0	0	0	0	0	0	0	0	0	0	0	0	0	0	0	0	0	0	0	0	0	0	0	0
ANAPC1	0	0.03	0.07	0.04	0.04	0.04	0.13	0.02	0.03	0.04	0.07	0.01	0.06	0.03	0.09	0.06	0.02	0	0.13	0.19	0.19	0.15	0.14	0.25	0.11	0.03	0.1	0.03	0.12	0.11	0.04	0.11	0.07	0	0	0.03	0.1	0.03	0.06	0	0.03	0.03	0.26	0.03	0.05	0.04	0.03	0.04	0.03
ANAPC10	0	0	0	0	0	0	0	0	0	0	0	0	0	0	0	0	0	0	0	0	0	0	0	0	0	0	0	0	0	0	0	0	0	0	0	0	0	0	0	0	0	0	0	0	0	0	0	0	0
ANAPC11	0	0	0.32	0.56	0	0	0.29	0	0	0	0	0	0	0	0	0	0	0	0.29	1.94	0	0	0	0	0.32	0	0	0	0	0	0	0	0	0	0	0	0	0	0	0	0	0	2.88	0	0	0	0.2	0	0
ANAPC13	0	0	0	0	0	0	0	0	0	0	0	0	0	0	0	0	0	0	0	0	0	0	0	0	0	0	0	0	0	0	0	0	0	0	0	0	0	0	0	0	0	0	0	0	0	0	0	0	0
ANAPC15	0	0	0	0	0	0	0	0	0	0	0	0	0	0	0	0	0	0	0	0.59	0	0	0	0	0	0	0	0	0	0	0	0	0	0	0	0	0	0	0	0	0	0	0.95	0	0	0	0	0	0
ANAPC16	0.06	0	0	0.06	0	0	0	0.13	0	0	0	0	0	0	0	0	0	0	0	1.38	0	0	0	0.18	0.26	0.26	0.06	0	0	0	0	0	0	0	0.07	0	0	0	0	0	0	0	0	0	0	0	0	0	0
ANAPC1P1	0	0	0	0	0	0	0	0	0	0	0	0	0	0	0	0	0	0	0	0	0	0	0	0	0	0	0	0	0	0	0	0	0	0	0	0	0	0	0	0	0	0	0	0	0	0	0	0	0
ANAPC2	0.29	0.29	0.25	0.45	0.62	0	0.26	0.15	0	0.36	0.19	0	0	0.11	0	0	0	0.07	0	0.43	0.25	0	0	0	0	0.2	0	0.15	0.23	0	0	0	0	0	0	0	0	0.17	0	0	0.29	0.7	1.49	0	0	0.42	0.52	1.03	0.6
ANAPC4	0	0	0	0	0	0	0	0	0	0	0.7	0	0	0	0	0	0	0	0	0	0	0	0	0	0	0	0	0	0	0	0	0	0	0	0	0	0	0	0	0	0	0.64	0	0	0	0	0	0	0
ANAPC5	0	0	0	0	0	0	0	0	0	0	0	0	0	0	0	0	0	0	0	0.13	0	0	0	0	0	0	0	0	0	0	0	0	0	0	0	0	0	0	0	0	0	0	1.16	0	0	0	0	0	0
ANAPC7	0	0	0	0	0	0	0	0	0	0	0	0	0	0	0	0	0	0	0	0.11	0	0	0	0	0.26	0	0.18	0	0	0	0	0	0	0	0	0	0	0	0	0	0	0	0.6	0.12	0	0	0	0	0
ANG	0	0	0	0	0	0	0.09	0	0	0	0	0	0	0	0	0	0	0	0	0.79	0	0	0	0	0.88	0	0.27	0	0	0	0	0	0	0	0	0	0	0	0	0	0	0	0	0	0	0	0	0	0
ANGEL1	0	0	0	0	0	0	0	0	0	0.1	0	0	0	0	0	0	0	0	0	0.4	0	0	0	0	0	0	0.16	0	0	0	0	0	0	0	0	0	0	0.06	0	0	0	0	0.89	0	0	0.11	0	0	0
ANGEL2	0	0	0	0	0.07	0.2	0.1	0	0	0.04	0	0	0	0	0	0	0	0	0.09	0.36	0	0	0.09	0.14	0.14	0	0.09	0	0	0	0.06	0	0.05	0.09	0	0.07	0	0	0	0	0	0	0	0	0	0	0	0	0
ANGPT1	110.4	126.71	141.9	112.17	120.86	138.84	110.81	114.76	117.72	89.21	79.83	77.11	88.72	81.5	73.73	79.3	83.57	77.72	3.27	1.41	3.05	2.94	2.74	2.84	1.92	1.42	3.6	12.03	13	12.4	14.27	13.19	10.59	9.58	9.57	10.25	14.92	18.87	14.76	15.49	13.24	12.67	11.19	7.72	11.86	36.92	38.37	41.36	33.9
ANGPT2	188.06	215.08	237.63	192.04	207.62	249.49	192.49	192.31	211.63	25.77	26.2	25.45	28.18	27.04	24.49	26.41	23.56	26.43	89.69	61.52	92.17	84.23	80.45	88.01	72.37	81.19	86.79	50.51	48.43	43.22	55.12	49.71	44.68	43.98	43.25	45.1	40.55	48.11	41.49	39.39	37.57	37.73	33.13	27.08	38.24	55.72	57.28	68.39	49.47
ANGPT4	0	0	0	0	0	0	0	0	0	0	0	0	0	0	0	0	0	0	0	0	0	0	0	0	0	0	0	0	0	0	0	0	0	0	0	0	0	0	0	0	0	0	0	0	0	0	0	0	0
ANGPTL1	0	0	0	0	0	0	0	0	0	0	0	0	0	0	0	0	0	0	0	0	0	0	0	0	0	0	0	0	0	0	0	0	0	0	0	0	0	0	0	0	0	0	0	0	0	0	0	0	0
ANGPTL2	0.13	0	0	0.12	0	0	0	0.47	0	0	0.17	0	0	0	0	0	0.14	0	0	0.23	0	0	0	0	0.08	0	0	0	0.2	0.09	0	0	0.28	0.49	0.15	0.27	0.13	0	0	0.13	0.19	0	1.59	0	0	0	0	0	0
ANGPTL3	0	0	0	0	0	0	0	0	0	0	0	0	0	0	0	0	0	0	0	0	0	0	0	0	0	0	0	0	0	0	0	0	0	0	0	0	0	0	0	0	0	0	0	0	0	0	0	0	0
ANGPTL4	0	0.23	0	0	0	0	0	0	0.11	0	0	0.21	0.56	0.26	0	0	0.16	0	0	0	0	0	0	0	0	0.23	0	0	0	0	0	0	0	0	0	0	0	0	0	0	0	0	0	0	0	0	0	0	0
ANGPTL5	0	0	0	0	0	0	0	0	0	0	0	0	0	0	0	0	0	0	0	0	0	0	0	0	0	0	0	0	0	0	0	0	0	0	0	0	0	0	0	0	0	0	0	0	0	0	0	0	0
ANGPTL6	0.33	0	0	0	0	0	0	0	0	0	0	0	0.91	0	0	0	0	0	0	1.49	0	0	0.3	0	1.22	0	0	0	0	0.17	0	0	0	0	0	0	0	0.17	0	0	0	0	0.77	0.31	0	0	0	0	0
ANGPTL7	0	0	0	0	0	0	0	0	0	0	0	0	0	0	0	0	0	0	0	0	0	0	0	0	0	0	0	0	0	0	0	0	0	0	0	0	0	0	0	0	0	0	0	0	0	0	0	0	0
ANGPTL8	0	0	0	0	0	0	0	0	0	0	0	0	0	0	0	0	0	0	0	0	0	0	0	0	0	0	0	0	0	0	0	0	0	0	0	0	0	0	0	0	0	0	0	0	0	0	0	0	0
ANHX	0	0	0	0	0	0	0	0	0	0	0	0	0	0	0	0	0	0	0	0	0	0	0	0	0	0	0	0	0	0	0	0	0	0	0	0	0	0	0	0	0	0	0	0	0	0	0	0	0
ANK1	0	0	0	0.03	0	0	0	0	0.03	0	0.02	0	0	0	0	0	0.03	0.02	0.04	0.38	0.09	0.12	0.21	0.13	0.14	0.11	0.04	0	0.01	0	0	0.02	0.02	0	0	0	0	0	0	0.03	0.05	0	0.2	0	0	0	0	0	0
ANK2	0.03	0.11	0.02	0.14	0.08	0.07	0.11	0.23	0.1	0	0.01	0	0	0	0	0	0	0	0	0.02	0	0.02	0.02	0	0	0	0	0	0	0	0	0	0	0.04	0	0	0	0	0	0	0.04	0.01	0.05	0	0.02	0	0	0.02	0
ANK3	0	0	0	0	0	0.03	0	0	0	0.63	0.33	0.26	0.51	0.41	0.43	0.42	0.42	0	0	0.26	0.39	0.21	0.42	0.26	0	0.26	0.35	0.16	0	0	0	0.19	0	0	0.16	0	0.13	0.1	0	0	0	0	0.09	0.06	0	0.36	0.37	0.25	0.19
ANKAR	0	0	0	0	0	0	0	0	0	0	0	0	0	0	0	0	0	0	0	0	0	0	0	0	0	0	0	0	0	0	0	0	0	0	0	0	0	0	0	0	0	0	0	0	0	0	0	0	0
ANKDD1A	0	0	0	0	0	0	0	0	0	0	0.13	0	0	0	0	0	0	0	0	0	0	0	0	0	0	0	0	0	0	0	0	0	0	0	0	0	0	0	0	0	0	0	0	0	0	0	0	0	0
ANKDD1B	0	0	0	0	0	0	0	0	0	0	0	0	0	0	0	0	0	0	0	0	0	0	0	0	0	0	0	0	0	0	0	0	0	0	0	0	0	0	0	0	0	0	0	0	0	0	0	0	0
ANKEF1	0	0	0	0	0	0	0	0	0	0	0	0	0	0	0	0	0.1	0	0	0.22	0	0	0	0	0	0	0	0	0	0	0	0	0	0	0	0	0	0	0	0	0	0	0	0	0	0	0	0	0
ANKFN1	0	0	0	0	0	0	0	0	0	0	0	0	0	0	0	0	0	0	0	0	0	0	0	0	0	0	0	0	0	0	0	0	0	0	0	0	0	0	0	0	0	0	0	0	0	0	0	0	0
ANKFY1	0	0	0	0.09	0.04	0.05	0	0.21	0.08	0	0	0	0.02	0	0	0	0.02	0	0.05	1.08	0	0	0.05	0	0.25	0.03	0	0	0	0	0	0	0.05	0.05	0	0.05	0.04	0	0	0	0	0	0.97	0	0	0	0.1	0	0
ANKH	2.8	2.75	1.54	2.37	1.89	1.53	2.48	1.37	0.89	0.63	0.78	0.96	0.79	0.79	0.81	0.8	0.49	0.45	3.01	2.47	2.15	2.6	2.62	1.81	0.97	1.29	1	0.8	0.38	0.7	0.65	0.64	1	0.57	0.42	0.44	1.29	1.68	1.66	1.77	1.61	1.72	0.84	0.67	0.53	14.13	15.66	14.15	17.94
ANKHD1	0	0	0	0	0	0	0	0	0	0	0	0	0	0	0	0	0	0	0	0	0	0	0	0	0	0	0	0	0	0	0	0	0	0	0	0	0	0	0	0	0	0	0	0	0	0	0	0	0
ANKHD1-EIF4EBP3	0.19	0.17	0.25	0.21	0.3	0.31	0.17	0.08	4.74	0.98	0.75	0.45	0.99	0.68	0.92	0.5	0.26	5.62	0.43	0.76	0.67	0.53	0.26	0.22	0.23	0.04	0.1	0.27	0.13	5.15	0.09	0.19	0.38	0.02	0.14	0	0.28	0.24	0.25	0.23	0.25	0.32	0.37	0	4.41	0.54	0.8	0.93	1.05
ANKIB1	0	0.15	0.11	0.03	0	0	0.07	0	0	0	0	0	0	0	0	0	0	0	0	0.14	0	0	0	0	0	0.06	0	0	0	0	0	0	0	0	0	0	0	0	0.07	0	0.1	0	0	0.07	0	0	0	0.08	0
ANKK1	0	0	0	0	0	0	0	0	0	0	0	0	0	0	0	0	0	0	0	0	0	0	0	0	0	0	0	0	0	0	0	0	0	0	0	0	0	0	0	0	0	0	0	0	0	0	0	0	0
ANKLE1	0	0	0	0	0	0	0	0	0	0	0	0	0	0.06	0	0	0	0	0	0	0	0	0	0	0	0	0	0	0	0	0	0	0	0	0	0	0	0	0	0	0	0	0	0	0	0	0	0	0
ANKLE2	0.49	0.55	0.28	0.66	0.05	0.55	0	0.13	0.59	0.47	0.33	0.84	0.47	0	0.77	0.25	0.62	0.24	1.04	1.76	0.52	0.81	0	0.56	0.35	0.15	0	1.44	0.7	0.7	0.81	1.06	1.5	0.48	0.55	0.56	0.86	1.24	0.94	1.17	1.19	1.11	1.79	0.19	0	1.58	1.17	0.93	0.85
ANKMY1	0	0	0	0	0	0	0	0	0	0	0	0	0	0	0	0	0	0	0	0.3	0	0	0.25	0	0	0	0	0	0	0	0	0	0	0	0	0	0	0.17	0	0	0	0	0	0	0	0	0	0	0
ANKMY2	0	0	0	0	0	0	0	0	0	0	0	0	0	0	0	0	0	0	0	0	0	0	0	0	0	0	0	0	0	0	0	0	0	0	0	0	0	0	0	0	0	0	0	0	0	0	0	0	0
ANKRA2	0	0	0	0	0	0	0	0	0	0	0	0	0	0	0	0	0	0	0	0	0	0	0	0	0	0	0	0	0	0	0	0	0	0	0	0	0	0	0	0	0	0	0	0	0	0	0	0	0
ANKRD1	0	0	0	0	0	0	0	0	0	0	0	0	0	0	0	0	0	0	0	0.39	0	0	0	0	0	0	0	0	0	0	0	0	0	0	0	0	0	0	0	0	0	0	0	0	0	0	0	0	0
ANKRD10	1.17	1.97	1.07	1.4	0.89	0.75	1	1.32	0.48	0.58	0.91	1.17	0.9	0.95	0.86	1.78	0.87	0.78	2.19	5.26	1.89	1.71	1.84	1.44	4.04	1.25	1.57	2.32	1.06	1.12	0.69	1.33	1.97	0.66	1.34	1.48	1.26	1.06	1.81	1.5	1.91	1.49	2.18	0.79	0.79	2.65	2.88	3.51	3.06
ANKRD11	0.26	0.22	0.4	0.21	0.39	0.19	0.47	0.92	0.29	0.18	0.03	0.04	0.12	0.04	0.15	0.35	0.25	0.13	0.17	2.51	0.23	0.34	0.52	0.32	1.6	0.55	0.28	0.3	0.32	0.18	0.14	0.2	0.22	0.34	0.21	0.08	0.36	0.12	0.05	0.13	0.16	0.22	2.28	0.24	0.1	0.19	0.16	0.18	0.06
ANKRD12	0	0	0	0.03	0	0	0.06	0	0.03	0	0	0	0.03	0	0	0	0	0	0	0.15	0	0	0.07	0	0	0	0	0	0	0	0	0	0.03	0.02	0	0	0	0	0	0	0	0	0.14	0.04	0.02	0	0	0	0
ANKRD13A	0	0	0	0	0	0	0	0	0	0	0	0	0	0	0	0	0	0	0	1.08	0	0.08	0	0	0.49	0.17	0	0.05	0	0	0	0	0	0.11	0	0.14	0	0	0	0	0	0	0.37	0	0	0	0	0	0
ANKRD13B	0.28	0	0	0.48	0.41	0.63	0.61	0	0	0	0	0.16	0.22	0.09	0.06	0.13	0	0	0.14	0.21	0	0	0	0	0	0.45	0	0.25	0	0	0	0.34	0.1	0	0	0	0	0.18	0.18	0	0	0	0.63	0	0	0.37	0.7	0.4	0.62
ANKRD13C	0	0	0	0	0	0	0	0.08	0	0.05	0	0	0	0	0	0	0.07	0.07	0.12	0.24	0	0.06	0.1	0	0	0.18	0.08	0	0	0.09	0	0	0	0	0	0	0.08	0	0	0	0.08	0	0.16	0.06	0	0	0	0.08	0
ANKRD13D	10.3	9.71	1.31	10.89	9.93	13.08	1.44	0.99	0.66	3.92	3.57	3.69	3.91	4.94	3.14	4.08	3.97	5.06	8.31	0.9	8.83	7.4	9.48	8.87	8.77	7.77	9.33	0.53	0.77	6.32	8.36	8.42	8.03	5.24	0.56	6.1	13.13	1.12	11.47	10.15	10.61	13.42	10.29	0	0.74	6.35	7.59	10.33	8.42
ANKRD16	0	0	0.59	0	0.42	0	0.26	0	0	0.3	0	0.11	0.15	0	0	0.38	0	0.15	1.36	1.55	1.27	0	1.36	0.67	0.56	0	0.33	0	0.56	0	0	0	0	0	0	0.11	0	0	0	0	0	0	0.42	0	0	0	0.85	0.57	1.2
ANKRD17	2.31	4.04	2.97	4.39	4.36	3.65	2.37	3.27	3.14	2.88	3.49	3.41	3.12	3.21	3.46	1.96	1.72	1.73	4	3.35	4.73	4.29	4.16	4.71	2.49	2.26	2.66	2.85	2.11	1.84	2.4	2.48	3.61	1.28	1.88	1.89	2.37	2.74	4.04	4.03	2.6	4.36	2.53	1.17	1.58	5.74	5.6	6.68	6.24
ANKRD18A	0	0	0	0	0	0	0	0	0	0	0	0	0	0	0	0	0	0	0	0.37	0	0	0	0	0	0.15	0	0	0	0	0	0	0	0	0	0	0	0	0	0	0	0	0	0	0	0	0	0	0
ANKRD18B	0	0	0	0	0	0	0	0	0	0	0	0	0	0	0	0	0	0	0	0	0	0	0	0	0	0	0	0	0	0	0	0	0	0	0	0	0	0	0	0	0	0	0	0	0	0	0	0	0
ANKRD18DP	0	0	0	0	0	0	0	0	0	0	0	0	0	0	0	0	0	0	0	0	0	0	0	0	0	0	0	0	0	0	0	0	0	0	0	0	0	0	0	0	0	0	0	0	0	0	0	0	0
ANKRD19P	0	0	0	0	0	0	0.2	0.13	0	0	0	0	0	0	0	0	0	0	0	0	0	0	0	0	0.11	0	0	0	0	0	0	0	0	0	0	0	0.08	0	0	0	0	0	0.15	0	0	0	0	0	0
ANKRD2	0	0	0	0	0	0	0	0	0	0	0	0	0	0	0	0	0	0	0	0	0	0	0	0	0	0	0	0	0	0	0	0	0	0	0	0	0	0	0	0	0	0	0	0	0	0	0	0	0
ANKRD20A1	0	0	0	0	0	0	0	0	0	0	0	0	0	0	0	0	0	0	0	0	0	0	0	0	0	0	0	0	0	0	0	0	0	0	0	0	0	0	0	0	0	0	0	0	0	0	0	0	0
ANKRD20A11P	0	0	0	0	0	0	0	0	0	0	0	0	0	0	0	0	0	0	0	0	0	0	0	0	0	0	0	0	0	0	0	0	0	0	0	0	0	0	0	0	0	0	0	0	0	0	0	0	0
ANKRD20A12P	0	0	0	0	0	0	0	0	0	0	0	0	0	0	0	0	0	0	0	0	0	0	0	0	0	0	0	0	0	0	0	0	0	0	0	0	0	0	0	0	0	0	0	0	0	0	0	0	0
ANKRD20A19P	0	0	0	0	0	0	0	0	0	0	0	0	0	0	0	0	0	0	0	0	0	0	0	0	0	0	0	0	0	0	0	0	0	0	0	0	0	0	0	0	0	0	0	0	0	0	0	0	0
ANKRD20A2	0	0	0	0	0	0	0	0	0	0	0	0	0	0	0	0	0	0	0	0	0	0	0	0	0	0	0	0	0	0	0	0	0	0	0	0	0	0	0	0	0	0	0	0	0	0	0	0	0
ANKRD20A3	0	0	0	0	0	0	0	0	0	0	0	0	0	0	0	0	0	0	0	0	0	0	0	0	0	0	0	0	0	0	0	0	0	0	0	0	0	0	0	0	0	0	0	0	0	0	0	0	0
ANKRD20A4	0	0	0	0	0	0	0	0	0	0	0	0	0	0	0	0	0	0	0	0	0	0	0	0	0	0	0	0	0	0	0	0	0	0	0	0	0	0	0	0	0	0	0	0	0	0	0	0	0
ANKRD20A5P	0	0	0	0	0	0	0	0	0	0	0	0	0	0	0	0	0	0	0	0	0	0	0	0	0	0	0	0	0	0	0	0	0	0	0	0	0	0	0	0	0	0	0	0	0	0	0	0	0
ANKRD20A8P	0	0	0	0	0	0	0	0	0	0	0	0	0	0	0	0	0	0	0	0	0	0	0	0	0	0	0	0	0	0	0	0	0	0	0	0	0	0	0	0	0	0	0	0	0	0	0	0	0
ANKRD20A9P	0	0	0	0	0	0	0	0	0	0	0	0	0	0	0	0	0	0	0	0	0	0	0	0	0	0	0	0	0	0	0	0	0	0	0	0	0	0	0	0	0	0	0	0	0	0	0	0	0
ANKRD22	0	0	0	0	0	0	0	0	0	0	0	0	0	0	0	0	0	0	0	0	0	0	0.06	0	0	0	0	0	0	0	0	0	0	0	0	0	0	0	0	0	0	0	0	0	0	0	0	0	0
ANKRD23	0	0	0	0	0	0	0	0	0	0	0	0	0	0	0	0.15	0	0	0	0.66	0	0	0.48	0	0.1	0.17	0	0	0	0	0	0	0	0	0	0	0	0	0	0	0	0	0	0	0	0	0	0.27	0
ANKRD24	0.36	0.28	0.22	0.22	0.41	0.32	0.17	0.15	0.06	0.15	0.15	0.17	0	0	0.1	0.07	0.1	0	0.44	0.59	0.33	0.33	0	0.54	0.47	0.11	0.11	0	0.16	0	0	0	0	0	0	0	0	0	0	0.17	0	0	0	0	0	0.35	0.7	0.77	0.11
ANKRD26	0.17	0.23	0	0	0	0.08	0	0	0	0	0.3	0.07	0.14	0	0.25	0.13	0	0.06	0	0	0.21	0.18	0.35	0.18	0	0.26	0	0	0	0	0	0	0	0	0	0	0.31	0	0	0	0	0.21	0	0	0	0.46	0	0	0.33
ANKRD26P1	0	0	0	0	0	0	0	0	0	0	0	0	0	0	0	0	0	0	0	0	0	0	0	0	0	0	0	0	0	0	0	0	0	0	0	0	0	0	0	0	0	0	0	0	0	0	0	0	0
ANKRD26P3	0	0	0	0	0	0	0	0	0	0	0	0	0	0	0	0	0	0	0	0	0	0	0	0	0	0	0	0	0	0	0	0	0	0	0	0	0	0	0	0	0	0	0	0	0	0	0	0	0
ANKRD27	0	0	0	0	0	0	0	0	0	0	0	0	0	0	0	0	0	0	0	0	0	0	0	0	0.15	0	0	0	0	0	0	0	0	0	0	0	0	0	0	0	0	0	0.25	0	0	0	0	0	0
ANKRD28	2.31	2.16	2.53	2.21	2.82	2.21	1.86	1.33	1.27	2.14	2.18	2.45	2.26	2.27	2.33	2.36	1.6	1.92	2.23	1.51	2.93	2.74	2.71	2.46	1.65	1.65	2.09	1.53	1.9	1.95	3.47	2.46	2.2	0.97	1.97	1.46	1.05	1.17	1.19	1.41	1.21	1.12	0	0	0	4.87	5.5	5.43	5.92
ANKRD29	0	0	0	0	0	0	0	0	0	0	0	0	0	0	0	0	0	0	0	0	0	0	0	0	0	0	0	0	0	0	0	0	0	0	0	0	0	0	0	0	0	0	0	0	0	0	0	0	0
ANKRD30A	0	0	0	0	0	0	0	0	0	0	0	0	0	0	0	0	0	0	0	0	0	0	0	0	0	0	0	0	0	0	0	0	0	0	0	0	0	0	0	0	0	0	0	0	0	0	0	0	0
ANKRD30B	0	0	0	0	0	0	0	0	0	0	0	0	0	0	0	0	0	0	0	0	0	0	0	0	0	0	0	0	0	0	0	0	0	0	0	0	0	0	0	0	0	0	0	0	0	0	0	0	0
ANKRD30BL	0	0	0	0	0.03	0	0	0	0	0.05	0	0.02	0	0.02	0.02	0.02	0.02	0	0	0.11	0	0	0.03	0	0	0	0	0	0	0	0	0	0	0.07	0	0	0	0	0	0	0	0	0	0	0	0.08	0	0	0
ANKRD30BP2	0	0	0	0	0	0	0	0	0	0	0	0	0	0	0	0	0	0	0	0	0	0	0	0	0	0	0	0	0	0	0	0	0	0	0	0	0	0	0	0	0	0	0	0	0	0	0	0	0
ANKRD30BP3	0	0	0	0	0	0	0	0	0	0	0	0	0	0	0	0	0	0	0	0	0	0	0	0	0	0	0	0	0	0	0	0	0	0	0	0	0	0	0	0	0	0	0	0	0	0	0	0	0
ANKRD31	0	0	0	0	0	0	0	0	0	0	0	0	0	0	0	0	0	0	0	0	0	0	0	0	0	0	0	0	0	0	0	0	0	0	0	0	0	0	0	0	0	0	0	0	0	0	0	0	0
ANKRD33	0	0	0	0	0	0	0	0	0	0	0	0	0	0	0	0	0	0	0.33	0	0	0	0.16	0	0.68	0	0	0	0	0	0	0	0	0	0	0	0	0	0	0	0	0	0	0	0	0	0	0	0
ANKRD33B	0.16	0.07	0.14	0.19	0.07	0	0.1	0.08	0.05	0.13	0	0.04	0.13	0.16	0.13	0.11	0.09	0	0	0	0	0	0	0	0	0	0.05	0	0	0.11	0	0.04	0.03	0	0	0	0.15	0.17	0.15	0.19	0.12	0.17	0.16	0	0	0.12	0.08	0.12	0.15
ANKRD34A	0	0	0.09	0	0	0	0.13	0.07	0	0.03	0.03	0	0	0.03	0	0	0	0	0.06	0.19	0	0.06	0	0.12	0	0	0	0.05	0	0	0	0.03	0	0.05	0	0	0	0	0.07	0	0	0	0	0.07	0	0	0.06	0	0
ANKRD34B	0	0	0	0	0	0	0	0	0	0	0	0	0	0	0	0	0	0	0	0	0	0	0	0	0	0	0	0	0	0	0	0	0	0	0	0	0	0	0	0	0	0	0	0	0	0	0	0	0
ANKRD34C	0	0	0	0	0	0	0	0	0	0	0	0	0	0	0	0	0	0	0	0	0	0	0	0	0	0	0	0	0	0	0	0	0	0	0	0	0	0	0	0	0	0	0	0	0	0	0	0	0
ANKRD34C-AS1	0	0	0	0	0	0	0	0	0	0	0	0	0	0	0	0	0	0	0	0	0	0	0	0	0	0	0	0	0	0	0	0	0	0	0	0	0	0	0	0	0	0	0	0	0	0	0	0	0
ANKRD35	0	0	0.07	0	0.1	0.13	0.07	0	0.07	0	0	0	0	0	0	0	0	0	0	0	0	0	0	0	0	0	0	0	0	0	0	0	0	0	0	0	0.07	0	0	0	0	0	0	0	0	0	0	0	0
ANKRD36	0	0	0	0	0	0	0	0.04	0	0	0	0	0	0	0	0	0	0.06	0	0	0	0	0	0	0	0	0	0	0	0	0	0	0	0	0	0	0	0	0	0	0	0	0	0	0	0	0	0	0
ANKRD36B	0	0	0	0	0	0	0	0	0	0	0	0	0	0	0	0	0	0	0	0	0	0	0	0	0	0	0	0	0	0	0	0	0	0	0	0	0	0	0	0	0	0	0	0	0	0	0	0	0
ANKRD36BP1	0.12	0.06	0.36	0.06	0.12	0	0.12	0.52	0.12	0.32	0.11	0.06	0.11	0	0.06	0	0.11	0	0.18	1.2	0.13	0.12	0.12	0.24	0.58	0.12	0.72	0	0	0.28	0.21	0.05	0	0.44	0.12	0.11	0.06	0	0	0.12	0	0.06	0.68	0.26	0	0.13	0	0.12	0.01
ANKRD36BP2	0	0	0	0	0	0	0	0	0	0	0	0	0	0	0	0	0	0	0	0	0	0	0	0	0	0	0	0	0	0	0	0	0	0	0	0	0	0	0	0	0	0	0	0	0	0	0	0	0
ANKRD36C	0	0	0	0	0	0	0	0	0	0	0	0	0.04	0	0	0	0	0	0	0	0	0	0	0	0.08	0	0	0	0	0	0	0.02	0	0	0	0.03	0	0	0	0	0	0	0.11	0	0	0	0	0	0
ANKRD37	0	0	0	0	0	0	0	0	0	0	0	0	0	0	0	0	0	0	0	0	0	0	0	0	0	0	0	0	0	0	0	0	0	0	0	0	0	0	0	0	0	0	0	0	0	0	0	0	0
ANKRD39	0	0	0	0	0	0	0	0	0	0	0	0	0	0	0	0	0	0	0	0	0	0	0	0	0	0	0	0	0	0	0	0	0	0	0	0	0	0	0	0	0	0	0	0	0	0	0	0	0
ANKRD40	1.11	1.23	0.69	1.19	1.08	0.62	0.53	0.52	0.1	0.31	0.61	0.31	0.7	0.44	0.87	0.21	0.42	0.21	0.91	1.05	0.89	0.93	0.88	0.47	0.81	0.27	0	0.78	0	0	0.07	0.05	0.39	0.12	0.19	0.15	0.61	0.56	0.59	1.07	0.73	0.98	0.88	0	0	1.39	1.32	0	1.01
ANKRD42	0	0	0	0	0	0	0	0.09	0	0	0	0	0	0	0	0	0	0	0	0.25	0	0	0	0	0	0	0	0	0	0	0	0	0	0	0	0	0	0	0	0	0	0	0.47	0	0	0	0	0	0
ANKRD44	0.2	0.21	0.47	0.11	0.25	0.2	0	0.12	0.12	0.2	0.2	0.12	0.06	0.23	0.16	0.15	0.3	0.29	0.25	0.39	0	0.32	0.2	0.24	0.34	0.2	0.17	0	0	0	0.07	0.21	0	0	0	0	0.29	0	0.32	0.31	0	0.42	0.24	0.19	0.3	0	0.05	0.12	0
ANKRD44-IT1	0	0	0	0	0	0	0	0.22	0	0	0	0	0	0	0	0	0	0	0	0	0	0.41	0	0	0	0	0	0	0	0	0	0	0	0	0	0	0	0	0	0	0	0	0	0	0	0	0	0	0
ANKRD45	0	0	0	0.41	0	0	0	0	0	0	0	0	0	0	0	0	0	0	0	0	0	0	0	0	0	0	0	0	0	0	0	0	0	0	0	0	0	0	0	0	0	0	0	0	0	0	0	0	0
ANKRD46	0	0	0	0	0	0	0	0	0	0	0	0	0	0	0	0	0	0	0	0.21	0	0	0	0	0	0	0	0	0	0	0	0	0	0	0	0	0	0	0	0	0	0	0	0	0	0	0	0	0
ANKRD49	0	0	0	0	0	0	0	0	0	0	0	0	0	0	0	0	0	0	0	0	0	0	0	0	0	0	0	0	0	0	0	0	0	0	0	0	0	0	0	0	0	0	0	0	0	0	0	0	0
ANKRD50	0.4	0.37	0.2	0.36	0.45	0.25	0.39	0.44	0.48	0.6	0.63	0.45	0.75	0.56	0.92	0.91	0.63	0.55	0.3	0.34	0.21	0.38	0.42	0.39	0.22	0.39	0.31	0.24	0.23	0.29	0.27	0.59	0.29	0.47	0.32	0.17	0.4	0.59	0.59	0.5	0.48	0.45	0.78	0.18	0.45	0.65	0.55	0.54	0.63
ANKRD52	0.08	0.09	0.26	0.38	0.59	0.48	0.42	0.47	0.25	0.19	0.24	0.07	0	0.1	0.24	0.1	0.07	0	0.28	1.24	0.42	0.44	0.91	0.19	0.42	0.29	0.39	0.36	0.39	0.25	0.62	0.16	0.59	0.28	0.21	0.24	0.08	0.37	0.07	0.18	0.16	0.05	1.32	0.14	0.2	0.8	0.2	0.13	0.48
ANKRD53	0	0	0	0.27	0	0.2	0	0	0.32	0	0	0	0	0	0	0	0	0	0	0.16	0	0	0	0	0	0	0	0	0	0	0	0	0	0	0	0	0	0	0	0	0	0	0	0	0	0	0	0	0
ANKRD54	0.21	0	0.55	1.29	0.37	0.76	1.01	0	1.71	0	0	0.62	0.88	0	0.42	0	0	0	0.16	0.57	0.16	0	1.01	0	0.83	0.37	0	0	0.25	0	0.23	0	0	0	0.2	0	0	0	0	0	0	0.22	0.42	0	0	0.38	1.06	1.26	0.22
ANKRD55	0	0	0	0	0	0	0	0	0	0	0	0	0	0	0	0	0	0	0	0	0	0	0	0	0	0	0	0	0	0	0	0	0	0	0	0	0	0	0	0	0	0	0	0	0	0	0	0	0
ANKRD6	0	0	0.29	0.35	0	0.34	0	0.29	0	0	0.07	0	0	0	0	0	0	0	0.23	0	0	0	0	0.15	0	0	0	0	0	0	0	0	0	0	0	0	0.12	0	0	0.39	0	0	0.38	0	0	0	0	0.24	0
ANKRD60	0	0	0	0	0	0	0	0	0	0	0	0	0	0	0	0	0	0	0	0	0	0	0	0	0	0	0	0	0	0	0	0	0	0	0	0	0	0	0	0	0	0	0	0	0	0	0	0	0
ANKRD61	0	0	0	0	0	0	0	0	0	0	0	0	0	0	0	0	0	0	0	0	0	0	0	0	0	0	0	0	0	0	0	0	0	0	0	0	0	0	0	0	0	0	0	0	0	0	0	0	0
ANKRD62	0	0	0	0	0	0	0	0	0	0	0	0	0	0	0	0	0	0	0	0	0	0	0	0	0	0	0	0	0	0	0	0	0	0	0	0	0	0	0	0	0	0	0	0	0	0	0	0	0
ANKRD62P1-PARP4P3	0	0	0	0	0	0	0	0	0	0	0	0	0	0	0	0	0	0	0	0	0	0	0	0	0	0	0	0	0	0	0	0	0	0	0	0	0	0	0	0	0	0	0	0	0	0	0	0	0
ANKRD63	0.21	0.13	0.02	0.16	0	0	0	0	0	0	0	0	0	0	0	0	0	0	0	0	0	0	0	0	0	0	0	0	0	0	0	0	0	0	0	0	0	0	0	0.01	0	0	0	0	0	0	0.06	0.05	0.02
ANKRD65	0.31	0	0	0	0	0	0	0	0	1	0.27	0	0	0.45	0.58	0	0	0	0	0.54	0	0.3	0.41	0	0	0	0	0	0	0	0	0	0	0	0	0	0	0	0.43	0	0	0.62	0.34	0	0	0	0	0	0.16
ANKRD66	0	0	0	0	0	0	0	0	0	0	0	0	0	0	0	0	0	0	0	0	0	0	0	0	0	0	0	0	0	0	0	0	0	0	0	0	0	0	0	0	0	0	0	0	0	0	0	0	0
ANKRD7	0	0	0	0	0	0	0	0	0	0	0	0	0	0	0	0	0	0	0	0	0	0	0	0	0	0	0	0	0	0	0	0	0	0	0	0	0	0	0	0	0	0	0	0	0	0	0	0	0
ANKRD9	0.55	0	0	0	0	0.25	0	0	0	0.37	0	0.24	0	0	0	0.24	0	0	2.06	1.68	0.89	2.46	2.45	1.01	0.33	0.68	0.82	2.51	0.76	0.54	0.36	0.61	0.37	0.76	0.46	0	0	0.7	0.29	0.28	0	0.18	0.68	0	0	0	2.49	1.92	2.59
ANKS1A	1.13	1.16	1.23	1.47	0.85	1.11	1.08	1.07	1.03	0.36	0.35	0.28	0.35	0.55	0.08	0.15	0.39	0.29	0	1.2	0.86	1.24	0.88	0.81	0.74	0	0.7	0.06	0.62	0.49	0.39	0.64	0.77	0	0.67	0.54	0	0	0.52	0.57	0.7	0	0.38	0.1	0	1.57	0.95	1.01	0.96
ANKS1B	0.71	0.72	0.56	0	0	0.23	0.29	0.56	0	0	0.04	0	0	0.06	0	0	0	0	0	0	0	0	0	0	0.08	0	0	0	0	0	0	0	0	0	0	0	0	0	0	0	0	0	0	0	0	0.88	0.21	0	0.6
ANKS3	0	2.18	1.53	2.43	1.77	2.39	1.18	1.7	1.9	1.26	2.32	1.34	1.61	1.56	1.06	0.92	1.15	0	2.22	0	2.88	2.15	2.77	2.59	1.87	1.83	2.23	0	0	0.91	1.12	1.6	1.28	0	1.04	0.99	1.7	1.87	1.39	1.64	0	1.21	0.33	0	0	3.12	4.76	4.43	3.78
ANKS4B	0	0	0	0	0	0	0	0	0	0	0	0	0	0	0	0	0	0	0	0.18	0	0	0	0	0.28	0	0	0	0	0	0	0	0	0	0	0	0	0	0	0	0	0	0	0	0	0	0	0	0
ANKS6	0.16	0.14	0.17	0.26	0.17	0	0	0.05	0.07	0.4	0.29	0.49	0.21	0.44	0.27	0.29	0.22	0	0.49	0.53	0.16	0.38	0.28	0.25	0.23	0.22	0.14	0.34	0.29	0.23	0.28	0.25	0.37	0.14	0.09	0.18	0.19	0.31	0.54	0.29	0.29	0.3	0.27	0	0	0.27	0.23	0	0
ANKUB1	0	0	0	0	0	0	0	0	0	0	0	0	0	0.11	0	0	0	0	0	0	0	0	0	0	0	0	0	0	0	0	0	0	0	0	0	0	0	0	0	0	0	0	0	0	0	0	0	0	0
ANKZF1	0	0	0	0	0	0	0	0.19	0	0	0	0	0	0.16	0.08	0	0	0	0	1.32	0	0	0	0.39	1.07	0	0	0	0	0	0.23	0	0.11	0	0	0	0	0	0	0	0	0.27	0	0.14	0	0	0.32	0	0
ANLN	7.86	6.36	4.15	6.21	5.8	4.2	10.08	8.81	8.45	1.05	1.53	0.43	1.25	1.17	1.26	2.22	1.28	0	9.47	6.54	7.02	8.02	6.6	6.05	7.71	7.66	6.93	14.25	14.86	17.76	9.92	12.23	14.89	16.86	13.69	17.09	12.69	17.01	12.47	11.18	8.21	13.26	8.77	7.64	12.52	7.27	4.54	3.46	6.33
ANO1	0	0	0	0	0	0	0	0	0	0	0	0	0.04	0	0	0	0	0	0.57	4.96	0.42	0	1.01	0.75	1.6	0.77	0.09	0.58	0.52	0.11	0.57	0	0.73	0.38	0.13	0	0.14	0	0	0	0	0.26	0.23	0.1	0	0.05	0	0	0
ANO1-AS2	0	0	0	0	0	0	0	0	0	0	0	0	0	0	0	0	0	0	0	0.85	0	0	0	0	0	0	0	0	0	0	0	0	0	0	0	0	0	0	0	0	0	0	0	0	0	0	0	0	0
ANO10	0	0	0	0	0	0	0	0	0	0.07	0	0	0	0	0	0	0	0	0	0.31	0	0	0	0	1.03	0	0	0	0	0	0	0	0	0	0	0	0	0	0	0	0	0	0.4	0	0	0	0	0	0
ANO2	0	0	0	0	0	0	0	0	0	0	0	0	0	0	0	0	0	0	0	0	0	0	0	0	0	0	0	0	0	0	0	0	0	0	0	0	0	0	0	0	0	0	0.27	0	0	0	0	0	0
ANO3	0	0	0	0	0	0	0	0	0	0	0	0	0	0	0	0	0	0	0	0	0	0	0	0	0	0	0	0	0	0	0	0	0	0	0	0	0	0	0	0	0	0	0	0	0	0	0	0	0
ANO4	0	0	0	0	0	0	0	0	0	0	0	0	0	0	0	0	0	0	0	0	0	0	0	0	0	0	0	0	0	0	0	0	0	0	0	0	0	0	0	0	0	0	0	0	0	0	0	0	0
ANO5	0	0	0	0	0	0	0	0	0	0	0	0	0	0	0	0	0	0	0	0	0	0	0	0	0	0	0	0	0	0	0	0	0	0	0	0	0	0	0	0	0	0	0	0	0	0	0	0	0
ANO6	0	0	0	0.07	0	0	0	0	0	0	0	0	0	0	0	0.05	0	0	0.04	1.3	0	0	0	0	0.22	0	0.11	0	0	0	0	0.08	0	0	0.07	0	0	0	0	0	0	0	0.49	0	0	0	0.08	0	0
ANO7	0	0	0	0	0	0	0	0	0	0	0	0	0	0	0	0	0	0	0	0.08	0	0	0	0	0	0	0	0	0	0	0	0	0	0	0	0	0	0	0	0	0	0	0	0	0	0	0	0	0
ANO8	6.96	6.68	7.26	6.92	6.08	5.57	5.72	5.84	7.38	3.34	3.45	3.51	2.82	3.17	3.61	2.5	2.24	3.31	12.41	10.53	13.21	13.1	11.88	12.62	11.95	13.3	12.36	2.26	1.48	2.03	1.8	1.31	1.13	1.53	1.13	1.39	2.82	2.12	2.17	3.01	3.11	3.04	0.59	0.26	2.28	2.5	4.78	4.23	3.87
ANO9	0	0	0	0	0	0	0	0	0	0	0	0	0	0	0	0	0	0	0	0.36	0	0	0	0	0.32	0	0	0	0	0	0	0	0	0	0	0	0	0	0	0	0	0	0.63	0	0	0	0	0	0.26
ANOS1	0	0	0.05	0	0	0	0	0	0	0	0	0	0.28	0.39	0.43	0	0	0	0	0	0	0	0	0	0	0	0	0	0	0	0	0	0	0	0	0	0	0.39	0.39	0	0	0	0.32	0	0	0	0	0	0.87
ANP32A	0.01	0.26	0	0.93	0.64	0.69	1.18	1.31	0.95	0.48	0	0.36	0.49	0.36	0.32	0.7	0.59	0.12	1.45	8.87	1.13	1.49	2.8	1.12	5.2	1.78	2.05	0.41	0.13	0.78	1.35	0.16	1.03	1.97	0.13	0.4	0.24	0	0	0.31	0.59	0.88	2.5	0.64	0	0	0.33	0.32	0.52
ANP32A-IT1	0	0	0	0	0	0	0.07	0.07	0	0	0	0	0	0	0.06	0.06	0	0.09	0.07	1.26	0	0	0	0.13	0.69	0	0.1	0	0	0	0	0	0.06	0.13	0	0	0.07	0.07	0	0	0	0	0.34	0	0	0	0.21	0.07	0.02
ANP32AP1	0	0	0	0	0	0	0.15	0.02	0.15	0.54	0	0	0.04	0	0.13	0.07	0.27	0	0	1.08	0	0.14	0.08	0.5	0.27	0	0	0	0	0	0	0	0	0.28	0	0.13	0	0	0	0	0	0	0.62	0	0	0	0	0	0
ANP32B	13.13	14.88	8.21	14.61	9.71	7.69	9.41	6.22	3.88	15.28	17.75	16.11	18.55	19.18	16.09	11.63	5.28	4.78	15.13	12.73	14.82	16.04	13.54	14.26	4.49	4.78	3.27	14.96	16.69	16.06	13.59	18.69	20.17	8.29	7.95	8.97	8.37	9.57	10.71	10.54	10.12	9.8	4.54	0	2.18	23.43	24.21	20.45	25.54
ANP32C	0.08	0	0.16	0	0	0	0	0.29	0	0	0	0	0.05	0	0	0.07	0	0	0.08	0.83	0.08	0.43	0.83	0.27	0.5	0.6	0.22	0.58	0	0.22	0.24	0.14	0	0.27	0.56	0	0	0	0	0	0	0.13	0	0.17	0	0	0	0	0
ANP32D	0	0	0	0	0	0	0	0	0	0	0	0	0	0	0	0	0	0	0	0	0	0	0	0	0	0	0	0	0	0	0	0	0	0	0	0	0	0	0	0	0	0	0	0	0	0	0	0	0
ANP32E	0	0.23	0.13	0	0.13	0.16	0.33	0.35	0.13	0.26	0.48	0.14	0.59	0.37	0	0.66	1.06	0.48	0.42	2.98	0.26	0.95	1.4	0.63	2.4	1.41	0.38	0.68	1.05	0.81	0.88	1.5	0.99	2.13	1.03	0.86	0.1	0	0	0	0	0.26	1.15	0	0.34	0	0	0	0
ANPEP	170.98	184.18	210.02	186.62	192.97	222.41	166.16	180.09	190.78	356.11	344.48	329.49	374.94	379.26	353.03	345.23	333.79	340.04	1794.15	1297.49	1937.72	1810.77	1871.57	1960.2	1646.4	1889.02	1935.4	55.07	48.73	50.37	57.64	59.49	54.49	52.05	48.35	44.43	75.13	78.15	78.42	89.43	77.39	72.16	54.66	50.15	80.67	24.09	24.65	30.36	27.87
ANTXR1	0.43	0.31	0.41	0.37	0.41	0.31	0.5	0.7	0.53	0.22	0.28	0.27	0.41	0.22	0.16	0.54	0.27	0.16	0.25	0.94	0.17	0.08	0.28	0.06	0.5	0.19	0.07	0.24	0.44	0.4	0.23	0.23	0.36	0.46	0.72	0.35	0.53	0.52	0.2	0.63	0.48	0.5	4.14	0.69	0.54	0.08	0.02	0.25	0.18
ANTXR2	0.28	0	0	0.24	0	0.21	0.41	0.27	0.2	0.47	0.34	0.45	0.17	0.15	0.17	0.41	0.32	0	0.17	0.25	0.21	0	0.24	0.26	0.18	0.17	0	0.1	0.18	0.19	0.98	0.04	0.17	0.13	0.4	0.24	0.4	0.4	0.34	0.31	0.35	0.31	0.55	0.22	0	0.26	0.64	0.39	0.45
ANTXRL	0	0	0	0	0	0	0	0	0	0	0	0	0	0	0	0	0	0	0	0	0	0	0	0	0	0	0	0	0	0	0	0	0	0	0	0	0	0	0	0	0	0	0	0	0	0	0	0	0
ANTXRLP1	0	0	0	0	0	0	0	0	0	0	0	0	0	0	0	0	0	0	0	0	0	0	0	0	0	0	0	0	0	0	0	0	0	0	0	0	0	0	0	0	0	0	0	0	0	0	0	0	0
ANXA1	624.24	600.26	555.88	533.09	508.79	517.12	605.72	527.39	568.56	676.81	600.35	557.18	623.7	543.47	477.26	521.14	547.27	459.22	69.49	52.03	65.89	76.9	52.06	52.45	52.04	53.03	65.65	398.16	496.72	478.71	289.26	360.77	405.87	361.9	367.13	389.57	409.65	382.58	295.33	302.25	264.14	242.82	226.97	143.87	247.71	97.28	87.93	75.04	72.3
ANXA10	0	0	0	0	0	0	0	0	0	0	0	0	0	0	0	0	0	0	0	0	0	0	0	0	0	0	0	0	0	0	0	0	0	0	0	0	0	0	0	0	0	0	0	0	0	0	0	0	0
ANXA11	0	0.35	0	0	0	0	0.15	0.33	0	0.13	0.29	0.94	0.29	1.28	0.65	0.32	0.92	0.61	2.07	23.82	3.91	2.26	3.03	2.25	11.62	2.95	2.69	0	1.17	0.41	0.47	0.52	0.39	0.47	0.27	0.72	0.19	0.38	0.69	0.57	0	0	5.62	0.56	0	0.57	0	0	0.38
ANXA13	0	0	0	0	0	0	0	0	0	0	0	0	0	0	0	0	0	0	0	0.95	0	0	0	0	0	0	0	0	0	0	0	0	0	0	0	0	0	0	0	0	0	0	0	0	0	0	0	0	0
ANXA2	389.08	408.9	420.86	393.87	425.06	494.65	344.28	334.4	391.41	1064.83	1005.4	978.44	1071.21	1022.19	1002.13	938.16	977.13	890.48	1173.04	837.33	1180.37	1213.61	1108.19	1242.4	940.75	1080.13	1112.08	911.84	992.66	973.79	895.75	1002.56	973.87	742.93	742.8	811.96	319.6	334.84	254.74	299.89	266.03	249.95	167.29	119.36	211.45	164.31	157.67	177.09	154.36
ANXA2P1	1.68	1.16	2.37	1.4	2.94	1.76	1.18	1.72	1.3	3.96	4.48	3.45	5.01	3.91	3.41	3.23	6.09	3.9	1.12	0.95	1.28	1	0.56	0.76	0.74	1.32	0.95	2.86	3.66	2.85	3.21	2.87	3.2	2.36	3.03	1.9	0.48	0.82	0.19	0.25	0.07	0.34	0.04	0.18	0.35	0.87	0.28	1.1	0.62
ANXA2P2	76.6	99.5	94.36	86.82	94.26	130.56	70.8	77.02	92.19	167.07	172.17	157.37	180.43	165.17	150.92	169.79	188.21	163.49	226.24	162.64	238.09	244.87	223.2	252.15	214.7	250.3	252.8	228.92	255.97	211.36	237.15	234.91	223.33	188.7	212.54	205.37	65.92	68.4	48.58	63.2	61.37	50.89	40.27	26.7	46.46	39.19	38.32	43.22	35.39
ANXA2P3	0.63	1.13	0.68	0.53	0.82	0.49	0.92	1	0.41	1.54	0.88	1.42	1.05	1.1	1.27	1	0.93	0.91	1.83	1.04	2.05	1.54	1.16	1.3	0.74	1.45	1.28	2.61	2.18	1.89	2.13	2.49	0.9	1	2.03	1.41	0.63	0.82	1.09	0.32	0.54	0.36	0.25	0.64	0.31	0.17	0.22	0.59	0.11
ANXA2R	0.18	0	0	0	0	0	0	0	0	0	0.16	0	0	0	0	0	0	0	0	0.43	0.18	0.17	0.35	0	0.21	0	0	0	0	0	0	0	0.32	0	0	0	0	0	0	0	0	0	0	0.1	0	0	0	0.18	0
ANXA3	0	0	0	0	0	0	0	0	0	0	0	0	0	0	0	0	0	0	0	0	0	0	0	0	0	0	0	0	0	0	0	0	0	0	0	0	0	0	0	0	0	0	0	0	0	0	0	0	0
ANXA4	0	0	0	0	0	0	0	0	0	0	0	0	0	0	0	0	0	0	3.38	97.02	5.14	2.61	9.34	5.48	38.13	8.59	7.76	0	0	0	0	0	0.17	0.12	0	0	0	0	0	0	0	0	1.66	0	0	0	0	0	0
ANXA5	0	0	0	0	0	0	0	0.52	0	0	0	0	0	0	0	0.68	0	0	0.49	9.61	0	0	1.1	0.4	5.44	0	0	0	0	0	0	0	0	0	0	0	0	0	0	0	0.71	0	6.5	0.68	0	0	0	0	0
ANXA6	0.11	0	0	0.29	0	0	0	0.36	0	0.33	0	0	0	0	0	0.1	0	0	0	0.28	0	0	0	0	0	0	0	0	0	0	0	0	0.1	0	0	0	0	0	0	0.41	0	0	8.95	0	0	0	0	0	0
ANXA7	0	0	0	0	0.26	0	0	0	0	0	0	0	0	0	0	0	0	0	0	2.35	0	0	0	0	0.42	0	0	0	0	0	0	0	0	0	0	0	0	0	0	0	0	0	0	0	0	0	0	0	0
ANXA8	0	0	0	0	0	0	0	0	0	0	0	0	0	0	0	0	0	0	0	0	0	0	0	0	0	0	0	0	0	0	0	0	0	0	0	0	0	0	0	0	0	0	0	0	0	0	0	0	0
ANXA8L1	0	0	0	0	0	0	0	0	0	0	0	0	0	0	0	0	0	0	0	0	0	0	0	0	0	0	0	0	0	0	0	0	0	0	0	0	0	0	0	0	0	0	0	0	0	0	0	0	0
ANXA9	0	0	0	0	0	0	0	0	0	0	0	0	0	0	0	0	0	0	0	0.75	0	0	0.18	0	0.52	0	0	0	0	0	0	0	0	0	0	0	0	0	0	0	0	0	0	0	0	0	0	0	0
AOAH	0	0	0	0	0	0	0	0	0	0	0	0	0	0	0	0	0	0	0	0	0	0	0	0	0	0	0	0	0	0	0	0	0	0	0	0	0	0	0	0	0	0	0	0	0	0	0	0	0
AOAH-IT1	0	0	0	0	0	0	0	0	0	0	0	0	0	0	0	0	0	0	0	0	0	0	0	0	0	0	0	0	0	0	0	0	0	0	0	0	0	0	0	0	0	0	0	0	0	0	0	0	0
AOC1	0	0	0	0	0	0	0	0	0	0	0	0	0	0	0	0	0	0	0.31	3.35	0	0	0.58	0.13	1.05	0.18	0	0	0	0	0	0.16	0.08	0	0	0	0	0	0	0	0	0	0.29	0	0	0	0	0	0
AOC2	0	0	0	0	0	0	0	0	0	0	0	0	0	0	0	0	0	0	0	0	0	0	0	0	0	0	0	0	0	0	0	0	0	0	0	0	0	0	0	0	0	0	0	0	0	0	0	0	0
AOC3	0	0	0	0	0	0	0	0	0.14	0.1	0.16	0	0.36	0.39	0.15	0.29	0.12	0	0	0.23	0	0.08	0	0	0	0	0.11	0	0.1	0	0	0	0	0	0.08	0	0	0	0	0	0	0	0	0	0	0	0	0.11	0
AOC4P	0	0	0	0	0	0	0	0	0	0	0.09	0	0	0.05	0	0	0.1	0	0	0.04	0.05	0	0	0	0	0	0	0	0	0	0	0	0	0	0	0	0	0	0	0	0	0	0	0	0	0	0.23	0	0
AOX1	0	0	0	0	0	0	0	0	0	0	0	0	0	0	0	0	0	0	0	0.1	0	0	0	0	0	0	0	0	0	0	0	0	0	0	0	0	0	0	0	0	0	0	0	0	0	0	0	0	0
AOX2P	0	0	0	0	0	0	0	0	0	0	0	0	0	0	0	0	0	0	0	0	0	0	0	0	0	0	0	0	0	0	0	0	0	0	0	0	0	0	0	0	0	0	0	0	0	0	0	0	0
AOX3P-AOX2P	0	0	0	0	0	0	0	0	0	0	0	0	0	0	0	0	0	0	0	0	0	0	0	0	0	0	0	0	0	0	0	0	0	0	0	0	0	0	0	0	0	0	0	0	0	0	0	0	0
AP1AR	0	0.46	0.3	0.27	0	0.33	0	0	0.3	0.67	0.37	0.17	0.37	0.79	0.62	0.47	0	0	0.68	0.29	0.91	0.9	0.84	0.53	0	0.8	0.94	0.53	0.18	0	0.2	0	0.55	0	0	0	0.38	0	0.36	0	0	0	0.44	0	0	0.69	1.41	1.23	0.72
AP1B1	1	1.31	0.83	1.78	1.88	1.36	1.43	2.21	1.83	1.68	1.68	1.26	1.03	0.9	0.81	0.99	1.79	1.14	1.58	2.39	1.41	1.11	1.04	1.12	2.42	1.69	1.23	1.6	1.64	1.75	1.63	1.44	2.45	2.19	1.8	1.81	0.28	0.38	0.42	0.94	0.9	0.57	3.85	0.75	0.63	4.95	4.68	2.94	5.32
AP1B1P1	0	0	0	0	0	0	0	0	0	0	0	0	0	0	0	0	0	0	0	0	0	0	0	0	0	0	0	0	0	0	0	0	0	0	0	0	0	0	0	0	0	0	0	0	0	0	0	0	0
AP1G1	0.1	0.02	0	0	0.16	0	0.02	0	0.02	0.03	0.09	0.07	0.03	0.08	0.06	0.09	0.09	0.03	0.18	0.4	0.07	0	0.11	0.1	0.37	0	0.03	0	0	0	0.01	0.06	0.09	0.06	0.03	0	0	0.03	0.03	0.05	0.05	0.03	0.55	0.03	0	0.07	0.06	0.03	0
AP1G2	0	0	0	0	0	0	0	0	0	0	0	0	0	0	0	0	0	0	0	4.08	0	0	0	0	1.64	0	0	0	0	0	0	0	0	0	0	0	0	0	0	0	0	0	1.7	0	0	0	0	0	0
AP1M1	0	0.47	0.19	0	0.28	0	0.85	0.2	0.28	0	0	0	0.16	0	0.12	0.29	0.25	0	0.19	0.92	0	0	0	0	0.45	0.09	0.37	0	0	0	0	0	0.13	0	0	0	0	0	0	0.19	0	0	0.83	0	0	0	0	0	0
AP1M2	0	0	0	0	0	0	0	0	0	0	0	0	0	0	0.28	0	0	0	0	2.41	0.25	0	0	0	0.61	0	0	0	0	0	0	0	0	0	0	0	0	0	0	0	0	0	0	0	0	0.2	0.2	0	0.18
AP1S1	0.35	0.13	0.34	0.17	0.42	0.41	0.35	0.09	0.69	0	0.15	0	0	0	0	0	0.31	0	0.24	4.07	0.25	0.17	0.6	0.34	0.62	0	0.3	0	0.48	0.16	0.3	0.15	0.62	0	0.17	0.16	0.27	0	0.08	0.17	0.09	0.18	0.97	0.19	0	0.26	0.45	0.27	0.25
AP1S2	1.27	0.1	0	1.32	0	0	0	0	0.79	0	0	0.34	0	0	0	0	0	0	0	0	0.1	0.19	0	0.46	0	0	0	0	0	0	0.21	0.51	0	0	0	0	0	0	0	0	0	0	0	0	0	0.35	0	0	0
AP1S3	0	0	0	0	0	0	0	0	0	0	0	0	0.07	0	0	0	0	0	0.06	0.13	0	0.11	0.08	0	0.16	0.05	0.08	0.2	0	0	0.2	0	0.12	0.08	0.13	0	0	0	0	0	0.11	0	0.25	0	0.09	0.17	0	0	0
AP2A1	1.21	0.92	1	1.2	0.97	0.8	1.02	1.39	1.07	1.01	0.78	0.42	0.68	1.11	0.41	0.78	0.78	0.33	0.24	3.6	0.57	1.17	0.78	1.05	1.88	0.58	0.3	0.79	0.48	0.85	0.66	0.65	0.92	0.8	0.49	0.62	0.68	0.79	0.66	0.65	0.76	1.44	3.44	0.7	0.36	1.16	1.61	1.48	1.17
AP2A2	1.27	1.07	0.73	1.85	1.01	1.67	0.64	1.2	1.05	0.04	0	0.66	0.36	0.25	0.21	0.09	0.26	0	0.73	1.32	0.46	0.83	0.55	0.26	0.77	0.19	0	0.25	0	0	0.28	0.38	0.54	0	0	0.25	0	0.74	0.15	0.29	0.71	0.34	2.95	0	0	0.47	0.33	1.17	0.62
AP2B1	26.87	21.94	18.38	23.71	20.94	15.04	28.14	25.26	26.8	22.37	22.73	24.19	19	20.29	24.07	21.31	21.35	25.02	22.88	15.83	19.07	21.73	21	19.51	20.23	20.48	21.63	11.11	10.42	15.1	10.74	11.95	15.22	9.88	12.08	14.78	13.13	15.95	15.03	14.33	14.88	12.99	9.71	10.72	12.7	19.39	16.55	11.95	19.04
AP2M1	0.32	0.22	0.27	1	1.01	0.61	1.68	3.44	1.38	0	0	0	0.73	0.34	0.24	0	0.24	0.29	0.22	4.71	0	0.38	0.75	0	0.67	0.39	0	0.2	0	1.15	0	0.2	1	0	0.27	0	0	0	0	0.5	0	0.62	12.66	0	0	0	0	0.34	0.12
AP2S1	1.47	0.9	0	0.78	0.89	0	1.14	0.97	0.89	1	0	0	0	0.5	0	0	0	0.48	1.7	3.09	1.13	1.44	0.68	0	1.09	0.79	0.67	0.83	1.24	0.65	0.5	0	0	0	1.3	0	1.18	0.94	0.84	0.91	0	0	6.03	0	0.92	0.71	2.09	1.04	0
AP3B1	0	0	0	0	0	0	0	0	0	0	0	0	0	0	0	0	0	0	0	0.92	0	0	0	0	0.17	0.11	0	0	0	0	0	0	0	0	0	0	0	0	0	0	0	0	0.37	0	0	0	0	0	0
AP3B2	0	0.35	0	0	0	0	0	0.95	0	0	0	0	0	0	0	0	0	0	0.53	0.14	0.35	1.11	0.97	0.58	0	0	0	0	0	0	0	0	0	0	0	0	0	0	0	0	0	0.12	0	0	0	0	0	0	0
AP3D1	1.27	1.49	2.15	1.6	2.27	1.7	1.42	2.98	1.6	2.19	2.12	2.81	3.07	2.84	2.86	2.05	2.65	1.52	2.4	6.99	2.07	3.22	3.1	4.26	2.76	2.88	2.93	1.61	1.46	1.17	2.89	2.29	1.66	1.99	1.62	1.4	1.45	1.05	1.82	2.39	1.08	1.84	5.81	0.67	0.81	2.19	3.77	3.85	3.51
AP3M1	0	0	0	0	0	0	0	0	0	0	0	0	0	0	0	0.05	0	0	0	0.35	0	0	0	0	0.1	0	0	0	0	0.06	0	0	0	0	0	0	0	0	0	0	0	0	0	0	0	0	0	0.04	0
AP3M2	0.05	0	0	0	0	0	0	0	0	0	0	0	0	0	0	0	0	0	0	0.56	0	0	0	0	0.15	0	0.09	0	0	0	0	0	0	0	0	0	0	0	0	0	0	0	0.35	0	0	0	0	0	0
AP3S1	0	0	0	0	0	0	0	0	0	0	0	0	0	0	0	0	0.6	0	0	0.71	0	0	0.41	0	0	0	0	0	0	0	0	0	0	0	0	0	0	0	0	0	0	0	0.45	0	0	0	0	0	0
AP3S2	0	0	0	0	0.04	0	0	0.03	0	0	0	0	0	0	0	0	0	0	0	0.08	0	0	0	0	0.02	0	0	0	0	0	0	0	0	0	0	0	0	0	0	0	0	0	0.15	0	0	0	0	0	0
AP4B1	0	0	0	0	0	0	0	0	0	0	0	0	0	0	0	0	0	0	0	0	0	0	0	0	0	0	0	0	0	0	0	0	0	0	0	0	0	0	0	0	0	0	0	0	0	0	0	0	0
AP4B1-AS1	0	0	0	0	0	0	0	0	0	0	0	0	0	0	0	0	0	0	0	0.54	0	0	0	0	0.14	0	0	0	0	0	0	0	0	0	0	0	0	0	0	0	0	0	0	0	0	0	0	0	0
AP4E1	0	0.57	0.7	0	0.5	0	0	0.02	0	0	0.3	0.38	0	0.34	0	0.01	0.01	0	0.79	0.88	1.21	0	0.74	1.03	0.1	0.55	0.83	0	0.05	0.03	0	0	0	0.03	0	0	1.01	0	0.03	0.43	0.49	0.38	0.11	0	0	0.02	0.02	0	0
AP4M1	0	0	0	0	0	0	0	0	0	0	0	0	0	0	0	0	0	0	0	0	0	0	0.17	0	0	0	0	0	0	0	0	0	0	0	0	0	0	0	0	0	0	0	0.37	0	0	0	0	0	0
AP4S1	0	0	0	0	0	0	0.1	0	0	0	0	0	0	0	0	0	0	0	0	0.11	0	0.05	0	0	0	0	0	0	0	0	0	0	0	0	0	0	0	0	0	0	0	0	0	0	0	0	0	0	0
AP5B1	0.14	0.19	0.1	0.43	0.1	0.16	0.09	0.11	0.24	0.2	0.24	0.27	0.18	0.24	0.15	0.3	0.18	0.16	0.2	1.24	0.24	0.3	0.3	0.22	0.59	0.24	0.12	0.37	0	0.19	0	0.19	0.17	0.17	0.23	0.1	0.11	0.18	0	0.14	0	0	0.64	0	0.14	0.16	0.23	0.21	0.14
AP5M1	0	0	0	0	0	0	0	0	0	0.06	0	0	0	0	0	0	0	0	0	0.22	0	0	0	0	0	0	0	0	0	0	0	0	0	0	0	0	0	0	0	0	0	0	0	0	0	0	0	0	0
AP5S1	0	0	0	0	0	0	0	0.23	0	0	0	0	0	0	0	0	0.25	0	0	0	0	0.17	0	0	0.34	0	0	0	0	0	0	0	0	0	0	0	0	0	0	0	0	0	0.94	0	0	0	0	0	0
AP5Z1	0.12	0	0.06	0.08	0.08	0	0	0.11	0.16	0.09	0.07	0	0	0	0.04	0.05	0	0	0.08	0.83	0	0.08	0	0	0.27	0	0.08	0.07	0	0.04	0	0	0	0	0	0.06	0.17	0	0	0.12	0	0.08	0.46	0.07	0	0	0.11	0.17	0.19
APAF1	0	0	0	0.05	0	0	0	0	0.05	0.08	0	0	0	0	0	0	0	0.03	0	0.18	0.09	0	0	0.1	0.15	0	0	0	0	0	0	0	0	0	0.06	0	0	0	0	0	0	0.05	0.23	0	0	0	0	0	0
APBA1	0.59	0.96	0.65	0.3	0.23	0.13	0.17	0.45	0.1	0.31	0.04	0.3	0.1	0.15	0.34	0.09	0	0	0.1	0	0.28	0.15	0.36	0.25	0	0.07	0	0	0	0	0	0	0	0	0	0	0.07	0	0	0.17	0	0.66	0	0	0	0.09	0.7	0	0.39
APBA2	0.09	0.18	0.09	0	0.24	0	0.33	0.69	0.12	0	0.11	0	0	0.05	0	0	0	0	0	0	0.12	0	0	0	0	0	0	0	0	0	0	0	0	0	0	0	0	0	0	0.19	0	0	0.4	0.33	0	0	0	0	0
APBA3	0	0	0	0	0	0.17	0	0	0	0	0	0	0.63	0	0	0	0	0	0.21	0	0	0	0	0	0.19	0	0	0	0	0	0	0	0	0	0	0	0	0	0	0	0	0	0.43	0	0	0	0	0	0
APBB1	1.17	0	0.61	1.44	0.69	0.48	0.97	0.53	0	0.22	0	0.37	0	0	0	0	0.33	0.07	0	0.44	0	0.37	0.88	0	0.7	0.25	0	0	0.16	0	0	0	0	0	0	0	0	0	0	0.42	0	0	1.43	0	0	0	0.48	0.56	0.21
APBB1IP	3.26	2.45	2.43	3.55	2.74	1.14	2.04	2.57	2.41	1.21	0.55	1.51	0.66	0.78	0.89	0.71	1.08	0.62	0.55	0.64	0.84	0.67	0.72	0	0.36	0.38	0	0.27	0.47	0	0.19	0	0.38	0.55	0.4	0.12	1.63	1.01	0.81	0.89	0.72	0.78	0.42	0	0	0	0.31	0.26	0
APBB2	0	0	0.05	0.04	0	0.15	0.04	0.07	0.12	0.1	0.1	0.11	0.04	0.05	0	0.06	0	0.03	0	0.13	0.21	0	0	0.05	0	0	0	0.04	0.04	0.07	0	0.06	0	0.07	0	0.02	0	0.05	0.05	0	0	0.06	0.66	0	0	0.03	0	0	0
APBB3	0.1	0.31	0.37	0	0.1	0.3	0	0.17	0	0.46	0.27	0	0.18	0.09	0.18	0	0.07	0	0.1	0	0.1	0.2	0	0	0	0.05	0	0.1	0	0.1	0	0.09	0	0.19	0	0	0.11	0	0	0.1	0	0	0.17	0	0	0	0.05	0	0.11
APC	198.98	170.02	147.11	168.54	149.38	122.6	195.11	170.87	175.25	74.1	65.73	63.62	63.33	60.44	57.78	62.45	62.07	61.97	85.72	58.12	75.73	76.51	66.65	66.58	65.39	71.2	76.31	36.19	39.67	45.23	26.82	34.75	37.82	36.52	35.07	39.7	55.36	61.1	54.93	50.89	44.92	43.83	34.58	27.21	41.81	50.69	46.4	34.65	41.22
APC2	4.3	3.8	2.67	4.12	3.19	2.38	2.44	2.92	2.3	0.13	0	0.04	0.09	0	0	0.06	0	0.06	0.1	0.44	0.2	0.22	0.14	0.17	0.11	0.14	0	0.15	0.12	0.08	0.06	0.1	0.04	0.1	0.08	0.17	0.12	0.23	0.14	0.2	0.1	0.21	0.18	0.05	0	0.21	0.3	0.2	0.17
APCDD1	381.14	301.27	276.31	324.56	278.79	210.14	387.02	339.61	336.31	129.91	127.59	121.66	111.08	116.43	126.02	128.26	116.45	126.28	807.93	541.23	752.98	773.39	755.67	729.37	758.42	813.64	816.25	66.77	61.79	76.49	51.02	56.73	74.24	62.06	71.31	65.3	83.45	77.63	87.35	82.71	75.44	68.07	62.59	53.49	70.77	245.27	242.32	198.89	245.52
APCDD1L	0	0	0	0	0	0	0	0	0	0	0	0	0	0	0.16	0	0	0	0	0	0	0	0	0	0	0	0	0.31	0	0.35	0	0	0	0	0	0	0.81	1.19	1.05	0.97	0	1.49	0	0	0	0.1	0	0	0.19
APCDD1L-AS1	0	0	0	0	0	0	0	0	0	0	0	0	0	0	0	0	0	0	0	0	0	0	0	0	0	0	0	0	0	0	0	0	0	0	0	0	0	0	0	0	0	0	0	0	0	0	0	0	0
APCS	0	0	0	0	0	0	0	0	0	0	0	0	0	0	0	0	0	0	0.36	3.82	0	0.59	1.12	0.47	2.02	0.48	0.93	0	0	0	0	0	0	0	0	0	0	0	0	0	0	0	0	0	0	0	0	0	0
APEH	0	0	0	0	0	0	0	0	0	0	0	0	0	0	0	0	0	0	0	0.49	0	0	0	0	0	0	0	0	0	0	0	0	0	0	0	0	0	0	0	0	0	0	0	0	0	0	0	0	0
APELA	0	0	0	0	0	0	0	0	0	0	0	0	0	0	0	0	0	0	0	0	0	0	0	0	0	0	0	0	0	0	0	0	0	0	0	0	0	0	0	0	0	0	0	0	0	0	0	0	0
APEX1	0	0	0	0	0	0	0	0	0	0.19	0.13	0.38	0	0	0	0	0.13	0	0	6.45	0	0	0.94	0	2.19	0.43	0	0	0.59	0	0	0	0	0.33	0.2	0	0	0	0	0	0	0	3.65	0.47	0	0	0	0	0
APEX2	113.08	0.79	65.33	96.32	78.95	39.7	111.77	93.96	89.43	94.42	105.51	99.7	91.24	99.47	108.19	98.15	94.22	101.04	217.91	156.46	186.06	202.37	2.21	196.56	182.08	205.36	209.08	93.83	0.8	135.93	66.58	89.29	132.2	31.09	0.96	124.08	0.57	125.96	0.82	148.19	0.33	120.18	88.61	0.29	0.42	171.22	177.27	111.01	181.33
APH1A	489.69	586.35	596.42	496.31	623.26	588.65	449.78	412.9	500.9	634.7	607.01	608.11	609.23	568.66	546.64	586.3	612.01	589.18	940.68	722.5	976.3	968.2	997.64	977.15	770.1	809.53	889.36	836.78	864.35	709.86	804.28	838.27	683.81	588.98	592.17	603.81	317.42	344.68	316.97	288.54	294.56	274.78	180.53	133.29	256.45	889.21	754.56	787.43	719.18
APH1B	0	0	0	0	0	0	0	0	0	0	0	0	0	0	0	0	0.09	0.09	0	0.24	0	0	0	0	0.26	0	0	0	0	0	0	0	0	0	0	0	0	0	0	0	0	0	0.26	0	0	0	0	0	0
API5	0	0	0	0	0	0.08	0	0	0	0	0	0	0	0	0	0.08	0	0	0	0.17	0.09	0	0	0	0.39	0	0	0	0	0	0	0	0	0	0.11	0	0	0	0	0	0	0	0	0	0	0	0	0	0
APIP	0	0	0	0.23	0	0	0	0.49	0	0	0.12	0	0	0.13	0	0	0	0	0	0	0	0	0	0	0	0	0	0	0	0	0	0	0	0	0	0	0	0	0	0	0	0	0	0	0	0	0	0	0.29
APITD1	0	0	0	0	0	0	0	0	0	0	0	0	0	0	0	0	0	0	0	0.71	0	0	0	0	0	0	0	0	0	0	0	0	0	0	0	0	0	0	0	0	0	0	0	0	0	0	0	0	0
APITD1-CORT	0	0	0	0	0	0	0	0	0	0	0	0	0	0	0	0	0	0	0	0	0	0	0	0	0	0	0	0	0	0	0	0	0	0	0	0	0	0	0	0	0	0	0	0	0	0	0	0	0
APLF	0	0	0	0	0	0	0	0	0	0	0	0	0	0	0	0	0	0	0	0	0	0	0	0	0	0	0	0	0	0	0	0	0	0	0	0	0	0	0	0	0	0	0	0	0	0	0	0	0
APLN	112.52	115.76	121.85	105.17	113.86	123.44	100.88	97.77	105.68	6.29	5.44	7.08	7.14	6.63	6.22	6.4	6.96	4.85	7.9	5.72	7.55	7.89	6.98	8.01	5.84	6.03	7.18	9.81	9.04	8.2	7.93	12.12	8.95	8.38	10.57	7.35	11.65	12.82	12.87	12.19	11.11	9.49	6.92	8.77	12.08	15.51	16.88	19.35	14.54
APLNR	0.29	0.37	0.29	0.51	0.2	0.14	0.64	0.7	0.69	0	0	0	0	0	0	0	0	0.05	0.06	0.18	0	0	0	0	0	0	0	0	0	0.11	0	0	0	0.21	0.08	0	0	0.03	0.06	0.06	0	0.14	0.71	0.19	0.06	0	0.03	0.06	0.06
APLP1	10.11	11.13	9.53	9.06	9.11	10.16	7.64	5.89	6.83	0	0.4	0.49	0	0.21	0.48	0.45	0	0	0	0.63	0.18	0.32	1.42	0.4	0	0.54	0.86	0	0	0.34	0	0	0	0	0	0.17	0	0	0.96	0.64	0	0	0	0.2	0	0	0	0.56	0.38
APLP2	1.68	2.59	3.08	3.6	2.95	1.74	1.5	3.85	2.07	3.48	4.07	3.94	5.24	4.93	4.05	4.81	3.55	2.28	3.2	25.73	4.42	2.98	4.39	4.48	11.82	4.71	2.79	0.4	0.13	0.08	0.08	0.57	0.62	0.13	0.17	0	0.99	1.63	1.66	1.74	1.88	1.96	18.5	1.35	1.04	5.57	5.87	5.47	5.22
APMAP	0.2	0	0	0	0.3	0.39	0.25	0.75	0	0	0	0	0	0	0	0	0	0.22	0	3.58	0	0.2	0.6	0	0.85	0.4	0	0	0	0	0	0	0	0	0	0	0	0	0	0	0	0	1.32	0.22	0	0	0	0.1	0
APOA1	0	0	0	0	0	0	0	0	0	0	0	0	0	0	0	0	0	0	2.18	13.72	2.16	1.62	3	1.43	9.08	0	2.5	0	0	0	0	0	0	0	0	0	0	0	0	0	0	0	0	0	0	0	0	0	0
APOA1-AS	0	0	0	0.39	0	0	0	0	0	0	0	0	0	0	0	0	0	0	0	0	0	0	0	0	0	0	0	0	0	0	0	0	0	0	0	0	0	0	0	0	0	0	0	0	0	0	0	0	0
APOA1BP	0	0	0	0	0	0	0	0	0	1.15	1.57	0	0	0	0	0	0	0	3.16	6.52	4.47	0	0	4.2	3.83	0	2.07	0	0	1.18	0	0	1.35	0	0	0	0	0	0	0	2.1	0	2.45	0	0.31	0	3.99	3.61	4.03
APOA2	0	0	0	0	0	0	0	0	0	0	0	0	0	0	0	0	0	0	0	19.75	0	0	0	0	6.76	2.35	0	0	0	0	0	0	0	0	0	0	0	0	0	0	0	0	0	0	0	0	0	0	0
APOA4	0	0	0	0	0	0	0	0	0	0	0	0	0	0	0	0	0	0	0	0	0	0	0	0	0	0	0	0	0	0	0	0	0	0	0	0	0	0	0	0	0	0	0	0	0	0	0	0	0
APOA5	0	0	0	0	0	0	0	0	0	0	0	0	0	0	0	0	0	0	0.46	0.71	0.5	1.6	0.46	0.68	0.42	0	0	0	0	0	0	0	0	0	0	0	0	0	0	0	0	0	0	0	0	0	0	0	0
APOB	0	0	0	0	0	0	0	0	0	0	0	0	0	0	0	0	0	0	2	2.17	1.7	2.22	2.09	2.11	1.51	1.21	1.12	0	0	0	0	0	0	0	0	0	0	0	0	0	0	0	0	0	0	0	0	0	0
APOBEC1	0	0	0	0	0	0	0	0	0	0	0	0	0	0	0	0	0	0	0	0	0	0	0	0	0	0	0	0	0	0	0	0	0	0	0	0	0	0	0	0	0	0	0	0	0	0	0	0	0
APOBEC2	0	0	0	0	0	0	0	0	0	0	0	0	0	0	0	0	0	0	0	0	0	0	0	0	0	0	0	0	0	0	0	0	0	0	0	0	0	0	0	0	0	0	0	0	0	0	0	0	0
APOBEC3A	16.61	12.24	8.39	12.33	10.63	6.32	13.27	13.32	11.87	20.58	17.33	18.89	17.31	18.85	16.67	17.04	17.58	18.59	20.73	11.23	17.78	16.94	20.13	17.93	15.08	17.98	17.44	30.45	28.97	32.01	23.2	28.98	37.96	28.86	28.81	28.24	6.26	7.1	9.26	10.03	7.15	5.49	4.8	5.12	5.85	30.37	26.8	22.55	28.73
APOBEC3A_B	0	0	0	0	0	0	0	0	0	0.07	0	0	0	0.05	0.15	0	0	0	0	0	0	0.05	0	0	0	0	0.01	0	0	0	0	0	0	0	0	0	0	0	0	0	0	0	0	0	0	0	0.11	0	0.1
APOBEC3B	42.47	30.75	24.33	35.33	28.35	18.46	38.85	37.88	36.33	41.63	34.89	38.43	33.63	31.74	37.13	35.45	33.58	35.37	93.09	56.92	77.95	77.7	80.65	69.96	81.62	87.23	92.57	65.85	62.86	86.31	47.09	60.57	79.82	70.67	72.95	85.23	12.82	52.49	50.62	55.43	43.17	44.42	33.2	40.95	61.01	66.42	66.82	49.9	69.35
APOBEC3B-AS1	0	0	0	0	0	7.65	0	0	0	0	0	4.39	0	0	0	0	0	0	0	0	7.84	9.62	0	0	0	5.46	0	0	0	0	9.06	11.67	10.25	0	0	7.92	0	0	0	0	0	0	0	0	0	0	0	0	0
APOBEC3C	0	0.7	0	0.99	0	0.68	0	0.54	0.61	0	0.18	0	0	0.62	0.44	0.35	0	0.35	0	0.77	0.81	0	0.51	1.08	1.69	0	0.59	0.65	0	0	0.53	0.45	0.45	0.37	0	0	0.42	0	0	0.71	0	0	2.52	0.56	0	0	0	0	0
APOBEC3D	4.77	4.1	2.47	4.34	3.45	1.56	4.76	4.04	3.05	8.11	7.05	6.42	7.03	7.21	7.56	8.18	7.59	8.71	16.23	7.41	10.29	12.78	12.17	12.6	14.29	11.07	12.33	4.25	5.61	7.21	3.43	4.92	6.65	4.77	5.2	6.56	16.39	18.35	17.46	20.91	15.03	15.28	12.38	6.32	14.56	2.67	2.43	1.6	2.88
APOBEC3F	14.75	8.94	8.82	11.3	8.45	5.58	12.92	11.91	12.54	9.58	10.51	9.79	10.64	9.27	10.37	9.34	8.16	9.23	21.39	11.92	14.31	16.22	21.4	14.46	15.62	14.99	18.49	8.62	7.63	9.82	5.7	7.26	9.16	10.42	7.78	9.56	11.33	11.25	10.35	14.44	10.02	11.22	6.03	6.86	8.94	7.71	8.67	7.91	6.79
APOBEC3G	13.88	9.6	8.91	12.55	9.84	7.84	12.39	12.33	10.51	17.94	16.36	16.8	19.69	18.55	17.44	16.2	13.48	17.68	7.84	4.61	9.3	6.59	9.59	7.78	8.69	9.84	9.04	6.55	8.37	10.36	6.47	9.32	10.75	9.09	7.1	8.91	13.34	12.44	11.25	17.08	14.34	9.56	12.64	7.19	12.89	3.32	2.23	2.3	2.14
APOBEC3H	0	0	0	0	0	0	0	0	0	0	0	0	0	0	0	0	0	0	0	0	0	0	0	0	0	0	0	0	0	0	0	0	0	0	0	0	0	0	0	0	0	0	0	0	0	0	0	0	0
APOBEC4	0	0	0	0	0	0	0	0	0	0	0	0	0	0	0	0	0	0	0	0	0	0	0	0	0	0	0	0	0	0	0	0	0	0	0	0	0	0	0	0	0	0	0	0	0	0	0	0	0
APOBR	768.87	580.11	477.91	609.46	474.59	249.77	873.62	773.59	725.76	792.37	807.23	837.76	706.14	739.34	795.94	867.95	824.86	927.5	402.08	265.79	362.21	347.24	359.44	337.8	404.45	434.93	426.39	899.42	830.8	1151.58	637.53	784.27	1077.03	1118.1	1138.82	1209.91	829.1	837	906.26	931.97	786.95	790.3	671.48	680.07	1006.52	417.27	425.65	286.41	419.86
APOC1	0	1.12	0	0	0	3.03	0	4.61	0	0	2.13	0	0	0	1.28	0	0	0	0	0	2.43	1.16	2.51	2.14	8.2	0	0	0	0	0	0	0	0	0	0	0	0	0	0	0	0	0	4.1	0	0	0	0	0	0
APOC1P1	0	0	0	0	0	0	0	0.33	0	0	0	0	0	0	0	0	0	0	0	0	0	0	0	0	0	0	0	0	0	0	0	0	0	0	0	0	0	0	0	0	0	0	0	0	0	0	0	0	0
APOC2	0	0	0	0	0	0	0	0	0	0	0	0	0	0	0	0	0	0	0	0	0	0	0	0	0	0	0	0	0	0	0	0	0	0	0	0	0	0	0	0	0	0	0	0	0	0	0	0	0
APOC3	0	0	0	0	0	0	0	0	0	0	0	0	0	0	0	0	0	0	0	15.32	0	0	0	0.82	5.78	0	0	0	0	0	0	0	0	0	0	0	0	0	0	0	0	0	0	0	0	0	0	0	0
APOC4	0	0	0	0	0	0	0	0	0	0	0	0	0	0	0	0	0	0	0	0	0	0	0	0	0	0	0	0	0	0	0	0	0	0	0	0	0	0	0	0	0	0	0	0	0	0	0	0	0
APOC4-APOC2	0	0	0	0	0	0	0	0	0	0	0	0	0	0	0	0	0	0	0	1.56	0	0	0	0	1.46	0	0.42	0	0	0	0	0	0	0	0	0	0	0	0	0	0	0	0	0	0	0	0	0	0
APOD	2.09	4.14	1.46	3.89	2.81	2.19	3.38	5.04	1.48	0	0	0	0	0	0	0	0	0	0	0	0	0	0	0	0	0	0	0	0	0	0	0	0	0	0	0	0	0	0	0	0	0	0	0	0	0	0	1.32	0
APOE	365.66	335.29	341.7	343.84	338.71	315.78	283.89	313.46	320.17	121.42	121.04	123.32	115.45	125.7	115	128.12	111.98	108.81	78.79	74.84	74.95	79.1	91.15	78.56	64.74	75.52	74.94	55.29	49.79	56.79	47.7	52.67	51.5	32.43	45.2	44.61	42.2	43	44.36	41.1	44.59	36.01	50.88	20.69	28.3	34.53	35.84	26.84	28.64
APOF	0	0	0	0	0	0	0	0	0	0	0	0	0	0	0	0	0	0	0	0	0	0	0	0	0	0	0	0	0	0	0	0	0	0	0	0	0	0	0	0	0	0	0	0	0	0	0	0	0
APOH	0	0	0	0	0	0	0	0	0	0	0	0	0	0	0	0	0	0	0	1.97	0	0	0	0	0	0	0	0	0	0	0	0	0	0	0	0	0	0	0	0	0	0	0	0	0	0	0	0	0
APOL1	0	0	0	0	0	0	0	0.48	0.22	0.23	0.13	0.16	0.19	0.16	0.16	0.36	0.66	0.32	0	2.29	0	0	0.3	0.18	0.58	0.18	0.09	1.44	2.01	0.96	0.79	1.8	1.79	2.17	1.1	2.42	0.21	0	0	0.3	0.15	0.3	8.4	1.04	0.19	0	0	0	0
APOL2	0.3	0.17	0	0.21	0.45	0.32	0.74	0.94	0	0.22	0	0	0.18	0.15	0.22	0.3	0	0	0.13	0.5	0.08	0	0	0	0.2	0	0.06	0.47	0.66	0.52	0.11	0.18	0.6	0.59	0.56	0.65	0.26	0	0	0.17	0	0	4.28	0.5	0.13	0.13	0	0	0
APOL3	0	0	0	0	0	0	0	0	0	0	0.11	0	0.22	0	0	0.05	0.33	0	0	0	0	0	0	0	0	0	0	0	0	0.08	0.07	0.19	0	0.1	0	0	0.32	0.09	0.19	0	0.19	0	1.4	0.33	0	0	0	0	0
APOL4	0	0	0	0	0	0	0	0.14	0	0	0	0	0	0	0	0	0	0	0	0	0	0	0	0	0	0	0	0.09	0	0	0	0	0	0	0	0	0	0	0	0	0	0	0.27	0	0	0	0	0	0
APOL5	0	0	0	0	0	0	0	0	0	0	0	0	0	0	0	0	0	0	0	0	0	0	0	0	0	0	0	0	0	0	0	0	0	0	0	0	0	0	0	0	0	0	0	0	0	0	0	0	0
APOL6	175.89	140.85	120.19	152.71	119.75	77.54	188.17	163.16	162.25	257.44	252.74	254.31	233.75	232.99	244.83	255.83	254.87	267.03	137.72	96.59	122.06	129.01	123.59	120.49	126.45	136.51	139.29	382.53	400.6	488.65	292.77	352.79	442.09	462.76	447.93	482.75	286.84	278.24	278.84	304.18	255.58	257.55	205.53	186.7	282.81	82.72	83.53	53.96	78.82
APOLD1	0.09	0.05	0.09	0.05	0	0	0.05	0.08	0.09	0.06	0.08	0	0	0	0	0	0	0.01	0.05	0.14	0.05	0	0.05	0.09	0.14	0.09	0.02	0	0	0	0	0	0	0	0	0.04	0	0	0	0	0.02	0	0.31	0.05	0.01	0.02	0.05	0.15	0
APOM	0	0	0	0	0	0	0	0	0	0	0	0	0	0	0	0	0	0	0	0	0	0	0	0	0.71	0	0	0	0	0	0	0	0	0	0	0	0	0	0	0	0	0	0	0	0	0	0	0	0
APOO	0	0	0	0	0	0	0	0	0	0	0	0	0	0	0	0	0	0	0	0	0	0	0	0	0	0	0	0	0	0	0	0	0	0	0	0	0	0	0	0	0	0	0	0	0	0	0	0	0
APOOL	0	0.05	0	0	0.1	0	0	0	0	0.04	0.04	0.03	0.08	0	0	0.03	0	0	0.17	0.39	0	0.12	0	0.1	0	0	0.09	0	0.06	0	0	0	0.03	0	0.08	0	0	0	0	0	0	0	0.09	0	0	0.05	0	0.09	0
APOOP5	0	0	0	0	0	0	0	0	0	0	0	0	0	0	0	0	0	0	0	0	0	0	0	0	0	0	0	0	0	0	0	0	0	0	0	0	0	0	0	0	0	0	0	0	0	0	0	0	0
APOPT1	0	0	0	0	0	0	0	0	0.13	0	0	0.08	0	0	0	0	0	0	0.18	0.81	0	0	0.36	0	0.21	0	0	0	0.17	0	0	0	0	0	0	0	0	0	0	0.13	0	0	0	0	0	0	0	0	0.18
APP	2868.94	3087.53	3492.28	2925.41	3233	3671.06	2750.63	2785.89	3060.9	1453.9	1462.22	1407.59	1494.85	1487.61	1490.1	1469.34	1427.72	1465.54	2954.67	2134.93	3138.53	3095.71	3141.45	3236.54	2712.58	3150.57	3259.06	1434.26	1352.17	1285.44	1528.05	1478.33	1302.67	1345.95	1315.9	1290.88	884.66	902.74	873.34	950.55	864.89	793.43	658.49	684.49	865.61	675.48	714.76	962.35	762.71
APPBP2	11.76	12.16	16.04	11.02	12.32	13.93	11.71	11.54	13.28	9.4	7.99	8.24	8.65	7.22	6.75	7.63	8.89	7.92	10.79	9.01	10.7	10.72	9.22	10.45	8.61	10.76	11.33	7.64	6.76	6.07	7.54	6.49	6.17	4.49	6.08	4.95	6.03	8.35	5.2	4.69	3.63	5.15	3.57	2.53	3.9	11.26	9.03	10.41	7.63
APPL1	0	0.37	0	0	0	0	0	0	0	0	0	0	0.14	0	0	0	0	0	0	0.31	0.3	0	0	0	0.31	0	0	0.11	0	0.03	0	0.05	0.07	0	0	0	0	0	0	0	0	0	0.24	0	0	0	0	0.06	0
APPL2	0	0.07	0	0	0	0	0	0	0	0	0	0	0	0	0	0	0	0	0	2.2	0	0	0	0	0.78	0	0	0	0	0	0	0	0	0	0	0	0	0	0.22	0	0	0	0.39	0	0	0	0.29	0	0.11
APRT	0	0	0	0	0	0	0	0	0	0	0	0	0	0	0	0	0	0	0	7.54	0	0	0	0	0	0	0	0	0	0	0	0	0	0	0	0	0	0	0	0	0	0	4.12	0	0	0	0	0	0
APTR	0.68	1.4	0.78	0.78	1.33	0.98	0	0	0.79	0.6	0.2	0.2	0.89	1.25	0	0.6	0.95	0.54	1.19	2.32	1.07	1.39	1.36	1	0	0.95	0.67	0.73	0.32	0.58	0.75	0.69	0.56	0	0.54	0	0.65	0	0	0	0.34	0	0.65	0	0	1.59	1.66	1.34	0
APTX	0	0	0	0	0	0	0	0	0	0	0	0	0	0	0	0	0	0	0	0	0	0	0	0	0	0	0	0	0	0	0	0	0	0	0	0	0	0	0	0	0	0	0.34	0	0	0	0	0	0
AQP1	1.79	2.02	2.12	2.4	2.7	2.25	4.53	7.83	3.56	0.99	0.53	0.81	1.21	1.12	0.86	1.44	1.06	0.79	0	0.97	0	0	0	0	0.29	0	0	0	0	0	0	0	0	0.33	0	0	0.17	0	0	0	0	0	3.46	0	0	0	0.38	0	0.41
AQP10	0	0	0	0	0	0	0	0	0	0	0	0	0	0	0	0	0	0	0	0	0	0	0	0	0	0	0	0	0	0	0	0	0	0	0	0	0	0	0	0	0	0	0	0	0	0	0	0	0
AQP11	0	0	0	0	0	0	0	0	0	0	0	0	0	0	0	0	0	0	0	0	0	0	0	0	0	0	0	0	0	0	0	0	0	0	0	0	0	0	0	0	0	0	0	0	0	0.21	0	0	0
AQP12A	0	0	0	0	0	0	0	0	0	0	0	0	0	0	0	0	0	0	0	0	0	0	0	0	0	0	0	0	0	0	0	0	0	0	0	0	0	0	0	0	0	0	0	0	0	0	0	0	0
AQP12B	0	0	0	0	0	0	0	0	0	0	0	0	0	0	0	0	0	0	0	0	0	0	0	0	0	0	0	0	0	0	0	0	0	0	0	0	0	0	0	0	0	0	0	0	0	0	0	0	0
AQP2	0	0	0	0	0	0	0	0	0	0	0	0	0	0	0	0	0	0	0	0	0	0	0.11	0	0	0	0	0	0	0	0	0	0	0	0	0	0	0	0	0	0	0	0	0	0	0	0	0	0
AQP3	0	0	0	0	0	0	0	0	0	174.36	219.9	186.25	169.6	181.59	175.22	164.33	183.79	174.7	16.81	16.3	17.85	15.84	14.41	16.97	16.24	1.01	0.53	0	0	0	0	0	0	0	0	0	0	0	0	0	0	0	0	0.84	0	18.83	20.94	17.73	19.54
AQP4	0.33	0.29	0.2	0.2	0.56	0.14	0.67	0.99	0.39	0	0	0	0	0	0	0	0.11	0	0	0	0	0	0	0	0	0	0	0	0	0	0	0	0	0	0	0	0	0	0	0	0	0	0	0	0	0	0	0	0
AQP4-AS1	0	0	0	0	0	0	0	0	0	0	0	0	0	0	0	0	0	0	0	0	0	0	0	0	0	0	0	0	0	0	0	0	0	0	0	0	0	0	0	0	0	0	0	0	0	0	0	0	0
AQP5	0	0	0	0.42	0	0	0	0	0	2.01	2.42	1.36	0.9	1.56	1.4	0.27	0	0.9	11.08	12.85	9.91	10.76	8.69	7.77	12.78	6.04	7.22	0	0	0.45	0	0	0.66	0	0	0	0	0	0	0	0	0	0	0	0	0	0	0	0
AQP6	1.94	1.55	0	1.45	1.57	0.49	1.62	1.48	1.39	0	0.44	0	0.44	0	0	0.22	0	0	6.71	4.42	5.64	3.95	5.41	5.12	3.85	4.39	5.21	0	0	0	0	0	0	0	0	0	0	0.09	0.71	0	0	0	0	0	0	0	0.18	0	0
AQP7	0	0	0	0	0	0	0	0	0	0	0	0	0	0	0	0	0	0	0	0	0	0	0	0.1	0.19	0	0	0	0	0	0	0	0	0	0	0	0	0	0	0	0	0	0	0	0	0	0	0	0
AQP7P1	0	0	0	0	0	0	0.14	0	0	0	0	0	0	0	0	0	0	0	0.08	0.53	0	0	0	0	0	0	0	0	0	0	0	0	0	0.1	0	0	0	0	0	0	0	0	0	0	0	0	0	0	0
AQP7P3	0	0	0	0	0	0	0	0	0	0	0	0	0	0	0	0	0	0	0	0	0	0	0	0	0	0	0	0	0	0	0	0	0	0	0	0	0	0	0	0	0	0	0	0	0	0	0	0	0
AQP8	0	0	0	0	0	0	0	0	0	0	0	0	0	0	0	0	0	0	0	0	0	0	0	0	0	0	0	0	0	0	0	0	0	0	0	0	0	0	0	0	0	0	0	0	0	0	0	0	0
AQP9	0	0	0	0	0	0	0	0	0.11	0	0	0	0	0	0	0	0	0	0	0	0	0	0	0	0	0	0	0	0	0	0	0	0	0	0	0	0	0	0	0	0	0	0	0	0	0	0	0	0
AQR	0	0	0	0	0	0	0	0	0	0	0	0	0	0	0	0.04	0	0	0	0	0	0	0	0	0	0	0	0	0	0	0	0	0	0	0	0	0	0	0	0	0	0	0.14	0	0	0	0	0	0
AR	143.72	113.12	92.39	115.96	91.46	53.59	140.1	123.58	116.55	66	67.16	68.95	57.91	63.15	60.01	59.85	60.89	60.44	61.28	41.01	51.67	56.64	51.66	48.44	50.43	50.82	56.95	19.63	20.55	22.31	11.77	12.44	18.89	17.21	20.76	18.64	92.03	94.32	94.53	94.88	83.67	82.63	59.02	53.74	83.05	5501.56	5227.3	3694.07	5228.13
ARAF	3.93	4.77	4.89	3.69	4.01	4.71	1.97	2.57	2.85	4.2	4.58	3.79	6.09	5.98	5.26	3.08	4.57	4.23	8.16	9.7	11.05	9.77	8.02	11.25	6.77	6.99	9.58	2.45	1.37	1.28	2.12	3.76	1.48	2.04	1.16	1.17	0	1.29	1.64	2.69	0	2.3	2.55	0.82	0	3.52	5.82	8.92	4.2
ARAP1	0.09	0	0	0.13	0	0.26	0.23	0.7	0.25	0	0.08	0.04	0.06	0.08	0	0.43	0.06	0	0.27	3.9	0.44	0.34	0.23	0	1.04	0.31	0.08	0	0.06	0	0	0.1	0.18	0.08	0	0	0.2	0.07	0	0.07	0.33	0.25	4.68	0.24	0	0	0	0.09	0
ARAP2	0	0	0	0	0	0	0	0	0	0	0	0	0	0	0	0	0	0	0	0.11	0	0	0	0	0	0	0	0	0	0	0	0	0	0.03	0	0	0	0	0	0	0	0	0.07	0	0	0	0	0	0
ARAP3	0	0.21	0	0.1	0.1	0	0	0.14	0	0	0	0	0	0	0.04	0.11	0	0.07	0	0.79	0	0	0	0.25	0.44	0	0.15	0	0	0	0.11	0	0	0	0	0	0	0	0	0	0	0	0.6	0	0.11	0	0.11	0	0
ARC	0.5	0.95	0.97	1.12	0.78	0.47	0.84	0.77	0.61	0	0	0	0	0	0	0	0	0	0	0	0	0	0	0	0	0	0	0	0	0	0	0	0	0	0	0	0	0	0	0	0	0	0	0	0	0	0.2	0.39	0
ARCN1	0	0	0.03	0.14	0	0	0.14	0.14	0.14	0.15	0	0.13	0.07	0.24	0.07	0.12	0.17	0.03	0.25	1.46	0.22	0.08	0.25	0	0.86	0.28	0.08	0.1	0.15	0.31	0.12	0.15	0.2	0.15	0.11	0	0	0	0	0.22	0.03	0.11	1.05	0.12	0	0.12	0.12	0.09	0.23
AREG	22.42	9.08	13.89	21.19	0	9.45	30.63	16.72	20.26	96.93	82.51	42.85	79.57	75.36	73.84	93.33	91.12	89.83	18.42	14.3	20.07	0	9.79	21.15	23.16	26.79	22.53	232.03	252.33	289.1	161.01	205.95	229.79	271.4	246.35	265.91	14.3	14.05	9.52	8.41	10.17	11.5	4.77	12.3	13.87	53.44	42.07	29.69	34.85
AREL1	0	0	0	0	0	0	0	0	0	0	0	0	0	0	0	0.05	0	0	0	0.41	0	0	0	0	0.15	0	0	0	0	0	0	0	0	0	0	0	0	0	0	0	0.08	0	0.16	0	0	0	0.08	0	0
ARF1	2398.3	2061.95	2016.34	2150.1	1971.07	1671.73	2344.63	2107	2152.42	2951.17	3024.04	3085.95	2800.28	2886.31	3060.23	2888.35	2945.15	3144.49	5534.52	3905.62	5314.02	5735.98	5818.82	5650.22	5224.97	5929.06	5904.61	3727.14	3589	3995.42	3453.56	3579.03	3979.55	4047.47	4014.65	4192.17	2197.27	2213.25	2243.52	2303.46	2095.22	2088.46	1478.5	1621.77	2160.24	4175.34	4121.88	3698.46	4311.37
ARF3	98.56	87.5	78.12	91.42	84.06	73.89	85.86	80.48	84.08	66.32	63.88	65.06	75.65	71.59	75.6	62.93	65.82	64.87	68.89	54.91	70.51	81.8	74.08	70.15	57.87	65.58	66.86	42.07	46.62	49.32	40.73	50.63	49.62	43.5	39.58	45.29	42.09	37.8	39.15	45.66	41.23	35.85	29.41	20.44	33.57	67.25	68.52	67.05	66.33
ARF4	0.26	0.19	0	0	0	0	0	0.75	0.32	0	0	0.23	0.89	0.4	0.4	0	0	0	0	1.55	0	0	0	0.35	0	0.13	0	0.12	0	0	0.23	0	0	0	0	0	0	0	0	0	0.32	0	1.16	0	0	0	0.34	0	0
ARF4-AS1	0	0	0	0	0	0	0	0	0	0	0	0	0	0	0	0	0	0	0	0	0	0	0	0	0	0	0	0	0	0	0	0	0	0	0	0	0	0	0	0	0	0	0	0	0	0	0	0	0
ARF5	325.61	308.89	256.98	326.28	283.22	242.7	312.07	258.69	278.09	213.08	228.01	207.03	203.13	225.73	231.27	213.56	213.71	211.62	240.39	171.06	222.29	268.86	259.93	247.75	234.49	228.75	243.14	150.66	149.29	188.66	148.99	173.33	185.62	160.22	161.07	184.23	134.03	137.18	140.95	160.68	138.29	135.1	96.08	79.83	121.34	547.22	519.4	455.14	575.1
ARF6	5.05	4.45	3.65	4.25	4.09	2.07	4.5	4.18	3.35	10.57	8.63	10.72	10.2	9.14	10.45	9.37	7.57	8.08	14.76	13.4	12.72	15.8	17.28	14.33	11.2	9.8	14.01	9.15	8.58	10.77	8.22	9.04	11.32	8.68	7.78	9.32	8.05	5.59	7.27	8.15	6.79	6.21	5.68	4.91	3.86	12.59	10.76	10	11.58
ARFGAP1	0.1	0.24	0.06	0	0.03	0.06	0.16	0.67	0.32	0.08	0	0.31	0.18	0.17	0.11	0.03	0.06	0.06	0.1	3.09	0.52	0.31	0.48	0.41	1.92	0.15	0.06	0.32	0.03	0.12	0	0.3	0.16	0.22	0.24	0	0.33	0.36	0.17	0.13	0.32	0.43	4.06	0.53	0.1	0.33	0.2	0.07	0.46
ARFGAP2	0.59	0.59	0.88	1.49	0.36	0.78	0.37	0.4	1	0.46	0.75	0.79	0.52	0.36	0.26	0.59	0.43	0	0.33	1.01	0.48	0.66	0.52	0.29	0.66	0.44	0.51	0.68	0.38	0.27	0.39	0.33	0.27	0.44	0.25	0.28	0.58	0.23	0	0.41	0.26	0.6	0.61	0	0	0.77	1.63	1.38	0.96
ARFGAP3	0	0	0	0	0	0	0	0	0	0	0	0	0	0	0	0	0	0	0	0.42	0	0	0	0	0	0	0	0	0	0	0	0	0	0	0.11	0	0	0	0	0	0	0	0.19	0	0	0.25	0	0	0
ARFGEF1	1.91	1.48	1.13	1.7	0.64	0	1.56	1.64	1.47	1.34	1.34	1.11	1.38	1.7	2.17	1.55	1.58	1.07	3.1	2.37	2.72	2.9	2.4	2.21	2.99	2.64	2.63	1.71	1.72	2.69	1.12	1.86	2.53	1.96	2.53	2.16	1.43	1.39	2.07	1.82	1.95	1.93	1.47	0	0	2.96	2.49	1.43	2.81
ARFGEF2	0	0	0	0	0	0	0	0.05	0.05	0	0	0	0	0.02	0	0	0	0	0.08	1.14	0	0.05	0.14	0	0.06	0	0.09	0	0	0	0	0	0	0	0.07	0	0.04	0	0	0.08	0	0	0.2	0	0	0	0	0	0
ARFGEF3	0.03	0	0.11	0.06	0.07	0.03	0.14	0	0.1	0.18	0.12	0.15	0.16	0.15	0.11	0.22	0.17	0.17	0.17	0.52	0.19	0.16	0.18	0.05	0.55	0.13	0.13	0	0.08	0	0	0	0	0	0.03	0.14	0	0	0	0	0.03	0	0	0	0	0.77	0.93	1.4	1.36
ARFIP1	0	0	0	0	0	0	0	0	0	0	0	0	0	0	0	0	0	0.06	0	0	0	0	0	0	0	0.14	0	0	0	0	0	0	0	0	0	0	0	0	0	0	0	0	0	0	0	0	0	0	0
ARFIP2	0	0	0	0.09	0	0	0	0	0	0.05	0	0	0	0	0	0	0	0	0	0	0	0	0	0	0	0	0	0	0	0	0	0	0	0	0	0	0	0	0	0	0.05	0	0.68	0	0	0.12	0	0.09	0
ARFRP1	0.38	0	0.22	0.34	0	0.33	0	0.46	0.44	0	0.23	0.08	0.57	0.07	0.22	0.45	0.34	0	0.45	4.26	0.75	0.29	0.51	0.68	1.5	0.71	0.23	0.66	0.4	0.16	0.38	0.33	0.23	0	0	0	0.27	0	0.89	0.13	0.34	0.74	1.9	0.46	0.09	0.9	0.44	0.72	0.22
ARG1	0	0	0	0	0	0	0	0	0	0	0	0	0	0	0	0	0	0	0	0	0	0	0	0	0	0	0	0	0	0	0	0	0	0	0	0	0	0	0	0	0	0	0	0	0	0	0	0	0
ARG2	47.86	34.59	27.19	38.88	28.56	22.05	46.44	36.45	33.6	19.67	17.94	20.21	15.72	16.15	17.64	14.99	15.75	16.93	11.95	6.36	10.86	10.91	10.89	10.44	9.99	10.38	9.33	12.85	14.19	9.96	9.26	11.53	14.04	14.58	13.64	9.94	6.71	8.85	5.54	6.88	4.68	3.61	6.96	3.58	5.22	696.41	673.19	515.54	668.91
ARGFX	0	0	0	0	0	0	0	0	0	0	0	0	0	0	0	0	0	0	0	0	0	0	0	0	0	0	0	0	0	0	0	0	0	0	0	0	0	0	0	0	0	0	0	0	0	0	0	0	0
ARGFXP2	2.99	1.49	1.65	2.84	2.91	1.42	1.86	2.29	0.83	2.23	1.31	3.64	3.24	2.54	1.3	2.31	2.31	1.77	3.35	1.7	1.81	2.29	1.67	1.73	1.9	1.57	1.47	1.61	2.43	1.38	1.64	3.7	2.34	1.02	1.78	2.44	1.65	1.54	1.86	1.21	2.16	0.95	0.15	0.6	0.77	4.15	3.3	2.57	2.99
ARGLU1	0.3	0	0.25	0	0.13	0	0	0.75	0	0	0	0.16	0.76	0.32	0.31	0.28	0	0.44	0.43	3.7	1.02	0.97	1.59	0	1.5	0.88	1.04	0.47	0	0.43	0	0.16	0.17	0	0	0	0.53	0	0.37	0	0.55	0	4.59	1.03	0	0	0	0.38	0.66
ARHGAP1	0.09	0.19	0	0.29	0.16	0.28	0.16	0.69	0.29	0.12	0	0	0.54	0.37	0.08	0	0.4	0.08	0.33	5.19	0.36	0.29	0	0.19	1.63	0.32	0.22	0	0.24	0.3	0	0.32	0.23	0.33	0.19	0	0	0	0.27	0.1	0.16	0.26	4.47	0.67	0.27	0.41	0	0	0.2
ARHGAP10	2.72	2.6	1.64	1.9	1.27	1.71	1.66	2.56	2.54	2.93	1.76	1.88	2.68	2.97	1.6	3.03	1.74	1.3	0.15	0.54	0.15	0.54	0.42	0.1	0.21	0.18	0.16	1.37	1.6	1.57	1.12	0.85	1.53	1.22	1.59	0.8	1.18	1.14	1.11	1.33	0.81	0.78	1.13	0.24	0.68	2.33	3.13	2.69	2.38
ARHGAP11A	0	0	0	0	0	0	0	0	0.05	0	0	0	0	0	0	0	0	0	0	0	0	0	0	0	0.09	0	0	0	0	0	0.06	0	0.03	0.09	0	0	0	0	0	0	0	0	0.3	0	0	0	0	0	0
ARHGAP11B	0	0	0	0	0	0	0	0	0	0	0	0	0	0	0	0	0	0	0	0	0	0	0	0	0	0	0	0	0	0	0	0	0	0	0	0	0	0	0	0	0	0	0.61	0	0	0	0	0	0
ARHGAP12	0	0	0	0	0	0	0	0	0	0	0	0	0	0	0	0	0.09	0.06	0	1.42	0	0.06	0.07	0	0.49	0.04	0.09	0	0	0	0	0	0.13	0	0.06	0	0	0	0	0	0	0	0.07	0	0	0	0	0	0
ARHGAP15	23.43	20.13	15.67	27.17	15.46	13.64	22.57	16.97	21.19	28.07	22.12	25.11	20.85	23.07	23.47	20.25	27.29	17.24	5.82	3.1	6.17	6.11	4.16	5.01	5.08	2.91	4.37	3.9	6.02	6.29	2.5	3.85	3.86	2.22	4.46	3.83	15.34	18.81	11.69	9.23	7.49	14.05	6.76	3.15	11.48	6.47	5.74	2.63	5.04
ARHGAP17	1.56	1.43	1.29	1.32	0.87	0.52	1.38	1.77	0.95	0.82	1.76	1.13	1.14	0.95	0.98	1.27	0.85	0.77	2.11	1.41	1.15	1.79	1.37	1.03	1.19	0.85	0.88	0.76	1.48	1.68	0.73	0	2.03	0.93	1.16	1.14	1.79	1.63	1.65	0.23	1.87	0.12	2.53	1.3	0	5.01	0.16	1.97	3.11
ARHGAP18	0	0	0	0	0	0	0	0	0	0.09	0	0	0	0	0	0	0	0	0	0.19	0	0	0	0	0	0	0	0	0	0	0	0	0	0	0	0	0	0	0	0	0	0	0	0	0	0	0	0	0
ARHGAP19	0	0	0	0	0	0	0	0	0	0.05	0	0	0	0	0	0	0.04	0	0	0	0	0	0	0	0	0	0	0	0	0	0	0	0	0	0	0	0	0	0	0	0	0	0	0	0	0	0	0	0
ARHGAP19-SLIT1	0	0	0	0	0	0	0	0	0	0	0	0	0	0	0	0	0	0	0	0	0	0	0	0	0	0	0	0	0	0	0	0	0	0	0	0	0	0	0	0	0	0	0	0	0	0	0	0	0
ARHGAP20	0	0	0	0.85	0.64	0	0	0.08	0	0	0.03	0	0.32	0	0	0	0	0.08	0	0	0	0	0	0	0	0	0	0	0	0	0	0	0.23	0	0	0	0	0	0	0	0	0	0	0	0	0	0	0	0
ARHGAP21	0	0.03	0	0.06	0	0.06	0	0.08	0.06	0	0	0	0	0	0	0	0	0	0	1.17	0.11	0.09	0.32	0.02	0.43	0.11	0.05	0	0	0.06	0	0	0.04	0	0	0	0	0	0	0	0	0	0.62	0.07	0	0	0	0	0
ARHGAP22	0	0	0.13	0	0	0	0	0.4	0.28	0	0	0	0	0	0	0	0	0	0	0	0	0	0	0	0	0	0	0	0	0	0	0	0	0	0	0	0.23	0.25	0.15	0.28	0.4	0.3	0.4	0	0	0	0	0	0
ARHGAP23	1.25	1.63	1.56	1.06	1.35	0.58	0.95	0.8	0.45	1.12	0.6	1.26	0.71	1.17	0.87	0.25	0.5	0.44	1.39	2.36	1.1	1.27	1.94	0.73	0.66	0.62	0.77	0.28	0.18	0.32	0.28	0.59	0.59	0.17	0.11	0.21	0.86	1.8	1.69	2.34	2.06	1.85	2.65	0.27	0.54	0.59	0.61	0.76	1.23
ARHGAP24	0	0.02	0	0	0	0.05	0.05	0.11	0	0	0.04	0.07	0	0.04	0.02	0.04	0.09	0	0	0	0	0	0	0	0.06	0	0	0	0	0	0	0	0	0	0	0	0	0	0.05	0.1	0	0	0.32	0.03	0	0.03	0.05	0	0
ARHGAP25	0	0	0	0	0	0	0	0	0	0	0	0	0	0	0	0	0	0	0	0	0	0	0	0	0	0	0	0	0	0	0	0.17	0	0	0	0	0	0	0	0	0	0	0.25	0	0	0	0	0	0
ARHGAP26	477.62	433.83	400.47	427.35	394.64	340.87	457.31	416.74	422.3	488.13	446.67	453.77	458.65	454.32	438.62	432.09	418.7	406.53	715.34	485.88	676.67	699.7	650.5	655.22	577.17	651.1	647.11	249.89	275.78	295.06	199.78	249.17	285.95	228.92	250.04	265.21	294.41	292.41	274.1	306.79	277.57	258.62	182.15	158.48	243.67	224.76	220.62	183.98	214.39
ARHGAP26-AS1	0	0	0	0	0	0	0	0	0	0	0	0	0	0	0	0	0	0	0	0	0	0	0	0	0	0	0	0	0	0	0	0	0	0	0	0	0	0	0	0	0	0	0	0	0	0	0	0	0
ARHGAP26-IT1	0	0	0	0	0	0	0	0	0	0	0.34	0	0	0.51	0	0	0	0	0	0	0	0	0	0	0	0	0	0	0	0	0	0	0	0	0	0	0	0	0	0	0	0	0	0	0	0	0	0	0
ARHGAP27	10.3	7.11	6.84	9.02	7.51	4.55	10.04	9.23	9.35	12.89	11.19	11.07	12.31	11.18	11.72	9.68	11.55	10.92	51.15	40.58	40.03	46.1	41.5	43.97	43.26	49.44	44.15	13.77	12.15	19.01	10.4	12.94	17.3	14.7	15.45	18.17	15.18	15.42	14.25	14.82	12.44	12.66	12.35	6.89	14.85	14.55	15.13	9.9	15.87
ARHGAP28	0	0	0	0	0	0	0	0	0	0	0	0	0	0	0	0	0	0	0	0	0	0	0	0	0	0	0	0	0	0	0	0	0	0	0	0	0	0	0	0	0	0	0	0	0	0	0	0	0
ARHGAP29	0.63	0.56	0	0.52	0	0.54	0.56	0	0	0	0.9	0.83	0.64	0.92	0.81	0	0.48	0	1.76	1.32	1.86	1.48	1.98	1.6	0.91	1.12	0	0.56	0	0	0.37	0	0.57	0	0	0.38	0	0	0.72	0.65	0.43	0.72	0	0	0	1.59	1.91	1.73	1.31
ARHGAP30	0	0	0.07	0.1	0	0.12	0.36	0.46	0.13	0.13	0.13	0	0.06	0.09	0	0.27	0	0.13	0	0.54	0	0	0.17	0.07	0.46	0.23	0.1	0	0	0	0.09	0.11	0.04	0.11	0	0	0.08	0.16	0.11	0	0.08	0	3.77	0.27	0.11	0	0	0.13	0
ARHGAP31	0.04	0.08	0	0.04	0.05	0	0	0.19	0.14	0.1	0	0.06	0.05	0.09	0.12	0.06	0.09	0.09	0	0.17	0	0	0	0	0.05	0	0.12	0.08	0	0	0	0.06	0	0	0	0	0.13	0	0	0	0.08	0.07	0.82	0	0	0	0	0	0
ARHGAP31-AS1	0	0	0	0	0	0	0	0	0	0	0	0	0	0	0	0	0	0	0	0	0	0	0	0	0	0	0	0	0	0	0	0	0	0	0	0	0	0	0	0	0	0	0	0	0	0	0	0	0
ARHGAP32	0	0	0	0	0	0	0	0	0.04	0	0	0	0	0	0	0	0	0	0.11	0.87	0	0	0.07	0	0.32	0.09	0.09	0	0.06	0	0	0.13	0.03	0	0	0.06	0.05	0	0	0	0	0	0.2	0	0	0	0	0	0
ARHGAP33	0.19	0.21	0	0.1	0.29	0	0.36	0.2	0.24	0	0	0	0.18	0.09	0	0	0	0.09	0.4	0.89	0.16	0.1	0.35	0.13	0.14	0.31	0.34	0	0	0	0	0	0	0	0	0.1	0	0.08	0.2	0	0	0	0.19	0.2	0.11	0.39	0.86	0.73	0.41
ARHGAP35	0.1	0.14	0.16	0.2	0.34	0.23	0.37	0.5	0.33	0.14	0.1	0.09	0.08	0.1	0.22	0.17	0.13	0.14	0.24	1.31	0.13	0.06	0.28	0.11	0.65	0.32	0.1	0	0.06	0	0	0.11	0.19	0.08	0	0.14	0.18	0.1	0	0.11	0.08	0.16	0.76	0.16	0.05	0.43	0.37	0.36	0.37
ARHGAP36	0	0	0	0	0	0	0	0	0	0	0	0	0	0	0	0	0	0	0	0	0	0	0	0	0	0	0	0	0	0	0	0	0	0	0	0	0	0	0	0	0	0	0	0	0	0	0	0	0
ARHGAP39	0.16	0	0	0.18	0.14	0	0	0	0.09	0	0	0	0	0	0	0	0	0	0.07	0.78	0.09	0	0.11	0.13	0.1	0.19	0	0	0	0	0	0	0.2	0	0	0	0	0	0	0	0.09	0	0.21	0	0.09	0.38	0.22	0.18	0.42
ARHGAP4	0.51	0	1.18	0	0	0	0.41	0.81	0.66	0	0.12	0	0	0	0	0.12	0	0	0	6.65	0.84	1.31	1.29	0.6	1.3	0.42	0	0	0.31	0.25	0.32	0	0	0	0	0	0	0	0	0.2	0	0	4.63	0	0.51	0	0	0.5	0
ARHGAP40	0	0	0	0	0	0	0	0	0	0	0	0	0	0	0	0	0	0	0	0	0	0	0	0	0.09	0	0	0	0	0	0	0	0	0	0	0	0	0	0	0	0	0	0	0	0	0	0	0	0
ARHGAP42	0	0	0	0	0	0	0	0	0	0	0	0	0	0	0	0	0	0	0	0	0	0	0	0	0	0	0	0	0	0	0	0	0	0	0	0	0	0	0	0	0	0	0	0	0	0	0	0	0
ARHGAP44	0	0	0	0	0	0	0	0	0	2.9	3.12	2.59	2.84	2.89	2.35	1.72	1.57	2.08	3.08	2.63	3.41	2.83	2.92	1.85	2.72	2.38	1.54	0	0	0.34	0	0	0	0	0	0	0	0.44	0	0	0	0.24	0.43	0	0.34	0	1.18	0.57	0.32
ARHGAP5	0	0	0	0	0.04	0.07	0	0.04	0.03	0	0	0.02	0	0	0	0	0	0.09	0.31	0.75	0	0.03	0.44	0	0.21	0.35	0.53	0	0	0	0	0.05	0.05	0.06	0.02	0.15	0	0	0.04	0	0	0	0.42	0	0	0	0.05	0	0
ARHGAP5-AS1	0	0	0	0	0	0	0	0	0	0	0	0	0	0	0	0	0	0	0	0.4	0.17	0.17	0	0	0.21	0	0	0	0	0	0	0	0	0	0	0	0	0	0	0	0	0	0	0	0	0	0	0	0
ARHGAP6	0	0	0	0	0	0	0	0	0	0	0	0	0	0	0	0	0	0	0	0	0	0.06	0	0	0	0	0	0	0	0	0	0	0	0	0	0	0	0.04	0	0	0	0	0	0	0	0.04	0	0	0
ARHGAP8	0	0	0	0	0	0	0	0	0	0	0	0	0	0	0	0	0	0	0	0	0	0	0	0	0	0	0	0	0	0	0	0	0	0	0	0	0	0	0	0	0	0	0	0	0	0	0	0	0
ARHGAP9	7.56	5.59	5	7.09	5.66	3.84	5.51	6.14	3.77	4.24	5.45	5.08	4.57	4.71	5.36	3.71	4.21	3.89	1.32	0.87	1.92	1.42	2.12	1.43	1.57	2.04	0.87	1.92	1.98	2.52	1.71	2.19	2.64	2.02	1.68	1.95	7.04	6.11	7.27	7.23	6.76	5.84	5.49	3.95	5.81	2.68	1.9	1.36	1.41
ARHGDIA	4121.68	4382.47	4844.02	4221.32	4515.52	4903.56	3897.32	4013.7	4153.8	3480.95	3458.78	3465.93	3492.99	3581.84	3410.32	3254.21	3390.47	3335.75	4357.55	3517.92	4811.33	4239.22	4359.48	4450.22	3958.63	4349.5	4506.84	4916.17	4497.61	4360.09	4938.81	4835.23	4515.15	4439.56	4470.92	4307.66	3704.2	3884.63	3760.38	3766.55	3510.62	3477.76	2592.25	3078.39	3534.23	3616.73	3711.37	4141.61	3542.36
ARHGDIB	169.13	194.58	221.57	191.32	218.93	240.83	137.57	158.52	169.46	211.04	213.58	196.92	248.18	262.73	233.3	203.22	210.12	209.83	54.1	33.96	65.24	65.23	61.37	63.27	51.1	55.76	61.92	72.64	57.55	55.23	86.79	82.87	62.18	55.88	52.59	49.81	84.84	84.87	77.86	105.41	101.81	86.09	68.71	44.88	77.54	39.5	50.82	59.62	44.63
ARHGDIG	2.97	4.26	5.75	3.27	3.8	4.73	3.17	3.3	6.15	0	0	0	0.62	0.21	0.42	0	0	0	0	0	0	0	0	0	0	0.47	0	0	0	0	0	0	0	0	0	0	1.16	0.86	0.88	1.41	0.48	1.57	0.96	0	0.74	7.13	7.41	9.03	7.99
ARHGEF1	0.38	1.53	1.43	1.02	1.01	0.2	0.58	1.05	0.75	0.28	1.01	0.61	1.38	1.17	0.59	1.1	1.15	0.35	0.96	7.32	2	2.39	2.03	2.07	3.85	2.45	1.86	0.65	0.87	0.19	0.4	1.1	0.77	0	0	0.75	0.48	0.25	0.46	0	0.83	0	3.87	0	0	0.61	0.43	1.21	0.66
ARHGEF10	0.14	0	0.24	0.19	0	0.11	0	0	0	0	0	0	0	0	0	0	0	0	0.84	0.85	0.7	0.59	1	0.47	0.79	0.18	0	0	0	0	0.09	0	0.24	0	0	0	0	0.12	0	0	0.07	0	0.3	0	0	0.15	0	0	0
ARHGEF10L	0.08	0.05	0	0.07	0	0.14	0.18	0	0	0	0	0	0	0	0	0	0.09	0	0	0.36	0	0	0	0	0.44	0	0	0	0	0	0	0.09	0.09	0	0	0	0	0	0	0	0	0.1	0.89	0	0	0	0	0	0
ARHGEF11	0.07	0.03	0.16	0.05	0.08	0.06	0.08	0.4	0.1	0.03	0.06	0.1	0.18	0.17	0.1	0.1	0.17	0.03	0.21	2.84	0.36	0.06	0.34	0.3	1.56	0.58	0.13	0.06	0	0.03	0.07	0.13	0.03	0.19	0.06	0.14	0	0.03	0.1	0.11	0.05	0.08	1.37	0.25	0.12	0.05	0.15	0.12	0.06
ARHGEF12	0.03	0	0	0	0.03	0.04	0.1	0.12	0	0.03	0.08	0	0.09	0.03	0	0.1	0.12	0	0.09	2.39	0	0.07	0.28	0.02	0.57	0.05	0.03	0	0	0	0	0	0.05	0	0.09	0.02	0.04	0.05	0	0	0.09	0	0.55	0	0	0.04	0	0.07	0
ARHGEF15	0	0	0	0	0	0	0	0	0	0	0	0	0	0	0	0	0	0	0	0	0	0	0	0	0	0	0	0	0	0	0	0	0	0	0	0	0	0	0	0	0	0	0.17	0	0	0	0	0	0
ARHGEF16	0	0.15	0	0	0	0	0	0	0	0.36	0.3	0.41	0.5	0.68	0.38	0.24	0.44	0.4	1.25	1.8	0.66	0.91	1.45	1.16	1.23	1.16	0	0.82	0.5	0.73	0.44	0.44	1.1	0	0.35	0.22	0.28	0.44	0.41	0.35	0	0	0.55	0	0	0	1.33	1.17	1.34
ARHGEF17	1.39	1.23	0.88	1.42	0.75	0.59	0.86	1.2	1.06	1.78	1.66	1.37	1.74	1.54	1.48	1.87	1.12	1.21	2.26	2.9	2	2.02	2.31	2.21	2.19	2.3	2.09	0.96	1.06	1.21	0.61	0.86	1.45	0.76	1.15	1.02	2.09	1.96	2.55	2.56	1.79	1.54	4.41	0.76	1.72	2.04	1.79	1.13	1.31
ARHGEF18	0.25	0	0.35	0	0.44	0.21	0	0.13	0.08	0	0.3	0.23	0.09	0.19	0.31	0.21	0.21	0	0.56	3.15	0.72	0.46	0.52	0.34	0.67	0.09	0.19	0.52	0.32	0.07	0.27	0.32	0	0	0.19	0	0.24	0.24	0.12	0.06	0	0.3	0.64	0	0.12	0.08	0.12	0	0.1
ARHGEF19	0	0	0	0	0	0	0	0	0	0	0	0	0	0	0	0.13	0	0	0	0	0	0	0	0	0	0	0	0	0	0	0	0	0	0	0	0	0	0	0	0.16	0	0	0.24	0	0	0	0.17	0.19	0
ARHGEF2	0.24	0.27	0.08	0.32	0.21	0.13	0.36	0.73	0.19	0.02	0.21	0.16	0.23	0.21	0.09	0.48	0.21	0.16	0.13	2.16	0.14	0.05	0.08	0	1.25	0.49	0.16	0.15	0.2	0.37	0.38	0.12	0.33	0.32	0.26	0.25	0	0.05	0.17	0.08	0.11	0.22	3.22	0.07	0.17	0.08	0	0	0
ARHGEF25	0	0.43	0.34	0.34	0.42	0	0.39	0.46	0	0	0	0	0	0	0	0	0	0	0	0.97	0	0	0	0.51	0	0.13	0	0	0.16	0	0.23	0.19	0.18	0	0	0	0.36	0	0.35	0.26	0	0	1.62	0	0.27	0	0.18	0.36	0.35
ARHGEF26	0.92	0.6	1.03	0.55	1.25	0.92	0.49	0.94	0.78	0.85	0.3	0.45	0.63	0.6	0.64	0.58	0	0.31	1.02	1.03	1.57	0.95	1.43	1.41	0.77	0.27	0.42	0	0	0	0	0	0	0	0	0.12	0	0	0	0.61	0.41	0	0.49	0	0	0	0.48	0	0.4
ARHGEF26-AS1	0	0	0	0	0	0	0	0	0	0	0	0	0	0	0	0	0	0	0	0	0	0	0	0	0	0	0	0	0	0	0	0	0	0	0	0	0	0	0	0	0	0	0	0	0	0	0	0	0
ARHGEF28	0	0	0	0	0	0	0	0	0	0	0	0	0	0.09	0	0	0	0	0	0.19	0	0	0	0	0	0	0	0.08	0	0	0	0	0	0	0	0	0	0	0	0	0	0	0	0	0	0	0	0	0
ARHGEF3	0	0	0	0	0	0	0	0.29	0	0	0	0	0	0	0	0	0	0	0	0	0	0.06	0	0	0	0	0	0	0	0	0	0	0	0	0	0	0	0	0	0	0	0	0.26	0	0	0	0	0	0
ARHGEF3-AS1	0	0	0	0	0	0	0	0	0	0	0	0	0	0	0	0	0	0	0	0	0	0	0	0	0	0	0	0	0	0	0	0	0	0	0	0	0	0	0	0	0	0	0	0	0	0	0	0	0
ARHGEF33	0.07	0	0	0	0	0	0	0	0	0	0	0	0	0	0	0	0	0	0	0	0	0	0	0	0	0	0	0	0	0	0	0	0	0	0	0	0	0	0	0	0	0	0	0	0	0	0	0	0
ARHGEF34P	0	0	0.01	0	0	0	0.03	0.07	0	0.1	0.09	0.12	0.2	0.3	0.15	0.15	0.24	0.18	0.08	1.94	0.15	0.07	0.56	0.18	0.99	0.3	0.16	0.08	0.05	0.09	0.19	0.09	0.1	0.13	0.11	0.16	0.03	0.08	0	0.08	0	0.08	1.26	0.06	0.01	0.07	0.03	0.2	0.11
ARHGEF35	0	0	0	0	0	0	0	0	0.06	0	0.82	1.09	1.05	0	0	0.73	0	0.71	0.81	2.85	0.72	0.61	0.79	0	0.96	0.7	0.22	0	0.41	0	0.12	0.28	0.21	0	0.18	0.21	0	0.38	0	0	0	0	1.41	0	0	0.76	0.63	0	0
ARHGEF37	0	0	0	0	0	0	0	0	0	0	0	0	0	0	0	0	0	0	0	0	0	0	0	0	0.11	0	0	0	0	0	0	0	0	0	0	0	0	0	0	0	0	0	0.08	0	0	0	0	0	0
ARHGEF38	0	0	0	0	0	0	0	0	0	0	0	0	0	0	0	0	0	0	0	0.87	0	0	0.04	0	0.17	0	0	0	0	0	0	0	0	0	0	0	0	0	0	0	0	0	0	0	0	0	0.24	0	0
ARHGEF38-IT1	0	0	0	0	0	0	0	0	0	0	0	0	0	0	0	0	0	0	0	0	0	0	0	0	0	0	0.63	0	0	0	0	0	0	0	0	0	0	0	0	0	0	0	0	0	0	0	0	0	0
ARHGEF39	0	0	0	0	0	0	0	0	0	0	0	0	0	0	0	0	0	0	0	0.58	0	0.12	0	0	0.08	0	0	0	0	0	0	0	0	0	0	0	0	0	0	0	0	0	0.18	0	0	0	0	0	0
ARHGEF4	0	0	0	0	0	0	0.21	0.25	0	0	0	0	0	0	0	0	0	0	0	0.5	0.17	0.12	0	0	0.35	0	0.39	0	0	0	0	0	0	0	0	0	0	0	0	0	0	0	0	0	0	0	0	0	0
ARHGEF40	0	0.02	0	0.2	0	0	0.06	0.12	0.07	0	0	0	0	0	0	0	0.1	0	0.36	6.05	0.82	0.14	0.68	0.17	3.08	0.51	0.3	0.03	0	0	0	0.06	0.02	0	0	0	0.02	0	0	0.02	0	0	0.69	0	0.13	0.08	0	0.19	0
ARHGEF5	0.03	0.01	0	0	0	0	0.03	0.01	0.02	0.37	0.25	0.43	0.46	0.14	0.32	0.3	0.03	0.25	0.18	1.96	0.27	0.24	0.39	0.32	0.92	0.31	0.22	0.11	0.17	0.06	0.03	0.12	0.17	0.22	0.12	0.24	0.04	0.13	0.07	0.21	0.16	0.07	0.31	0.04	0.03	0.22	0.21	0.17	0.15
ARHGEF6	0.13	0.1	0	0.06	0.17	0.08	0	0.18	0.15	0	0	0	0	0.04	0.11	0.11	0	0	0	0	0	0.08	0	0	0	0	0	0	0	0	0.06	0	0	0	0.06	0	0	0	0	0	0	0	0.13	0	0	0	0.13	0	0
ARHGEF7	0	0	0.06	0	0	0	0	0.45	0.11	0.07	0	0.05	0	0.06	0.11	0	0.11	0	0.04	1.28	0.17	0.11	0.22	0	0.07	0	0	0	0	0	0.18	0.32	0	0	0	0	0.23	0	0	0.13	0	0.11	0.37	0	0	0.32	0.34	0.62	0.15
ARHGEF7-AS1	0	0	0	0	0	0	0	0	0	0	0	0	0	0	0	0	0	0	0	0	0	0	0	0	0	0	0	0	0	0	0	0	0	0	0	0	0	0	0	0	0	0	0	0	0	0	0	0	0
ARHGEF7-AS2	0	0	0	0	0	0	0	0	0	0	0	0	0	0	0	0	0	0	0	0	0	0	0	0	0	0	0	0	0	0	0	0	0	0	0	0	0	0	0	0	0	0	0	0	0	0	0	0	0
ARHGEF9	0.25	0.14	0	0.16	0	0.05	0	0.09	0	0	0	0.04	0	0	0.05	0	0	0	0	0.19	0	0.09	0	0	0.12	0.08	0	0	0.08	0	0	0	0	0	0	0	0	0	0.11	0	0	0	0.13	0	0	0	0	0	0
ARHGEF9-IT1	0	0	0	0	0	0	0	0	0	0	0	0	0	0	0	0	0	0	0	0	0	0	0	0	0	0	0	0	0	0	0	0	0	0	0	0	0	0	0	0	0	0	0	0	0	0	0	0	0
ARID1A	1537.01	1286.49	1125.06	1353.99	1153.2	835.95	1504.3	1356.66	1350.62	1341.01	1332.51	1382.34	1258.52	1319.19	1362.04	1293.08	1291.5	1346.05	1134.09	769.97	1015.11	1075.48	1051.15	1032.65	979.05	1084.42	1087.26	943.11	1000.36	1203.81	787.54	969.41	1167.09	945.7	1035.13	1136.57	1033.13	1053.34	1091.59	1211.36	1004.3	1003.82	752.43	624.08	1067.76	1737.35	1740.28	1379.16	1809.28
ARID1B	2074.82	1660.67	1449.73	1768.26	1459.13	1003.24	2052.92	1791.57	1749.94	1964.12	1907.5	2023.08	1761.79	1884.16	1959.87	1863.98	1846.14	1924.73	2513.06	1703.31	2248.79	2295.76	2262.67	2136.36	2107.61	2281.08	2285.23	1584.78	1581.96	1989.76	1250.39	1541.48	1918.66	1701.15	1740.42	1873.7	2228.16	2355.84	2433.68	2532.24	2191.86	2142.5	1558.91	1503.5	2227.57	2472.53	2543.99	1902.17	2680.21
ARID2	0	0	0	0	0	0	0	0	0	0	0	0	0.02	0.02	0	0	0	0	0	0.44	0	0.04	0	0	0	0.05	0.04	0	0	0	0	0	0	0	0	0	0	0	0	0	0.03	0	0.17	0	0	0	0	0	0
ARID3A	39.44	32.59	28.69	37.14	28.86	23.24	38.8	32.24	36.31	20.88	21.11	22.44	18.7	19.18	21.2	19.08	21.61	18.39	18.25	15.14	16.87	20.23	18.73	19.75	15.99	19.52	14.5	15.16	16.41	18.36	14.97	14.71	16.9	17.15	17.98	17.84	29.55	35.69	31.86	37.68	32.57	30.92	22.95	21.47	30.2	19.86	21.84	16.7	20.43
ARID3B	2.73	2.06	1.59	1.67	1.11	0.86	1.46	2.01	1.83	2.51	1.94	1.73	2.33	2.41	2.8	1.95	1.46	2.02	9.27	7.88	9.33	9.17	10.3	8.63	6.97	6.71	7.92	2.02	1.35	0.7	1.55	1.91	2.17	0.86	1.42	1.23	2.46	2.78	2.3	3.67	2.29	2.12	1.07	0.66	0.93	3.08	3.08	2.51	3.41
ARID3C	0	0	0	0	0	0	0	0	0	0	0	0	0	0	0	0	0	0	0	0	0	0	0	0	0	0	0	0	0	0	0	0	0	0	0	0	0	0	0	0	0	0	0	0	0	0	0	0	0
ARID4A	0	0	0	0	0	0	0	0	0	0	0	0	0	0	0	0	0	0	0	0.09	0	0	0	0	0.09	0	0	0	0	0	0	0	0	0	0	0	0	0	0	0	0	0	0.06	0	0	0	0	0	0
ARID4B	0.25	0.13	0.07	0.14	0.14	0.12	0.14	0.15	0.05	0.06	0.11	0.1	0.05	0.16	0.14	0.03	0.08	0.08	0.3	1.43	0.39	0.49	0.36	0.25	0.58	0.19	0.25	0.05	0.13	0.13	0	0.11	0.11	0.18	0.05	0.09	0.17	0.04	0.11	0.03	0.16	0.11	0.43	0.17	0	0.17	0.24	0.11	0.24
ARID5A	5.99	5.53	5	6.71	5.95	5.3	4.71	3.88	6.25	2.6	1.89	2.83	2.27	2.26	2.68	2.74	1.78	2.07	0	3.03	2.14	0	1.91	1.39	1.03	2.48	1.61	3.43	2.79	2.29	3.54	2.81	2.31	2.39	1.47	2.35	2.61	2.55	3.03	4.41	4.22	3.28	5.53	2.18	2.76	3.39	3.65	4.15	3.59
ARID5B	0.04	0.03	0.06	0.07	0.08	0.03	0.1	0.09	0.13	0.1	0.04	0.01	0.01	0.09	0.07	0.06	0.04	0.04	0.04	0.58	0.06	0.06	0.06	0.06	0.29	0.1	0.03	0.03	0.05	0	0.02	0.06	0.09	0.03	0.03	0.07	0	0.03	0	0.01	0	0.09	0.55	0.05	0	0.06	0.12	0.19	0.05
ARIH1	7.08	7.01	6.99	7.14	4.6	5.63	4.67	3.41	4.17	4.36	3.66	3.69	4.29	4.05	4.57	2.86	2.47	2.03	16.25	13.39	16.84	17.75	15.4	13.97	10.98	8.93	9.84	5.34	3.24	4.4	4.66	3.85	4.31	2.67	3.85	3.87	3.85	5.21	5.65	3.96	4.24	3.65	2.92	1.45	2.78	5.82	5.82	6.72	6.43
ARIH2	0.05	0	0	0	0	0.08	0.13	0.11	0.08	0	0.14	0	0.05	0.07	0	0	0	0	0	0.77	0	0	0.05	0	0.13	0	0	0	0	0.1	0	0	0	0.15	0	0	0	0	0	0	0	0	0.69	0	0	0	0	0	0.23
ARIH2OS	0.28	0	0	0.28	0.27	0	0	0	0	0.14	0.06	0.06	0	0.06	0.12	0	0	0.12	0.26	0.43	0	0.07	0.56	0.41	0.17	0	0.28	0	0.26	0	0	0	0.36	0	0	0	0.22	0.15	0	0.14	0	0.14	0.11	0.15	0	0.15	0.15	0.14	0.15
ARL1	0	0	0	0	0	0	0	0	0	0	0	0.15	0	0	0.12	0	0	0	0	2.53	0	0	0	0	0	0.07	0	0	0	0	0	0.12	0	0	0	0	0	0	0	0	0	0	0	0	0	0	0	0	0
ARL10	0.09	0.14	0.1	0	0	0.02	0	0	0.24	0	0	0	0	0	0	0	0	0.04	0	0.46	0.11	0	0	0	0	0.09	0.02	0	0	0	0	0	0	0.1	0	0	0.14	0.03	0	0	0	0	0.45	0	0	0	0	0	0
ARL11	0	0	0	0.12	0	0	0.27	0	0	0	0	0.16	0.05	0	0	0	0	0	0	0	0	0	0	0	0	0	0	0	0	0	0	0	0	0	0	0	0	0	0	0	0	0	0.11	0.06	0	0	0	0	0
ARL13A	0	0	0	0	0	0	0	0	0	0	0	0	0	0	0	0	0	0	0	0	0	0	0	0	0	0	0	0	0	0	0	0	0	0	0	0	0	0	0	0	0	0	0	0	0	0	0	0	0
ARL13B	0	0	0	0	0	0	0	0	0	0	0	0	0	0	0	0	0	0	0	0	0	0	0	0	0	0	0	0	0	0	0	0	0	0	0	0	0	0	0	0	0	0	0	0	0	0	0	0	0
ARL14	0	0	0	0	0	0	0	0	0	0	0	0	0	0	0	0	0	0	0.26	1.72	0	0	0.35	0.34	1.05	0.17	0.17	0	0	0	0	0	0.16	0	0	0	0	0	0	0	0	0	0	0	0	0	0	0	0
ARL14EP	0	0	0	0	0	0	0	0	0	0	0	0	0	0	0	0	0	0	0	0.42	0	0	0	0	0	0	0	0	0	0	0	0	0	0	0	0	0	0	0	0	0	0	0	0	0	0	0	0	0
ARL14EPL	0	0	0	0	0	0	0	0	0	0	0	0	0	0	0	0	0	0	0	0	0	0	0	0	0	0	0	0	0	0	0	0	0	0	0	0	0	0	0	0	0	0	0	0	0	0	0	0	0
ARL15	0	0	0	0	0	0	0	0.1	0	0	0	0	0.04	0	0.04	0	0	0	0	0.27	0	0	0	0	0.11	0	0	0	0	0	0	0	0	0	0	0	0	0	0	0	0	0	0.07	0	0	0	0	0	0
ARL16	0	0	0	0	0	0	0	0	0	0	0	0	0	0	0	0	0	0	0	0	0.19	0	0.45	0	0	0	0	0	0	0	0	0	0	0	0	0	0	0	0	0	0	0	0.61	0	0	0	0.39	0	0
ARL17A	0	0	0.06	0	0.18	0	0	0	0	0	0	0	0	0	0	0	0	0	0	0	0	0	0	0	0.34	0	0	0	0	0	0	0	0	0	0	0	0	0	0	0.13	0.06	0	1.36	0.14	0	0.08	0	0.14	0.11
ARL17B	0	0	0	0	0	0	0	0	0	0	0	0	0	0	0	0	0	0	0	0	0	0	0	0	0	0	0	0	0	0	0	0	0	0	0	0	0	0	0	0	0	0	0	0	0	0	0	0	0
ARL2	11.98	12.18	0.62	7.18	9.94	11.48	9.56	6.82	9.91	3.44	4.22	3.84	5.57	3.22	4	3.04	3.66	3.55	10.78	9.24	10.16	9.11	8	10.84	6.16	8.15	8.23	7.11	4.31	3.26	5.43	3.54	5.54	2.38	3.06	3.77	5.22	7.55	3.49	6.75	4.84	6.72	8.93	3.09	4.37	0.65	9.54	5.53	8.36
ARL2-SNX15	0	0.18	0.18	0.09	0	0.09	0.14	0.52	0.13	0.24	0.12	0	0.13	0.08	0.08	0.08	0.2	0	0.53	0.54	0.05	0	0.14	0	0.49	0	0.13	0	0	0.08	0.16	0.08	0.08	0	0	0.09	0.14	0	0	0.36	0.05	0	0.82	0.25	0	0	0.09	0.09	0
ARL2BP	0	0	0	0	0.21	0	0	0	0	0	0	0	0	0	0	0	0	0	0	0.73	0	0	0	0.18	0	0	0	0	0	0	0	0	0	0	0	0	0	0	0	0.27	0	0	0	0	0	0	0	0	0
ARL3	0	0	0	0	0.22	0	0.35	0.25	0	0	0.55	0.38	0	0	0.35	0	0.28	0	0.43	0.18	0.06	0	0	0	0	0	0	0.13	0	0	0	0.18	0	0	0	0	0	0	0	0	0	0	0.28	0	0	0	0	0	0
ARL4A	0	0	0	0	0	0	0	0	0	0	0	0.06	0	0	0	0	0	0	0	0	0	0	0	0	0	0	0	0	0	0	0	0	0	0	0	0	0	0	0	0	0	0	0	0	0	0	0	0	0
ARL4C	3.37	8.55	5.93	9.76	12.14	5.09	10.24	4.65	8.06	4.7	4.13	7.86	7.12	4.21	4.74	4.72	5.77	4.02	13.37	6.47	18.21	16.36	17.01	14.99	14.31	6.1	16.16	4.53	4.17	5.33	3.58	5.44	6.84	2.24	2.48	1.78	4.94	3.04	3.85	0.62	3.78	2.94	3.6	1.46	2.08	3.09	2.13	2.03	2.49
ARL4D	0	0	0	0	0	0	0	0.44	0	0	0	0	0	0	0	0	0	0	0	0	0	0	0	0	0	0	0	0	0	0	0	0	0	0	0	0	0	0	0	0	0	0	0.67	0	0	0	0	0	0
ARL5A	0	0	0	0	0	0.05	0.1	0.23	0	0.25	0.04	0.05	0	0	0.18	0	0	0	0	0.75	0	0.28	0	0.02	0	0.09	0	0	0	0	0	0.25	0	0.13	0.14	0	0	0	0	0	0	0	0	0	0	0	0	0.36	0.51
ARL5B	0	0	0	0	0	0	0	0	0	0	0	0	0	0	0	0	0	0	0.29	0.19	0.19	0.37	0	0	0.14	0.09	0	0	0	0	0	0.13	0.05	0	0	0	0	0	0	0	0	0	0.2	0	0	0.05	0	0.06	0.1
ARL5C	0	0	0	0	0	0	0	0	0	0	0	0	0	0	0	0	0	0	0	0	0	0	0	0	0	0	0	0	0	0	0	0	0	0	0	0	0	0	0	0	0	0	0	0	0	0	0	0	0
ARL6	0	0	0	0	0	0	0	0	0	0	0	0	0	0	0	0	0	0	0	0	0	0	0	0	0	0	0	0	0	0	0	0	0	0	0	0	0	0	0	0	0	0	0.4	0	0	0	0	0	0
ARL6IP1	0.23	0	0.14	0	0.36	0.09	0.33	0	0.53	0	0.16	0	0	0	0	0.57	0.12	0	0	3.82	0	0.23	0.19	0	1.33	0	0.23	0	0	0	0.16	0	0.21	0.17	0.13	0	0	0	0	0	0	0	3.51	0	0.19	0.24	0.19	0	0.14
ARL6IP4	0.51	1.25	1.9	1.65	0.8	0.79	0	0.41	0.79	0.78	0.16	0.4	0.61	0.5	0.56	0.85	0	0.17	0.86	9.04	1.82	0.44	2.36	0.5	3.73	0.67	1.12	0.41	0	0.59	0.67	0.89	1.21	0.95	0.24	0	1.63	1.19	0.75	0.77	0.54	1.68	5.14	0.58	0.46	0.6	1.24	3.16	0.53
ARL6IP5	0	0	0	0	0	0	0	0.67	0.26	0.09	0	0	0.69	0.37	0	0.84	0.75	0.59	0	0.48	0	0	0	0	0	0.21	0	0	0	0.2	0.14	0	0	0	0	0	0	0	0	0	0	0	1.11	0.11	0	0	0	0	0
ARL6IP6	0.31	0	0	0.27	0	0	0	0.34	0	0	0	0	0.14	0.13	0	0.11	0	0	0.5	0.24	0.12	0.38	0.24	0.27	0.29	0	0.16	0	0	0	0	0	0	0	0	0.15	0.12	0.25	0	0	0	0	0.81	0	0	0.25	0.33	0.24	0
ARL8A	2.99	2.04	2.33	1.63	2.93	1.89	2.2	1.91	2.11	1.25	0.93	1.33	1.75	2.14	1.37	1.93	1.44	0.76	4.11	8.52	2.81	4.18	3.85	3.74	3.77	3.27	1.72	2.67	0.7	1.39	0.33	1.54	1.85	0.45	0.17	1.35	0.65	0	1.05	0	1.26	0.44	2.4	0	0	2.2	1.38	2.89	1.62
ARL8B	0	0.26	0	0.22	0.37	0	0	0.12	0	0	0	0	0.07	0	0.33	0	0.1	0	0	0.28	0	0	0	0	0	0	0	0	0.14	0	0.13	0	0	0.21	0	0	0	0	0	0	0	0	0.31	0	0	0	0	0.23	0
ARL9	0	0	0	0	0	0	0	0	0	0	0	0	0	0	0	0	0	0	0	0	0	0	0	0	0	0	0	0	0	0	0	0	0	0	0	0	0	0	0	0	0	0	0	0	0	0	0	0	0
ARMC1	0	0	0	0	0	0	0	0	0	0	0	0	0	0.06	0	0	0	0	0	0.61	0	0	0.11	0	0.27	0.15	0	0	0	0	0	0	0	0.2	0	0	0	0	0	0	0	0	0	0	0	0	0	0	0
ARMC10	3.12	3.81	3.88	3.47	2.62	1.83	2.48	1.73	1.29	1.63	1.78	1.42	1.46	1.62	2.67	0.92	0.62	0.88	2.3	3.07	3.15	3.49	2.18	3.13	1.23	1.25	0.86	1.91	1.98	2.26	1.87	2.59	1.81	0.57	1.04	1.36	1.15	1.37	1.21	1.71	1.34	0.95	0.65	0.32	0	4.41	3.47	4.67	2.34
ARMC12	0	0	0	0	0	0	0	0	0	0	0	0	0	0	0	0	0	0	0	0	0	0	0	0	0	0	0	0	0	0	0	0	0	0	0	0	0	0	0	0	0	0	0	0	0	0	0	0	0
ARMC2	0	0	0	0	0	0	0	0	0	0	0	0	0	0	0	0	0	0	0	0	0	0	0	0	0	0	0	0	0	0	0	0	0	0	0	0	0	0	0	0	0	0	0	0	0	0	0	0	0
ARMC2-AS1	0	0	0	0	0	0	0	0	0	0	0	0	0	0	0	0	0	0	0	0	0	0	0	0	0	0	0	0	0	0	0	0	0	0	0	0	0	0	0	0	0	0	0	0	0	0	0	0	0
ARMC3	0	0	0	0	0	0	0	0	0	0	0	0	0	0	0	0	0	0	0	0	0	0	0	0	0	0	0	0	0	0	0	0	0	0	0	0	0	0	0	0	0	0	0	0	0	0	0	0	0
ARMC4	0	0	0	0	0	0	0	0	0	0	0	0	0	0	0	0	0	0	0	0	0	0	0	0	0	0	0	0	0	0	0	0	0	0	0	0	0	0	0	0	0	0	0	0	0	0	0	0	0
ARMC5	0.41	0.26	0.33	0.71	0	0.37	0.29	0	0	0.4	0.21	0.4	0.46	0.25	0.38	0	0	0	0.81	1.19	0.5	0.95	0.74	0.89	0.23	0.37	0.19	0	0	0	0	0.13	0.26	0.13	0.18	0	0.65	0	0.49	0.24	0	1.17	1.7	0.21	0	0.32	0.62	0	0.52
ARMC6	0	0	0	0	0	0	0	0	0	0	0	0	0	0	0	0	0	0	0	0.96	0	0	0	0	0.32	0	0	0	0	0	0	0	0	0	0	0	0	0	0	0	0	0	0.94	0	0	0	0	0	0
ARMC7	0	0	0	0	0	0.25	0	0	0	0	0	0	0	0	0	0.14	0.18	0	0	0.76	0	0	0	0	0	0	0	0	0	0	0	0	0	0	0	0	0	0	0	0.31	0	0	0.51	0	0	0	0	0	0
ARMC8	0	0	0	0	0	0	0	0	0	0.1	0	0.08	0	0	0	0.06	0	0	0	0.21	0	0	0.09	0	0	0	0	0	0	0	0	0	0	0	0	0	0	0	0	0	0	0	0	0	0	0	0	0	0
ARMC9	0	0	0.06	0.02	0	0	0	0.16	0.07	0	0	0	0.03	0.07	0	0.03	0	0.09	0	0.17	0	0	0.03	0	0.1	0	0	0	0.03	0.03	0.01	0.01	0.03	0.03	0.03	0	0	0	0.09	0	0.05	0	0.48	0.04	0.03	0	0.03	0	0
ARMCX1	0	0	0	0	0	0	0	0	0	0	0	0	0	0	0	0	0	0	0	1.95	0.63	0	0	0	0.38	0	0	0	0	0	0	0	0	0	0	0	0	0	0	0	0	0	0.77	0	0	0	0	0	0
ARMCX2	0	0	0	0	0	0	0.2	0.29	0.16	0	0	0	0	0	0	0	0	0	0	0.95	0	0	0	0	0.19	0	0	0.11	0	0	0	0	0	0	0	0	0	0	0	0	0	0	1.14	0.68	0	0	0	0	0
ARMCX3	0	0	0.26	0	0.19	0.22	0	0.82	0.1	0.3	0	0	0	0.17	0	0	0.2	0	0.26	1.75	0.26	0	0	0	1.33	0.35	0	0	0	0	0	0.18	0	0	0	0	0	0.14	0.14	0.1	0.17	0	2.39	0.11	0	0	0	0.07	0.1
ARMCX4	0.24	0.28	0.35	0	0	0.32	0.2	0.29	0	0	0.07	0.14	0.31	0	0	0.21	0	0	0.18	0.87	0.28	0.21	0.45	0.38	0.25	0.28	0.28	0	0	0	0	0	0.15	0	0	0	0.16	0.2	0	0.3	0.32	0	0.27	0.08	0.22	0	0.24	0.25	0
ARMCX5	0	0	0	0	0	0	0	0	0	0	0	0	0	0	0	0	0	0	0	0.72	0.19	0.15	0	0	0	0	0	0	0	0	0	0	0	0	0	0	0	0	0	0	0	0	0	0	0	0	0	0	0
ARMCX5-GPRASP2	0	0	0	0	0	0	0	0.12	0	0	0	0	0	0	0	0	0	0	0	0.52	0	0	0.14	0	0	0	0	0	0	0	0	0	0	0	0	0	0	0	0	0	0	0	0.28	0	0	0.06	0	0	0
ARMCX6	0	0	0	0	0	0	0	0	0	0	0	0	0	0	0	0.1	0	0	0	0.96	0	0	0	0	0	0.09	0	0	0	0	0	0	0	0	0	0	0	0	0	0	0	0	0	0	0	0	0	0	0
ARMS2	0	0	0	0	0	0	0	0	0	0	0	0	0	0	0	0	0	0	0	0	0	0	0	0	0	0	0	0	0	0	0	0	0	0	0	0	0	0	0	0	0	0	0	0	0	0	0	0	0
ARMT1	0	0	0	0	0	0	0	0	0	0	0	0	0.08	0	0	0	0	0	0	0	0	0	0	0	0	0	0	0	0	0	0	0	0	0	0	0	0	0	0	0	0	0	0.42	0	0	0	0	0	0
ARNT	77.49	91.58	104.62	82.98	89.31	109.87	82.74	85.54	87.99	88.67	84.24	75.82	93.32	90.16	81.49	85.03	81.95	83.16	122.04	91.71	142.6	114.71	121.55	130.76	109.37	125.12	126.15	67.28	74.03	64.04	74.52	75.09	67.3	63.31	59.29	62.55	71.37	74.1	63.9	83.73	67.55	59.26	47.3	45.35	63.39	110.25	119.8	144.73	111.51
ARNT2	80.24	72.19	70.71	79.36	72.95	71.96	70.19	69.26	71.52	22.47	18.82	21.08	20.82	20.24	20.48	18.42	18.35	16.62	33.9	25.62	31.79	34.4	29.52	34.82	28.61	27.15	29.83	2.03	2.2	1.69	2.07	1.51	2.77	1.38	0.63	0.85	2.66	2.29	2.7	2.04	2.09	2.25	1.38	1.04	2.2	27.25	26.68	24.05	28.33
ARNTL	0	0	0	0	0	0	0	0	0	0	0.41	0	0	0	0	0	0	0	0	0	0	0	0	0	0	0	0	0	0	0	0	0	0	0	0	0	0	0	0	0	0	0	0.51	0	0	0	0	0	0
ARNTL2	0	0	0	0	0	0	0	0	0	0.03	0	0.04	0.05	0	0	0	0	0	0	0.14	0	0.06	0	0	0	0	0	0.04	0.21	0.05	0.09	0	0.17	0	0	0.08	0.09	0	0	0	0	0.11	0	0	0	0	0	0	0
ARNTL2-AS1	0	0	0	0	0	0	0	0	0	0	0	0	0	0	0	0	0	0	0	0	0	0	0	0	0	0	0	0	0	0	0	0	0	0	0	0	0	0	0	0	0	0	0	0	0	0	0	0	0
ARPC1A	0	0	0	0.21	0.27	0	0	0	0	0	0	0	0	0	0	0	0	0	0	1.95	0	0	0.42	0	0.59	0	0	0	0	0	0	0	0	0	0	0	0	0	0	0	0	0	0.46	0	0	0	0	0	0
ARPC1B	0	0.73	0.29	0	0.38	0.49	0.52	1.61	0.65	0.13	0	0.25	0.32	0	0	0.65	1.22	0	0	15.44	0	1.3	1.9	0.29	5.02	0.25	0.77	0	0	0	0	0.65	1.31	0	0.82	0	0	0.29	0	1.69	0	0	14.56	1.3	0	0.45	0	0	0
ARPC2	11.17	14.1	9.11	15.59	13.99	9.83	0	14.11	0.22	11.22	11.51	13.41	10.41	12.31	10.54	13.44	0.2	14.13	12.87	11.11	11.94	11.43	11.49	9.13	12.07	10.61	12.48	16.64	10.65	12.24	11.82	13.29	9.46	0	14.73	13.85	10.84	12.25	0	7.09	0.38	6.41	13.83	0	0	11.75	8.04	0	9.69
ARPC3	0.59	0	0	0	0	0	0	0	0.35	0.37	0	0	0	0.41	0	0	0	0.51	0	4.13	0	0	0	0	1.08	0	0	0	0	0	0	0	0	0	0	0	0.23	0	0	0	0.15	0	2.39	0	0	0	0	0	0
ARPC4	0.22	0.45	0	0	0.5	0.49	0.23	0.73	0.57	0.35	0.3	0.2	0.24	0.25	0	0.29	0.35	0.49	0.28	1.64	0	0.33	0.45	0.44	1.26	0	0.34	0.42	0.32	0.52	0.5	0	0.2	0.26	0.33	0.74	0	0.24	0.3	0	0.4	0	3.5	0.67	0.29	0	0	0	0.35
ARPC4-TTLL3	0	0.22	0	0	0	0	0.2	0	0	0	0	0	0	0	0	0	0	0	0	0.89	0	0	0	0	0.43	0	0	0	0.1	0	0	0	0	0	0	0	0	0	0.08	0	0	0	1.34	0	0	0	0.02	0	0
ARPC5	0	0	0	0.24	0	0	0.49	0.4	0	0.39	0.54	0.25	0.33	0	0.29	0.55	0	0.57	0.59	3.41	0.68	0.52	0	0.5	2.09	0.53	0.75	0	0	0.75	0.19	0.29	0.85	1.4	0	0	0	0	0	0.5	0.3	0	2.36	0	0	0	0	0	0.39
ARPC5L	3.59	2.7	3.01	3.49	3.38	2.03	2.59	3.11	2.55	3.9	4.91	2.37	4	3.97	4.09	3.81	0.16	4.16	1.87	0	2.4	1.62	2.22	1.51	2.62	0	2.22	4.32	3.93	5.15	6.29	0	3.4	0	0	4.77	2.53	0	0	2.24	3.14	4.56	3.06	1.44	2.15	3.04	2.03	1.69	2.73
ARPIN	0.32	0.19	0.26	0.1	0.2	0.09	0.16	0.21	0.21	0.24	0.12	0.22	0.11	0.26	0.17	0.18	0.18	0.23	0.38	2.69	0.42	0.68	0.7	0.44	1.02	0.45	0.3	0.11	0.16	0.03	0	0.03	0.42	0.08	0.1	0.13	0.24	0.31	0.27	0.28	0.09	0.25	0.84	0.2	0.07	0.32	0.5	0.38	0.47
ARPP19	0.09	0.2	0.14	0.11	0.04	0.04	0.28	0.63	0	0.12	0.08	0.08	0	0.32	0.2	0.15	0.2	0.07	0.22	3.53	0.5	0.32	0.3	0.36	1.31	0.57	0.27	0.19	0	0.15	0.14	0.34	0.11	0.09	0.1	0.12	0.08	0	0.16	0.07	0	0	0.82	0	0	0.1	0.21	0.04	0
ARPP21	1.92	1.23	1.44	0.9	1.51	1.44	0.83	0.86	1.35	0	0	0	0	0	0	0	0	0	0	0	0	0	0	0	0	0	0	0	0	0	0	0	0	0	0	0	0	0	0	0	0	0	0	0	0	0.11	0	0	0
ARR3	0	0	0	0	0	0	0	0	0	0	0	0	0	0	0	0	0	0	0	0	0	0	0	0	0	0	0	0	0	0	0	0	0	0	0	0	0	0	0	0	0	0	0	0	0	0	0	0	0
ARRB1	0.77	0.65	0.64	0.63	0.47	0.53	0.7	0.36	0.57	0.44	0.73	0.6	0.51	0.54	0.59	0.5	0.48	0.78	0.26	0.25	0.13	0.21	0.22	0.15	0.34	0.17	0.19	0.27	0.18	0.3	0.06	0.09	0.31	0.05	0.23	0.03	0.9	0.89	0.84	0.49	0.61	0.56	1.15	0.42	0.76	0.4	0.37	0.43	0.6
ARRB2	2.25	2.8	0.16	0	2.63	1.88	1.09	0.78	0.51	0	1.38	0	1.13	0	0.24	0	0.43	0	0	0	0.29	0	0	0.17	0.68	0	0.34	0	0	0	0	0	0	0	0.33	0.19	0	0	0	0.96	0.29	0	1.56	0	0	0	0	0	0.53
ARRDC1	0	0.2	0.99	0	0.2	0.51	0.46	0.43	0.49	1.01	0.76	0.53	1.28	0.82	0.59	0.59	0	0.41	0.53	3.23	0.66	0.26	0.53	0.72	1.28	0	0.96	1.15	1.7	0.67	0.76	0.65	0.72	0.49	0.77	1.12	0	0	0.49	0.74	0.93	0.41	0.66	0	0	0.62	1.02	1.23	0.49
ARRDC1-AS1	0	0	0	0	0	0	0	0	0	0	0	0	0	0.18	0.12	0	0	0	0	1.46	0	0	0	0	0.54	0	0	0	0	0	0	0	0	0	0	0	0	0	0	0	0	0	0.49	0	0	0	0.24	0	0.55
ARRDC2	0.93	0	0.79	0.24	0	0	0	0	0.35	1.05	1.25	0.63	0.85	1.61	1.31	0.43	0	0.43	2.26	8.39	3.56	4.38	2.09	4.55	3.27	0.65	0.44	0	0.25	0.33	0.43	0	0	0	0	0	0	0.6	0	0.27	0	0	0.72	0	0	0	0.36	0.82	0
ARRDC3	0.05	0.08	0.13	0	0.11	0.1	0.05	0.09	0	0.14	0.09	0	0	0.21	0.04	0	0.19	0	0	0.65	0	0	0	0	0.19	0	0	0.07	0	0	0	0	0	0	0	0	0	0	0	0	0	0	0.35	0	0	0	0	0	0
ARRDC3-AS1	0	0	0	0	0	0	0	0	0	0	0.16	0	0	0.16	0	0	0	0	0	0.26	0	0	0	0	0.15	0	0	0	0	0	0	0	0	0	0	0	0	0	0	0	0	0	0	0	0	0	0	0	0
ARRDC4	0.75	0	0.38	0.51	0.4	0.61	0.21	0	0	0	0	0	0	0	0	0	0	0	0	0	0	0.08	0	0	0	0	0	0.25	0	0	0	0.19	0.25	0	0	0	0	0	0	0	0	0.45	0.32	0	0	0.4	0.35	0	0.31
ARRDC5	0	0	0	0	0	0	0	0	0	0	0	0	0	0	0	0	0	0	0	0	0	0	0	0	0	0	0	0	0	0	0	0	0	0	0	0	0	0	0	0	0	0	0	0	0	0	0	0	0
ARSA	0.55	0.1	0	0	0	0.2	0.21	0.06	0.08	0.05	0.18	0.05	0	0.14	0.14	0.09	0.1	0	0	0.55	0	0	0	0.21	0.3	0	0	0	0	0.05	0	0	0.09	0.1	0.1	0.1	0.16	0	0.25	0.06	0.32	0.16	1.76	0	0.17	0.24	0.16	0	0.27
ARSB	0.13	0.18	0.05	0	0.16	0.07	0	0.06	0	0.06	0	0	0.08	0.13	0	0	0.07	0	0	0	0	0	0	0	0	0	0	0	0.1	0	0	0.07	0	0	0	0	0.05	0.04	0.12	0	0	0	0.36	0	0	0.13	0	0	0
ARSD	0	0	0	0	0	0	0.14	0	0.04	0.67	0.08	0.65	0.38	0.23	0.56	0.19	0.47	0.06	0.7	2.88	1	0.13	1	0.25	1.13	0.06	0.09	0	0.05	0.04	0	0	0	0.24	0	0.04	0.1	0	0.12	0	0.09	0	0.46	0	0	0.16	0.29	0.32	0
ARSE	0	0	0	0	0	0	0	0	0	0	0	0	0	0	0	0	0	0	0	0.34	0	0	0	0	0	0	0	0	0	0	0	0	0	0	0	0	0	0	0	0	0	0	0	0	0	0	0	0	0
ARSF	0	0	0	0	0	0	0	0	0	0	0	0	0	0	0	0	0	0	0	0	0	0	0	0	0	0	0	0	0	0	0	0	0	0	0	0	0	0	0	0	0	0	0	0	0	0	0	0	0
ARSG	0	0	0	0	0	0	0	0	0	0	0	0	0	0	0	0	0	0	0	0	0	0	0	0	0	0	0	0	0	0	0	0	0	0	0	0	0	0	0	0	0	0	0	0	0	0	0	0	0
ARSH	0	0	0	0	0	0	0	0	0	0	0	0	0	0	0	0	0	0	0	0	0	0	0	0	0	0	0	0	0	0	0	0	0	0	0	0	0	0	0	0	0	0	0	0	0	0	0	0	0
ARSI	0	0	0	0	0.07	0.14	0	0	0	0	0	0	0	0	0	0	0	0	0.14	0	0	0	0	0	0	0	0	0	0	0	0	0	0	0	0	0	0	0	0	0.11	0	0	0.23	0	0	0	0	0	0
ARSJ	0	0	0	0	0	0	0	0	0	0.08	0	0	0	0	0	0	0	0	0	0.11	0	0	0	0	0	0	0	0	0	0	0	0	0	0	0.18	0	0	0	0	0	0	0	0.59	0	0	0	0	0	0
ARSK	0	0	0	0	0	0	0	0	0	0	0	0	0	0	0	0	0	0	0	0	0	0	0	0	0	0	0	0	0	0	0	0	0	0	0	0	0	0	0	0	0	0	0	0	0	0	0	0	0
ART1	0	0	0	0	0	0	0	0	0	0	0	0	0	0	0	0	0	0	0	0	0	0	0	0	0	0	0	0	0	0	0	0	0	0	0	0	0	0	0	0	0	0	0	0	0	0	0	0	0
ART3	0	0	0	0	0	0	0	0	0	0	0	0	0	0	0	0	0	0	0	0	0	0	0	0	0	0	0	0	0	0	0	0	0	0	0	0	0	0	0	0	0	0	0	0	0	0	0	0	0
ART4	0	0	0	0	0	0	0	0	0	0	0	0	0	0	0	0	0	0	0	0	0	0	0	0	0	0	0	0	0	0	0	0	0	0	0	0	0	0	0	0	0	0	0	0	0	0	0	0	0
ART5	0	0	0	0	0	0	0	0	0	0	0	0	0	0	0	0	0	0	0	0	0	0	0	0	0	0	0	0	0	0	0	0	0	0	0	0	0	0	0	0	0	0	0	0	0	0	0	0	0
ARTN	0	0	0	0.56	0	0	0	0	0	0	0	0	0	0	0	0	0	0	0	0	0	0	0	0	0	0	0	0	0	0	0	0	0.21	0	0	0	0	0	0	0.23	0	0	0	0	0	0	0.36	0	0.7
ARV1	0	0	0	0	0	0	0	0	0	0	0	0	0	0	0	0	0	0	0	0	0	0	0	0	0	0	0	0	0	0	0	0	0	0	0	0	0	0	0	0	0	0	0	0	0	0	0	0	0
ARVCF	0	0	0	0	0	0	0	0.23	0	0	0	0	0	0	0	0	0	0	0.06	0	0	0	0	0	0	0	0	0	0	0	0	0	0	0	0	0	0	0	0	0	0	0	0.14	0	0	0.12	0	0	0
ARX	0	0.29	0	0.32	0	0	0	0	0.28	0.28	0.24	0	0.17	0.15	0	0.14	0	0	0	0	0	0	0	0	0	0	0	0	0	0.17	0	0	0	0	0	0	0	0	0	0	0	0	0	0	0	0	0	0	0
AS3MT	0	0	0	0	0	0	0	0	0	0	0	0	0	0	0	0	0	0	0	0	0	0	0	0	0	0	0	0	0	0	0	0	0	0	0	0	0	0	0	0	0	0	0	0	0	0	0	0	0
ASAH1	0	0	0.36	0	0	0.12	0.24	0	0	0	0	0	0	0	0.07	0	0	0	0	1.43	0	0	0	0	0.49	0	0	0	0	0	0	0	0	0	0	0	0	0	0	0	0	0	0	0	0	0	0	0	0.13
ASAH2	0	0	0	0	0	0	0	0	0	0	0	0	0	0	0	0	0	0	0	0	0	0	0	0	0	0	0	0	0	0	0	0	0	0	0	0	0	0	0	0	0	0	0	0	0	0	0	0	0
ASAH2B	0	0	0	0	0	0	0	0	0	0	0	0	0	0	0	0	0	0	0	0	0	0	0	0	0	0	0	0	0	0	0	0	0	0	0	0	0	0	0	0	0	0	0	0	0	0	0	0	0
ASAP1	0.05	0.07	0.07	0.05	0.12	0.03	0.07	0.46	0.14	0.08	0.13	0.06	0.12	0.05	0.06	0.15	0.13	0.18	0.07	0.99	0.16	0.09	0.18	0.03	0.32	0.12	0.12	0.06	0.08	0.13	0	0.13	0.17	0.11	0.13	0.12	0.22	0.04	0.04	0.05	0.17	0.15	1.58	0.21	0.02	0.09	0.11	0.2	0.1
ASAP1-IT1	0	0	0	0	0	0	0	0	0	0	0	0	0	0	0	0	0	0	0	0.28	0	0	0	0	0	0	0	0	0	0	0	0	0	0	0	0	0	0	0	0	0	0	0	0	0	0	0	0	0
ASAP1-IT2	0	0	0	0	0	0	0	0	0.11	0	0	0.05	0	0	0	0	0	0	0	0.17	0	0	0	0	0.13	0	0	0	0	0.05	0	0	0	0	0	0	0	0	0	0	0	0	0.18	0	0	0	0	0	0
ASAP2	33.45	27.2	25.02	30.58	25.78	21.5	27.93	27.7	27.41	25.05	22.29	22.49	22.55	23.44	20.73	21	21.03	20.59	196.5	133.71	178.13	177.04	171.33	172.71	148.86	170.66	171.99	76.99	87.52	88.26	59.16	76.25	82.43	72.92	73.38	79.89	29.53	30.43	23.9	29.15	27.03	24.05	16.76	13.82	23.82	52.06	49.81	42.5	50.75
ASAP3	0.46	0.62	0.94	0.29	0	0.54	0	0	0.38	0	0.14	0.05	0.19	0	0	0	0	0	0	0.5	0	0	0	0.11	0	0	0	0	0	0	0	0	0	0	0	0	0	0	0	0.66	0.68	0	0.98	0	0.53	0	0	0	0
ASB1	0.11	0	0	0	0.16	0	0.05	0.16	0.13	0	0	0	0	0.13	0.06	0	0	0	0	0.88	0.08	0.06	0	0.08	0.12	0.08	0	0	0	0	0.06	0	0	0	0.06	0	0.08	0.14	0	0	0	0	0.83	0	0	0.07	0	0	0
ASB10	0	0	0	0	0	0	0	0	0	0	0	0	0	0	0	0	0	0	0	0	0	0	0	0	0	0	0	0	0	0	0	0	0	0	0	0	0	0	0	0	0	0	0	0	0	0	0	0	0
ASB11	0	0	0	0	0	0	0	0	0	0	0	0	0	0	0	0	0	0	0	0	0	0	0	0	0	0	0	0	0	0	0	0	0	0	0	0	0	0	0	0	0	0	0	0	0	0	0	0	0
ASB12	0	0	0	0	0	0	0	0	0	0	0	0	0	0	0	0	0	0	0	0	0	0	0	0	0	0	0	0	0	0	0	0	0	0	0	0	0	0	0	0	0	0	0	0	0	0	0	0	0
ASB13	110	118.86	129.71	113.99	118.95	120.55	106.93	118.41	116.39	99.38	121.34	117.33	108.01	118.73	102.99	114.16	100.09	102.96	271.59	170.36	261	268.55	272.39	241.13	212.05	275.05	278.93	151.87	134.48	120.92	150.14	131.48	148.32	105.15	126.44	131.91	97.58	105.53	119.89	121.47	105.87	86.91	76.23	74.72	112.69	168.95	171.55	181.2	178.49
ASB14	0	0	0	0	0	0	0	0	0	0	0	0	0	0	0	0	0	0.08	0.1	0	0	0	0	0	0	0	0	0	0	0	0	0	0	0	0	0	0	0	0	0	0	0	0.23	0	0	0	0	0	0
ASB15	0	0	0	0	0	0	0	0	0	0	0	0	0	0	0	0	0	0	0	0	0	0	0	0	0	0	0	0	0	0	0	0	0	0	0	0	0	0	0	0	0	0	0	0	0	0	0	0	0
ASB16	0.21	0.31	0	0	0	0	0	0	0.21	0.62	0.23	0.37	0.27	0.37	0	0.37	0.28	0.18	1	0.87	0	0.83	0	0.51	0	0	0.15	0	0	0	0	0.19	0	0	0	0	0.33	0.87	0.55	0.26	0	0.53	0.81	0.57	0	0.54	1.15	0.7	1.52
ASB16-AS1	0.45	0.54	0.3	0	0	0.42	0	0	0	0	0.39	0.26	0.22	0.69	0.65	0.26	0	0	0	1.59	0	0.98	0.68	0.87	0.48	0	0	0	0	0	0	0	0	0	0	0	0.93	0	0	0	0	0	0.65	0	0	0	1.09	0.96	1.18
ASB17	0	0	0	0	0	0	0	0	0	0	0	0	0	0	0	0	0	0	0	0	0	0	0	0	0	0	0	0	0	0	0	0	0	0	0	0	0	0	0	0	0	0	0	0	0	0	0	0	0
ASB18	0	0	0	0	0	0	0	0	0	0	0	0	0	0	0	0	0	0	0	0	0	0	0	0	0	0	0	0	0	0	0	0	0	0	0	0	0	0	0	0	0	0	0	0	0	0	0	0	0
ASB2	0	0	0	0	0	0	0	0	0	0	0	0	0.07	0	0	0.04	0.07	0	0	0	0	0	0	0	0	0	0	0	0	0	0	0	0	0	0	0	0	0	0	0	0	0	0.13	0	0	0	0	0.21	0
ASB3	0	0	0	0	0	0	0	0	0	0	0	0	0	0	0	0	0	0	0	0	0	0	0	0	0	0	0	0	0	0	0	0	0	0	0	0	0	0	0	0	0	0	0	0	0	0	0	0	0
ASB4	0	0	0	0	0	0	0	0	0	0	0	0	0	0	0	0	0	0	0	0	0	0	0	0	0	0	0	0	0	0	0	0	0	0	0	0	0	0	0	0	0	0	0	0	0	0	0	0	0
ASB5	0	0	0	0	0	0	0	0	0	0	0	0	0	0	0	0	0	0	0	0	0	0	0	0	0	0	0	0	0	0	0	0	0	0	0	0	0	0	0	0	0	0	0	0	0	0	0	0	0
ASB6	0	0.38	0.29	0	0.28	0.14	0.22	0.52	0.29	0.11	0	0.09	0.15	0.04	0	0	0	0	0	0.26	0	0	0	0.05	0.15	0.1	0.1	0.18	0	0	0	0	0	0.11	0	0	0	0	0.1	0	0	0	0.56	0.1	0	0	0	0.2	0
ASB7	0	0	0	0	0	0	0	0	0	0	0	0	0	0	0	0	0	0	0	0	0	0	0	0	0.11	0	0	0	0	0	0	0	0	0	0	0	0	0	0	0	0	0	0	0	0	0	0	0	0
ASB8	0	0	0	0	0	0	0	0	0	0	0	0	0	0	0	0	0	0	0	0	0	0	0	0	0.29	0	0	0	0	0	0	0	0	0.15	0	0	0	0	0	0	0	0	0	0	0	0	0	0	0
ASB9	0	0	0	0	0	0	0	0	0	0	0	0	0	0	0	0	0	0	0	0	0	0	0	0	0	0	0	0	0	0	0	0	0	0	0	0	0	0	0	0	0	0	0	0	0	0	0	0	0
ASB9P1	0	0	0	0	0	0	0	0	0	0	0	0	0	0	0	0	0.12	0	0	0.21	0	0	0	0	0.41	0	0	0	0	0	0	0	0	0	0	0	0	0	0	0	0	0	0	0	0	0	0	0	0
ASCC1	0	0	0	0	0	0	0	0	0	0	0	0	0	0	0	0	0	0	0	0	0	0.07	0.13	0	0	0	0	0	0	0	0	0	0	0	0	0	0	0	0	0	0	0	0	0	0	0	0	0	0
ASCC2	0	0	0	0	0	0.11	0	0.3	0.36	0	0	0	0	0	0	0	0	0	0	2.67	0	0	0	0	0	0	0	0	0	0	0	0	0	0	0	0	0	0	0	0	0	0	0	0	0	0	0	0	0
ASCC3	0	0	0	0	0	0	0.04	0	0	0	0.28	0.06	0	0	0	0.05	0	0	0	0	0	0	0	0	0.06	0.05	0	0	0	0	0	0	0	0	0	0	0	0	0	0	0	0	0.07	0	0	0	0	0	0.13
ASCL1	1.76	1.27	0.91	1.14	1.41	1.23	0.85	1.41	0.63	0	0	0.12	0	0	0	0	0.12	0	0	0	0	0	0	0	0	0	0	0	0	0.1	0	0	0	0	0	0	0	0	0	0	0	0	0	0	0	0.32	0.28	0.37	0.21
ASCL2	7.31	7.23	6.81	8.18	8.11	9.34	5.59	4.79	3.31	2.92	2.38	2.84	1.86	3.08	4.1	1.82	1.67	1.16	0.55	0.55	0.54	1.26	1.15	0.53	1.01	0.95	1.08	14.68	13.86	12.63	15.16	12.3	13.66	9.39	10.46	9.56	8.48	8.59	9.1	7.58	9.12	7.07	3.25	2.67	5.69	1.63	1.26	2.55	1.38
ASCL3	0	0	0	0	0	0	0	0	0	0	0	0	0	0	0	0	0	0	0	0	0	0	0	0	0	0	0	0	0	0	0	0	0	0	0	0	0	0	0	0	0	0	0	0	0	0	0	0	0
ASCL4	0	0	0	0	0	0	0	0	0	0	0	0	0	0	0	0	0	0	0	0	0	0	0	0	0	0	0	0	0	0	0	0	0	0	0	0	0	0	0	0	0	0	0	0	0	0	0	0	0
ASCL5	0.16	0	0	0	0	0	0.16	0	0	0	0.42	0	0.28	0.56	0	0	0	0.14	0.63	0.24	0.47	0.47	0.32	1.16	0.66	0.31	0.47	0	0	0	0	0	0	0	0	0	0	0.16	0	0	0	0	0	0	0	0	0	0.32	0.49
ASF1A	0	0	0	0	0	0	0	0	0	0	0	0	0.08	0	0.21	0	0	0	0	0	0	0	0	0	0	0	0	0	0	0	0	0	0	0	0	0	0	0	0	0	0	0	0	0	0	0	0	0	0
ASF1B	0	0	0	0	0	0	0	0	0	0	0	0	0	0	0	0	0	0	0	1.17	0	0	0	0	0	0	0	0	0	0	0	0	0	0	0.25	0	0	0	0	0	0	0	0	0.21	0	0	0	0	0
ASGR1	47.5	54.28	56.49	58.91	69.32	62.42	46.93	58.67	47.6	16.16	17.83	15.84	16.34	12.81	15.02	14.89	12.24	16.13	193.59	139.57	212.15	164.16	188.95	206.84	159.74	157.35	204.08	14.54	12.68	16.37	12.75	19.27	14.98	12.73	13.75	11.87	26.96	20.63	30.52	22.6	23.95	19.81	20.77	17.52	29.11	6.22	10.19	9.46	7.86
ASGR2	57.38	62.52	71.23	56.57	59.34	61.6	53.89	53.86	58.55	19.89	17.67	17.53	17.54	16.19	17.28	17.7	15.38	15.39	2881.02	2029.27	3161.93	2800.19	2787.6	2968.71	2385.44	2690.42	2299.29	11.9	11.75	12.49	14.4	12.83	11.66	7.27	5.79	6.53	31.02	32.03	24.16	31.38	29.87	29.28	13.34	15.32	27.41	7.14	7.05	10.25	6.24
ASH1L	0.15	0.11	0.08	0.24	0.15	0.1	0.15	0.36	0.17	0.13	0.14	0.21	0.22	0.17	0.16	0.23	0.23	0.21	0.32	2.84	0.48	0.37	0.48	0.38	1.17	0.48	0.38	0.15	0.08	0.05	0.07	0.1	0.1	0.15	0.22	0.18	0.12	0.12	0.15	0.1	0.04	0.11	0.61	0.13	0.26	0.21	0.2	0.25	0.42
ASH1L-AS1	1.54	1.36	0.95	1.12	1.11	2.07	0.8	1.34	1.07	0.81	1.35	1.3	0.89	1.36	1	0.91	1.67	0.54	2.27	3.07	3.27	2.08	1.55	2.43	3.13	1.03	2.46	0.99	1.01	1.31	0.7	1	0.36	0.86	0.93	1.11	0.68	0.58	0.63	0.4	0.17	0.69	1.91	0.86	0.7	1.48	2.41	2.23	1.6
ASH2L	0	0	0	0	0.14	0	0	0	0	0	0	0	0.2	0	0.18	0	0	0	0	1.37	0	0	0	0.09	0.23	0	0	0	0	0	0	0	0	0	0	0	0	0	0	0.07	0	0.11	0.73	0	0	0	0	0	0
ASIC1	0.11	0	0	0	0.05	0	0	0.12	0	0	0	0	0	0	0	0.05	0	0	0	0	0	0	0	0	0	0	0	0	0	0	0	0	0	0	0	0	0	0	0	0	0	0	0	0	0	0	0	0	0
ASIC2	0	0	0	0	0	0	0	0	0	0	0	0	0	0	0	0	0	0	0	0	0	0	0	0	0	0	0	0	0	0	0	0	0	0	0	0	0	0	0	0	0	0	0	0	0	0.07	0	0	0
ASIC3	0	0	0	0	0	0	0	0	0	0	0.09	0	0	0	0	0	0	0	0	0	0	0	0	0	0	0	0	0	0	0	0	0	0	0	0	0	0	0	0	0	0	0	0	0	0	0	0	0	0
ASIC4	0	0.08	0.12	0	0	0	0	0	0	0	0	0	0	0	0	0	0	0	0	0	0	0	0	0	0	0	0	0	0	0	0	0	0	0	0	0	0	0	0	0	0	0	0	0	0	0	0	0	0
ASIC5	0	0	0	0	0	0	0	0	0	0	0	0	0	0	0	0	0	0	0	0	0	0	0	0	0	0	0	0	0	0	0	0	0	0	0	0	0	0	0	0	0	0	0	0	0	0	0	0	0
ASIP	0	0	0	0	0	0	0	0	0	0	0	0	0	0	0	0	0	0	0	0	0	0	0	1.07	0	0	0	0	0	0	0	0	0	0	0	0	0	0	0	0	0	0	0	0	0	0	0	0	0
ASL	0	0	0	0	0	0	0	0.17	0	0	0.14	0	0	0	0	0	0	0	0	6.23	0	0	0	0	1.3	0	0	0	0	0	0	0	0	0.2	0	0	0	0	0	0	0	0	0	0	0	0.17	0	0	0
ASMT	0	0	0	0	0	0	0	0	0	0	0	0	0	0	0	0	0	0	0	0	0	0	0	0	0	0	0	0	0	0	0	0	0	0	0	0	0	0	0	0	0	0	0	0	0	0	0	0	0
ASMTL	0	0	0	0	0	0	0	0	0	0	0	0	0	0	0	0	0	0	0	0	0	0	0	0	0	0	0	0	0	0	0	0	0	0	0	0	0	0	0	0	0	0	0	0	0	0	0	0	0
ASMTL-AS1	0	0	0	0	0	0	0	0	0	0	0	0	0	0	0	0	0	0	0	0	0	0	0	0	0	0	0	0	0	0	0	0	0	0	0	0	0	0	0	0	0	0	0	0	0	0	0	0	0
ASNA1	0	0	0	0	0.26	0	0	0	0	0	0	0	0	0	0	0	0.47	0	0	1.06	0	0	0	0	0.52	0	0	0	0.33	0	0	0	0	0	0	0	0	0	0	0	0	0	1.69	0	0	0	0	0	0
ASNS	0	0	0	0	0	0.26	0	0	0	0	0	0	0	0	0	0	0	0	0	0	0	0	0	0	0	0	0	0	0	0	0	0	0	0	0	0	0	0	0	0	0	0	0	0	0	0	0	0	0
ASNSD1	0	0	0	0	0	0	0	0	0	0	0	0	0	0	0	0	0	0	0	1.03	0	0	0	0	0	0	0	0	0	0	0	0	0	0	0	0	0	0	0	0	0	0	0.3	0	0	0	0	0	0
ASPA	0	0	0	0	0	0	0	0	0	0	0	0	0	0	0	0	0	0	0	0	0	0	0	0	0	0	0	0	0	0	0	0	0	0	0	0	0	0	0	0	0	0	0	0	0	0	0	0	0
ASPDH	0	0	0	0	0	0	0	0	0	0	0	0	0	0	0	0	0	0	0	0	0	0	0	0	0	0	0	0	0	0	0	0	0	0	0	0	0	0	0	0	0	0	0	0	0	0	0	0	0
ASPG	0	0	0	0	0	0	0	0	0	0	0	0	0	0	0.25	0	0	0	0	0	0	0	0.28	0	0	0	0	0	0	0	0	0	0	0	0	0	0	0	0	0	0	0	0	0	0	0	0	0	0
ASPH	3.47	3.56	4.71	3.8	4.11	4.04	2.25	2.17	3.41	17.38	8.72	8.56	9.14	9.37	14.01	9.54	7.54	5.83	5.18	9.05	5.51	5.69	6.77	6.85	6.31	4.82	3.92	15.55	23.8	24.62	19.45	20.52	19.81	6.18	12.16	15.07	7.86	9.28	7.45	11.02	8.9	8.17	11.44	2.15	4.06	6.99	7.47	8.3	7.03
ASPHD1	0	0	0	0	0	0	0	0	0	0	0	0	0	0	0	0.12	0.47	0.39	0	0.46	0.22	0	0.45	0	1.76	0	0	0	0	0	0	0	0	0	0	0	0	0	0	0	0	0	0.85	0.3	0	0	0.32	0	0
ASPHD2	0	0	0	0.4	0	0.25	0	0	0	0	0.12	0	0	0	0	0	0	0	0	0	0	0	0	0	0	0	0	1.34	1.46	1	0.09	0	0	0.43	0.97	0.95	0	0	0	0.2	0	0	0	0	0.41	0	0	0	0
ASPM	0	0	0	0	0	0	0	0	0	0	0	0	0	0	0	0	0	0	0	0	0	0	0	0	0	0	0	0	0	0	0.03	0	0	0	0	0.07	0	0	0	0	0	0	0.15	0	0	0	0	0	0
ASPN	0	0	0	0	0.09	0	0	0	0	0	0	0	0	0	0	0	0	0	0	0	0	0	0	0	0	0	0	0	0	0	0	0	0	0	0	0	0	0	0	0	0	0	0	0	0	0	0	0	0
ASPRV1	0	0.1	0	0.1	0	0	0	0.39	0.12	0	0	0	0	0	0	0	0	0	0	0	0	0	0	0	0	0	0	0	0	0	0	0	0	0	0	0	0	0	0	0	0	0	0	0	0	0	0	0	0.05
ASPSCR1	0	0	0	0.84	1.07	0	1.3	0	0	0	0.69	0.98	0.83	0.83	0	0	0.44	0.41	1.95	0.42	0.95	0	1.11	1.19	0.56	0	0	0.63	0.34	0	0	0	0	0.51	0.81	0	0	0	0.86	1.51	0	0	0	0	0	2.43	0	1.73	2.21
ASRGL1	0	0.28	0	0	0	0.27	0	0.2	0	0	0.2	0	0	0	0	0	0	0	0	0	0	0	0	0	0	0	0	0	0	0.17	0	0	0	0	0	0	0	0	0	0	0	0	0	0	0	0	0	0	0.14
ASS1	0	0	0	0	0	0	0	0	0	0	0	0	0.11	0	0	0	0	0	0	4.05	0	0	0	0	1.38	0	0	0.28	0.5	0	0.21	0.38	1.57	2.38	0.52	0.6	0	0	0	0	0	0	1.25	0	0	0	0	0	0
ASTE1	7.06	10.36	11.88	7.2	9.59	14.11	7.87	7.83	6.27	6.94	4.36	5.05	5.85	5.37	5.29	4.56	4.91	4.59	5.79	2.94	7.27	4.29	4.13	5.87	4.31	3.86	5.49	3.63	3.79	3.46	2.86	2.9	3.39	1.65	2.38	2.78	3.08	5.28	5.36	4.06	4.5	4.11	2.97	2.05	3.17	5.55	6.26	8.47	5.74
ASTL	0	0	0	0	0	0	0	0	0	0	0	0	0	0	0	0	0	0	0	0	0	0	0	0	0	0	0	0	0	0	0	0	0	0	0	0	0	0	0	0	0	0	0	0	0	0	0	0	0
ASTN1	0.11	0.12	0.07	0.12	0.1	0.06	0.15	0.32	0.09	0	0	0	0	0	0	0	0	0	0	0	0	0	0	0	0	0	0	0	0	0	0	0	0	0	0	0	0	0	0	0	0	0	0	0	0	0	0	0	0
ASTN2	2.9	3.49	1.94	2.84	2.07	1.49	1.49	1.87	1.88	0.04	0.04	0	0.04	0	0.04	0.04	0	0	0.07	0	0.05	0.05	0.05	0	0	0	0	0	0	0.04	0	0	0	0	0.05	0	0.05	0	0	0.13	0.1	0.1	0	0.05	0	6.28	4.85	4.6	6.27
ASTN2-AS1	0	0	0	0	0	0	0	0	0	0	0	0	0	0	0	0	0	0	0	0	0	0	0	0	0	0	0	0	0	0	0	0	0	0	0	0	0	0	0	0	0	0	0	0	0	0	0	0	0
ASUN	0	0	0	0	0	0	0	0	0	0	0	0	0	0	0	0	0	0	0	0.34	0	0	0	0	0	0	0	0	0	0	0	0	0	0	0	0	0	0	0	0	0	0	0	0	0	0	0	0	0
ASXL1	422.79	367.55	324.38	378.86	322.26	263.94	428.94	389.16	386.93	378.61	361.42	380.2	361.72	356.66	365.14	370.17	361.46	358.08	880.92	601.29	781.97	850.45	796.36	811.65	740.56	816.83	833.41	248.51	268.67	312.19	187.7	239.17	294.34	253.89	248.18	277.95	446.15	459.43	499.67	488.73	427.04	407.33	307.04	270.57	416.06	519.39	497.81	383.49	508.07
ASXL2	0.06	0.17	0	0.37	0.06	0	0.2	0.12	0.06	0.22	0	0	0.14	0.04	0.16	0.23	0.4	0.1	0.09	1.13	0.25	0.04	0.12	0.24	0.15	0.25	0.2	0	0.12	0	0	0.04	0.08	0	0.09	0.07	0	0	0	0	0.09	0.06	0.4	0	0.05	0.03	0	0.16	0
ASXL3	0.08	0	0	0	0	0	0	0	0	0	0	0	0	0	0	0.03	0	0	0	0	0	0	0	0	0	0	0	0	0	0	0	0	0	0	0	0	0	0	0	0	0	0	0	0	0	0	0	0.02	0
ASZ1	0	0	0	0	0	0	0	0	0	0	0	0	0	0	0	0	0	0	0	0	0	0	0	0	0	0	0	0	0	0	0	0	0	0	0	0	0	0	0	0	0	0	0	0	0	0	0	0	0
ATAD1	0	0	0	0	0	0	0	0	0	0	0	0	0	0	0	0	0	0	0	0.45	0	0	0	0	0.18	0	0	0	0	0	0	0	0	0	0	0	0	0	0	0	0	0	0.24	0.16	0	0	0	0	0
ATAD2	2.8	3.87	3.95	1.79	2.83	4.12	2.71	2.19	3.22	3.77	3.06	2.61	4.61	3.12	2.08	2.61	2.34	2.04	3.58	3.21	4.08	4.39	3.97	3.12	2.73	4.14	4.63	9.32	16.95	8.8	8.73	8.14	8.16	7.11	7.78	6.7	2.5	3.85	2.73	1.67	2.45	1.49	1.2	1.32	2.26	8.22	7.95	8.47	5.21
ATAD2B	0	0	0	0	0	0	0	0	0	0	0	0	0.02	0	0	0	0	0	0	0	0	0	0	0	0.21	0	0.05	0	0	0	0	0	0	0	0	0	0	0	0	0	0	0	0.22	0	0.08	0	0	0	0
ATAD3A	0.49	0.17	0	0	0	0	0	0	0.42	0	0	0	0	0	0.27	0	0.26	0	0.89	2.1	0.47	1	0	0.43	0.74	0.25	0	0.81	0.32	0.29	0	0.6	0	0.39	0.57	0.32	0.64	0	0.53	0.58	0	0.17	3.7	0.32	0.26	0.57	0	0	0
ATAD3B	0	0	0	0.38	0	0.38	0	0.32	0.42	0	0	0	0	0.36	0.21	0	0	0	0.37	1.78	0	0.36	0.25	0.59	0.8	0	0.4	0.7	0.34	0	0.38	0.32	0.42	0	0.49	0.19	0.27	0.45	0.53	0	0	0	1.38	0	0	0.53	0.52	0	0.69
ATAD3C	0	0	0	0	0	0	0	0	0	0	0	0	0	0.03	0	0	0	0	0	0	0	0	0	0.17	0	0.08	0	0	0	0	0	0	0	0	0	0	0	0	0	0	0	0	0	0	0.09	0	0	0	0
ATAD5	0	0	0	0	0	0	0	0	0	0	0	0	0	0	0	0	0	0	0	0	0	0	0	0	0	0	0	0	0	0	0	0	0	0	0	0	0	0	0	0	0	0.04	0	0	0	0	0	0	0
ATAT1	0	0.08	0.21	0	0	0	0	0.42	0.12	0	0	0	0.12	0.07	0	0.11	0	0	0	0.42	0.35	0	0.16	0	0	0.11	0	0	0	0	0	0	0	0.32	0	0	0	0	0	0.13	0	0.08	0.52	0.38	0	0	0	0.12	0
ATCAY	0	0.04	0.24	0	0	0.09	0	0.36	0	0	0	0	0	0	0	0	0	0	0	0	0	0	0	0	0	0	0	0	0	0	0	0	0	0	0	0	0	0	0	0	0	0	0	0	0	0	0	0	0
ATE1	0	0	0	0	0	0	0	0	0	0	0	0	0	0	0	0	0	0	0	0.16	0	0	0.3	0	0.08	0	0	0	0	0	0	0.04	0	0	0	0	0	0	0	0.09	0	0	0	0	0	0	0	0	0
ATE1-AS1	0	0	0	0	0	0	0	0	0	0	0	0	0	0	0	0	0	0	0	0	0.47	0	0	0	0	0.33	0	0	0	0	0	0	0	0	0	0	0	0.35	0	0	0	0	0	0	0	0	0	0	0
ATF1	1.11	1.11	0.66	1.63	0.13	1.07	1.68	1	1.43	2.5	1.53	1.26	1.63	2.2	1.53	1.49	1.78	1.26	2.13	0.67	2.09	1.98	1.73	2.19	1.29	2.42	2.77	3.85	3.32	3.26	0	3.18	3.28	2.33	2.38	3.06	0.67	0.78	0	0	0.23	0.86	0	0	0.23	1.25	0.75	1.47	1.07
ATF2	0.03	0	0	0	0	0	0	0.16	0	0	0.09	0	0	0	0	0	0	0	0	0.43	0	0	0.02	0.13	0.4	0.16	0.05	0	0	0	0	0	0	0.21	0.01	0	0	0	0	0.09	0.03	0	0.53	0	0	0	0.03	0.05	0.08
ATF3	0.75	0.73	0	1.14	0.9	0.98	0.99	0	0	2.24	1.36	1.99	1.42	0	1.68	0	0	0.41	2.97	4.74	2.75	3.03	3.31	3.16	2.01	0.37	1.48	0.83	0.83	0.83	1.39	1	0	0	0.89	0.69	0	0	0	0	0	0	0.9	0	0	4.05	5.12	2.95	4.17
ATF4	2.26	3	2.5	2.36	1.57	1	0.6	3.35	2.07	3.04	1.26	1.4	1.3	1.62	1.97	1.38	1.12	1.4	3.26	12.13	2.68	2.94	3.32	2.57	5.11	2.26	1.98	5.08	2.21	3.17	3.34	3.51	4.75	2.33	1.8	2.9	0.14	4.7	2.41	4.44	3.85	3.58	10.04	0.95	1.48	4.27	4.38	5.96	4.03
ATF5	2.29	1.51	2.24	1.85	2.91	0.24	1.89	3.19	0.99	1.12	1.48	0.99	1.75	0.68	2.03	1.73	1.3	1.15	3.15	5.45	4	2.92	2.56	2.75	2.9	2.62	2.17	0.26	0.64	1.57	1.42	1.91	0.53	0.69	0.61	0.78	1.39	0.25	1.22	1.13	1.38	0.15	1.03	0.58	0.26	4.18	3.78	3.62	5.41
ATF6	0	0	0	0	0	0	0	0	0	0	0	0.07	0.05	0	0.08	0	0	0	0.04	0.7	0	0.06	0	0	0.33	0	0.04	0	0	0	0	0	0.08	0.08	0	0	0	0	0	0	0	0	0.11	0	0	0	0	0	0
ATF6B	0.21	0	0	0	0.34	0	0.17	0.55	0.3	0.29	0	0	0	0	0	0	0.3	0	0	3.89	0.34	0.21	0	0	1.49	0.21	0	0	0.24	0	0	0	0.36	0.35	0.15	0	0	0.13	0.23	0.26	0.22	0.3	5.11	0	0	0.27	0.4	0.52	0
ATF7	0.18	0.03	0.1	0.05	0.16	0.21	0.15	0.21	0.13	0.07	0	0	0	0	0	0	0.04	0	0	1.17	0.15	0.21	0.08	0.16	0.26	0.25	0.12	0	0	0	0.04	0.04	0.03	0.06	0	0.09	0.17	0.12	0	0.07	0.05	0.08	2.74	0.16	0	0.05	0.26	0.05	0.03
ATF7IP	0.04	0	0	0.4	0.37	0	0	0.23	0	0.25	0	0	0	0.31	0.25	0.18	0.21	0.06	0.53	0.77	0.06	0.5	0.19	0.33	0.67	0.24	0.44	0.05	0	0	0	0	0.04	0	0.02	0.01	0.08	0	0	0.18	0.03	0.05	0.92	0.09	0.03	0	0.03	0	0
ATF7IP2	0	0	0	0	0	0	0	0	0	0	0	0	0	0	0	0	0	0	0	0.14	0	0	0	0	0	0	0	0	0	0	0	0	0	0	0	0	0	0	0	0	0	0	0	0	0	0	0	0	0
ATG10	0	0	0	0	0	0	0	0	0	0	0	0	0	0	0	0	0	0	0	0	0	0	0	0	0	0	0	0	0	0	0	0	0	0	0	0	0	0	0	0	0	0	0	0	0	0	0	0	0
ATG101	0	0.62	0	0	0	0.06	0	0	0.39	0.69	0	0	0.27	0	0.82	0	0.55	0	0	1.52	0	0.46	0.44	0.3	0.37	0	0	0	0	0	0	0	1.26	0	0.3	0	0	0	0	0	0.55	0.79	1.63	0	0	0.24	0	0.96	1.13
ATG12	0	0	0	0	0.1	0	0	0.08	0	0.04	0	0	0	0	0	0	0	0	0	0.07	0.1	0	0	0	0	0	0	0	0	0	0	0	0	0	0.09	0	0	0	0	0	0	0	0.2	0	0	0	0	0	0
ATG13	0	0	0	0.04	0	0	0	0.06	0.13	0	0	0	0	0	0	0	0	0	0	0.82	0	0	0.06	0	0.16	0.06	0	0	0	0	0	0.05	0	0	0	0	0	0	0	0	0	0.11	0.37	0.08	0.08	0	0	0	0.08
ATG14	0	0	0	0	0.09	0	0	0.18	0	0	0	0	0	0	0	0	0	0	0	0	0	0	0.13	0	0.2	0.07	0	0	0	0	0.19	0	0	0	0	0	0	0	0	0	0.12	0	0.3	0	0	0.07	0	0	0
ATG16L1	0	0	0.06	0	0	0	0	0.04	0.07	0	0.06	0	0	0	0.12	0	0	0	0	1.15	0.13	0.06	0.07	0	0.16	0.03	0	0	0.06	0	0	0	0	0.06	0.09	0	0	0.03	0	0	0	0	0.75	0	0	0	0	0	0
ATG16L2	0.15	0	0	0	0	0	0	0	0	0	0	0	0	0	0	0	0	0	0.39	0.75	0	0	0	0	0	0	0	0	0	0	0	0	0	0	0	0.08	0	0	0.1	0	0	0	0.67	0	0	0	0	0	0
ATG2A	0.09	0.1	0.1	0.03	0.14	0.11	0.07	0.3	0.21	0.03	0.1	0	0.12	0.09	0.06	0.14	0.09	0.05	0.16	1.79	0.23	0.14	0.11	0.12	1.01	0.31	0.16	0.09	0.05	0.03	0.25	0.05	0.14	0.03	0.08	0.08	0.04	0.22	0.04	0.05	0.09	0.09	0.68	0.22	0.1	0.1	0.06	0.04	0.09
ATG2B	0	0	0	0	0	0	0	0	0	0	0	0	0	0	0.04	0	0	0	0	0.29	0	0	0	0	0.12	0.08	0	0	0	0	0	0	0	0	0	0	0	0	0	0	0	0	0.12	0	0	0	0	0	0.05
ATG3	0	0.51	0	0	0.61	0	0	0	0	0.45	0.67	0.85	0.51	1.09	0.58	0.68	0	0	1.13	1	0.88	0	0.58	0.9	0	0	0	0	0	0	0	0.49	0.56	0	0	0.21	0.69	0.76	0	0	0	1.11	0.66	0.32	0.68	0.38	0.57	0	0.56
ATG4A	0	0	0	0	0	0	0	0	0	0	0	0	0	0	0	0	0	0	0	0	0	0	0	0	0	0	0	0	0	0	0	0	0	0	0	0	0	0	0	0	0	0	0	0	0	0	0	0	0
ATG4B	0.16	0.42	0	0.46	0.3	0	0.24	0.49	0.23	0	0.27	0	0.2	0.27	0.31	0	0.24	0	0.62	1.7	0.7	0.46	0.5	0.42	0.6	0.34	0.46	0	0.14	0	0.27	0.38	0.1	0	0.15	0	0.4	0.16	0	0.39	0	0	1.07	0	0.24	0.28	0.57	1.23	0.56
ATG4C	0	0	0	0	0	0	0	0	0	0	0	0	0	0	0	0	0	0	0	0	0	0	0	0	0	0	0	0	0	0	0	0	0	0	0	0	0	0	0	0	0	0	0	0	0	0	0	0	0
ATG4D	0	0	0	0	0	0	0.21	0.23	0.16	0	0.1	0	0	0	0	0.1	0.19	0	0.11	0.62	0	0	0.06	0.11	0.29	0.14	0.05	0	0	0	0	0	0.1	0	0	0.1	0	0	0.06	0	0	0	0.72	0	0	0	0	0	0
ATG5	0	0	0	0	0	0	0	0	0	0	0	0	0	0	0	0	0	0	0	0	0	0	0	0	0	0	0	0	0	0	0	0	0	0	0	0	0	0	0	0	0	0	0	0	0	0	0	0	0
ATG7	0.73	0.27	0.39	0.57	0.76	0.81	0.36	0.26	0.66	0.24	0.18	0	0.35	0.35	0	0.08	0	0	0.55	0.97	0.24	0.53	0.27	0	0.61	0.24	0.3	0.28	0.14	0	0.35	0.26	0.2	0.12	0.19	0	0.14	0.32	0	0.18	0	0.14	0.83	0.33	0	0.34	0.27	0.41	0
ATG9A	0	0	0	0.12	0	0	0.09	0	0.12	0	0	0	0	0	0.05	0.1	0	0	0	0.67	0	0	0	0	0.39	0	0	0	0	0	0	0	0	0	0	0.16	0	0	0	0	0	0	1.27	0.13	0	0	0	0	0
ATG9B	0.14	0.12	1.04	2.25	0.79	0	1.55	0.21	1.73	0.06	1.86	2.74	0.43	0.32	1.78	1.28	0.11	1.72	0.1	2.07	1.99	2.16	2.04	1.32	1.27	0.04	0.12	1.07	1.16	1.49	0	1.23	1.08	1.23	1.31	1.26	0.46	3.43	0.14	2.2	2.73	2.05	1.48	1.82	2.1	2.66	1.94	1.86	0.04
ATHL1	0.14	0	0	0	0	0	0	0	0	0	0	0	0	0.12	0.06	0	0	0	0	0.59	0	0	0.1	0	0.62	0.13	0	0	0	0	0	0	0.12	0.35	0	0	0.1	0.28	0.29	0.78	0.28	0.35	8.96	0.99	0.18	0	0.07	0	0
ATIC	1243.41	1127.67	1055.04	1162.81	1014.84	839.84	1223.46	1131.33	1147.59	1591.53	1475.56	1480.66	1477.57	1468.26	1409.57	1430.68	1435.15	1386.06	2296.34	1504.68	2034.14	2147.91	1950.21	2007.12	1793.36	1971.24	2084.24	2320.06	2727.87	2898.8	1829.34	2322.77	2664.97	2318.06	2410.73	2563.47	1020.27	1052.31	935.13	1059.45	905.55	794.48	669.7	541.01	825.29	1858.1	1737.5	1418.96	1623.58
ATL1	0	0	0	0	0	0	0	0	0	0	0	0	0	0	0	0	0	0	0	0	0	0	0	0	0	0	0	0	0	0	0	0	0	0	0	0	0	0	0	0	0	0	0	0	0	0	0	0	0
ATL2	0	0	0	0	0	0	0	0	0	0	0	0	0	0	0	0.11	0	0	0	0.16	0	0	0	0	0	0	0	0	0	0	0.09	0	0	0.1	0	0	0	0	0	0	0	0	0	0	0	0	0	0	0
ATL3	0	0.05	0.09	0	0.06	0	0.23	0.2	0.03	0.12	0.07	0	0.08	0.11	0	0	0.14	0.05	0	0.9	0.07	0.2	0	0	0.41	0.07	0	0	0.04	0.11	0	0.05	0.06	0	0.04	0.06	0.08	0	0.05	0.16	0.19	0	0.9	0.06	0.1	0.08	0.03	0	0
ATM	275.4	231.3	186.06	223.76	182.45	136.66	296.97	245.15	239.57	168.44	154.6	164.5	138.07	129.89	117.93	158.49	164.31	147.18	182.24	130.2	163.54	166.71	141.43	139.93	138.54	168.11	171.34	87.99	100.73	108.6	60.4	74.21	85.55	95.61	93.51	92.96	216.17	263.32	201.41	155.6	139.9	171.11	123.51	107.01	181.58	127.58	95.5	70.33	83.73
ATMIN	0.4	0	0.09	0	0.07	0.18	0	0.14	0	0.08	0	0.08	0	0.12	0.09	0.04	0	0	0.07	0.35	0	0	0	0.05	0.5	0.09	0	0	0	0.04	0.08	0	0.16	0	0	0	0	0	0	0	0.14	0.18	0.19	0	0	0.33	0	0.29	0
ATN1	0.48	0.74	0.69	0.97	1.2	1.6	1.81	2.99	0.71	0.72	1.47	1.27	1.33	1.02	1.87	0.81	1.01	0.73	1.64	54.81	1.39	1.11	2.08	1.56	7.59	2.28	1.29	0.73	0.83	1.03	0.79	0.79	1.21	0.56	1.1	0.56	0.78	0.96	0.55	1.1	0.81	0.96	11.26	1.16	0.88	1.6	2.51	2.1	1.74
ATOH1	0	0	0	0	0	0	0	0	0	0	0	0	0	0	0	0	0	0	0	0	0	0	0	0	0	0	0	0	0	0	0	0	0	0	0	0	0	0	0	0	0	0	0	0	0	0	0	0	0
ATOH7	0	0	0	0	0	0	0	0.16	0	0	0	0	0	0	0	0	0	0	0	0	0	0	0	0	0	0	0	0	0	0	0	0	0	0	0	0	0	0	0	0	0	0	0	0	0	0	0	0	0
ATOH8	0.88	0.85	0.66	0.65	0.73	0.38	0.5	0.47	0.33	2.26	2	2.34	2.23	2.03	2.02	1.78	1.47	1.49	0.08	0	0.07	0	0	0	0	0	0	0.09	0	0	0.05	0	0.14	0	0	0	0.06	0	0.08	0	0.1	0	0	0	0	0	0	0	0.1
ATOX1	0	0	0	2.03	0	0	0	0	0	0	0	0	0	0	0	0	0	0	0	0	0	0	0	0	0	0	0	0	0	0	0	0	0	0	0	0	0	0	0	0	0	0	4.08	0	0	0	0	0	0
ATP10A	0.34	0.09	0.17	0.21	0.17	0	0.17	0	0.09	1.15	0.92	0.85	1.24	0.51	1.28	0.99	0.57	0.31	0.26	0.33	0.24	0.46	0.26	0.17	0.31	0.06	0.25	0.59	0.32	0.33	0.36	0.34	0.6	0.16	0.18	0.26	1.5	1.58	1.49	1.55	1.67	1.11	1.15	0.18	0.22	0.27	0.11	0.09	0.22
ATP10B	0	0	0	0	0	0	0	0	0	0	0.08	0	0	0	0	0	0	0	0	0	0	0	0	0	0	0	0	0	0	0	0	0	0	0	0	0	0	0	0	0	0	0	0	0	0	0	0	0	0
ATP10D	0	0	0	0	0	0	0	0	0	0	0	0	0	0	0	0	0	0	0	0.1	0	0	0	0	0	0	0	0	0	0	0	0	0	0	0	0	0	0	0	0	0	0	0.22	0	0	0	0	0	0
ATP11A	0.24	0.22	0.14	0.2	0.29	0.32	0.24	0.44	0.2	2.03	1.77	1.67	1.92	1.87	1.86	1.87	1.67	1.42	1.22	5.9	1.4	1.1	1.35	1.18	2.97	1.48	1.14	0.32	0.33	0.41	0.38	0.28	0.36	0.21	0	0.31	0.86	1.04	1.06	1.36	1.12	1.05	4.34	0.97	0.81	0.56	0.25	0.58	0.58
ATP11A-AS1	0.15	0	0	0	0	0	0	0	0.05	0.13	0	0.1	0.26	0.47	0.46	0.36	0.42	0.05	0	1.51	0.25	0	0.51	0	0.51	0.11	0	0	0	0	0	0	0	0	0	0	0.17	0	0	0	0	0.15	1.38	0.12	0	0	0	0	0
ATP11AUN	0	0	0	0	0	0	0	0	0	0	0	0	0	0	0	0	0	0	0	0	0	0	0	0	0	0	0	0	0	0	0	0	0	0	0	0	0	0	0	0	0	0	0	0	0	0	0	0	0
ATP11B	0.17	0.35	0.18	0	0.19	0.23	0.24	0.29	0	0.26	0.17	0.51	0.15	0.34	0.34	0	0	0.07	0.15	0.37	0.4	0.38	0.2	0.1	0	0	0	0.51	0.37	0.28	0.42	0.31	0.67	0.24	0.29	0.27	0.32	0.27	0.32	0.18	0.45	0.34	0.35	0.18	0.22	0.6	0.52	0.64	0.75
ATP11C	0	0	0	0	0	0	0	0.04	0	0	0	0	0	0	0	0	0	0.03	0	0	0	0	0	0	0	0	0	0	0	0	0	0	0	0	0	0	0	0	0	0	0	0	0	0	0	0	0	0	0
ATP12A	0	0	0	0	0	0	0	0	0	0	0	0	0	0	0	0	0	0	0	0.18	0	0	0	0.17	0	0	0	0	0	0	0	0	0	0	0	0	0	0	0	0	0	0	0	0	0	0	0	0	0
ATP13A1	0	0.09	0	0	0.11	0	0	0	0	0	0	0	0	0.08	0	0.1	0	0.08	0.09	1.01	0.14	0	0	0	0.56	0	0	0.16	0	0	0	0	0	0	0.17	0	0	0	0	0.32	0	0	2.01	0	0	0.09	0	0.33	0
ATP13A2	3.17	2.35	2.32	2.7	3.69	2.28	1.28	1.82	1.94	1.96	2.02	1.49	1.18	2.24	1.39	1.45	0.81	1.02	1.61	1.04	1.69	1.77	1.3	1.79	0.71	1.07	1.04	2.53	2.32	2.05	2.15	2.58	2.81	1.12	1.19	1.2	1.42	1.15	1.25	1.34	1.34	0.98	1.19	0.65	0.43	2.54	2.35	2.97	2.56
ATP13A3	0	0	0	0.09	0	0.06	0	0.05	0	0	0	0.04	0	0.03	0	0.03	0.03	0	0	0.28	0	0	0.05	0	0.18	0	0	0	0	0	0	0	0	0	0	0.04	0	0	0	0	0	0	0.3	0	0	0	0	0	0
ATP13A4	0	0	0	0	0	0	0	0	0.02	0	0.03	0	0.04	0	0	0	0	0	0	0	0	0	0	0	0	0	0	0	0	0	0	0	0	0	0	0	0	0	0	0	0	0	0	0	0	0	0	0	0
ATP13A4-AS1	0	0	0	0	0	0	0	0	0	0	0	0	0	0	0	0	0	0	0	0	0	0	0	0	0	0	0	0	0	0	0	0	0	0	0	0	0	0	0	0	0	0	0	0	0	0	0	0	0
ATP13A5	0	0	0	0	0	0	0	0	0	0	0	0	0	0	0	0	0	0	0	0	0	0	0	0	0	0	0	0	0	0	0	0	0	0	0	0	0	0	0	0	0	0	0	0	0	0	0	0	0
ATP13A5-AS1	0	0	0	0	0	0	0	0	0	0	0	0	0	0	0	0	0	0	0	0	0	0	0	0	0	0	0	0	0	0	0	0	0	0	0	0	0	0	0	0	0	0	0	0	0	0	0	0	0
ATP1A1	4.64	5	3.68	5.03	4.71	5.12	4.29	5.45	3.61	6.51	6.53	6.71	6.96	7.81	5.98	7.08	6.37	4.33	22.07	72.15	23.75	26.07	26.36	24.17	39.78	20.67	18.33	3.64	4.45	3.73	2.95	3.33	3.86	2.34	2.62	2.89	2.88	1.97	2.93	2.37	1.93	1.93	6.85	1.6	1.2	9.66	11.04	11.34	10.15
ATP1A1-AS1	0	0	0	0	0	0	0	0	0.24	0	0	0	0	0	0	0	0	0	0.66	9.84	0	0.18	0	0	0	0.17	0	0	0.61	0	0	0	0	0	0	0	0	0	0	0	0	0	0	0	0	0	0	0	0
ATP1A2	0.06	0.12	0.06	0.24	0.53	0.14	0.55	0.98	0.06	0	0	0	0	0	0	0	0	0	0	0	0	0	0	0	0	0	0	0	0	0	0	0	0	0	0	0	0	0	0	0	0	0	0	0	0	0	0	0	0
ATP1A3	0	0	0	0	0	0	0	0	0	0	0	0	0	0	0	0	0	0	0	0	0	0	0	0	0	0	0	0	0	0	0	0	0	0	0	0	0	0	0	0	0	0	0	0	0	0	0	0	0
ATP1A4	0	0	0	0	0	0	0	0	0	0	0	0	0	0	0	0	0	0	0	0	0	0	0	0	0	0	0	0	0	0	0	0	0	0	0	0	0	0	0	0	0	0	0	0	0	0	0	0	0
ATP1B1	0.5	0	0	0.93	0.89	0	0.62	1.3	0	2.29	2.43	2.6	2.49	2.61	1.94	1.54	1.82	1.55	3.86	13.47	5.1	5.01	5.57	4.65	7.97	3.49	4.62	3.43	0.66	3.39	2.39	3.08	3.67	2.5	3.8	0.34	0	0	0	0	0	0	0.91	0	0	0	0.21	1.26	0
ATP1B2	5.88	6.69	6.6	6.37	6.7	7.16	5.37	6.84	3.77	0	0	0.18	0	0	0	0	0	0	0	0	0.36	0	0	0	0	0	0	0	0	0	0	0	0	0	0	0	0	0	0	0	0	0	0	0	0	0	0	0	0
ATP1B3	3.03	4.28	2.57	2.74	2.54	0	2.45	1.03	0	0	0.53	0.97	1.21	1.37	1.64	0	0	0.52	0.83	0.86	0	0	0.54	0.82	0	0	0	1.16	0	0	1.65	1.82	0	0	0	0	0.75	1.16	0	1.4	0	0	0	0	0	0.94	1.65	2.18	1.87
ATP1B4	0	0	0	0	0	0	0	0	0	0	0	0	0	0	0	0	0	0	0	0	0	0	0	0	0	0	0	0	0	0	0	0	0	0	0	0	0	0	0	0	0	0	0	0	0	0	0	0	0
ATP23	0	0	0	0	0	0	0	0	0	0	0	0	0	0	0	0	0	0	0	0	0	0	0	0	0	0	0	0	0	0	0	0	0	0	0	0	0	0	0	0	0	0	0	0	0	0	0	0	0
ATP2A1	0	0	0	0	0	0	0	0	0	0	0	0	0	0	0	0	0	0	0	0	0	0	0	0	0	0	0	0	0	0	0	0	0	0	0	0	0	0	0	0	0	0	0	0	0	0	0	0.07	0
ATP2A1-AS1	0	0	0	0	0	0	0	0	0	0	0	0	0	0	0	0	0	0	0	0	0	0	0	0	0	0	0	0	0	0	0	0	0	0	0	0	0	0	0	0	0	0	0	0	0	0	0	0	0
ATP2A2	1.28	1.36	0.47	1.56	1.41	1.54	1.27	0.56	1.37	0.84	0.71	0.82	0.94	1.15	0.66	0.78	1.12	0.69	0.81	9	3.2	2.97	1.52	3.61	5.81	0.49	0.52	0.55	0.72	0.61	0.41	0.77	0.59	0.81	1.21	0.2	1.4	0.31	0.19	0.37	1.41	0.34	4.1	1.11	0.95	1.33	1.64	2.12	1.72
ATP2A3	0.07	0.07	0	0	0.16	0.04	0	0	0	0.49	0.45	0.53	0.5	0.18	0.2	0.16	0.26	0	1.07	4.24	2.17	0.95	1.26	1.45	1.57	1.21	1.36	0.61	0.09	0.4	0.48	0.73	0.76	0.13	0	0	0	0.44	0.18	0.18	0.5	0.3	1.13	0	0.21	0.17	0.26	0	0
ATP2B1	0	0	0	0	0	0	0	0	0	0	0	0	0	0	0	0	0	0	0	0.19	0	0	0	0	0	0	0	0	0	0	0	0	0	0	0	0	0	0	0	0	0	0	0	0	0	0	0	0	0
ATP2B2	0.14	0.17	0.28	0.04	0.17	0.02	0.03	0.23	0	0	0	0	0	0	0	0	0	0	0	0	0	0	0	0.05	0	0	0.02	0	0	0	0	0	0	0	0	0	0	0	0	0	0	0	0	0	0	0	0	0	0
ATP2B2-IT2	0	0	0	0	0	0	0	0	0	0	0	0	0	0	0	0	0	0	0	0	0	0	0	0	0	0	0	0	0	0	0	0	0	0	0	0	0	0	0	0	0	0	0	0	0	0	0	0	0
ATP2B3	0	0	0	0	0	0	0	0	0	0	0	0	0	0	0	0	0	0	0	0	0	0	0	0	0	0	0	0	0	0	0	0	0	0	0	0	0	0	0	0	0	0	0	0	0	0	0	0	0
ATP2B4	0	0.08	0.02	0.15	0.06	0.06	0.19	0.27	0.29	0.11	0.07	0.09	0.09	0.02	0.07	0.11	0.13	0.03	0.03	0.77	0.13	0.02	0.04	0.04	0.16	0.02	0.04	0.02	0.01	0	0.03	0	0.07	0.02	0.02	0.02	0.03	0.01	0.07	0.04	0.15	0.01	1.19	0.09	0.04	0.08	0.05	0.03	0
ATP2C1	2.35	2.63	2.72	3.09	2.68	2.04	2.86	2.95	2.4	2.83	2.18	1.9	2.03	2.26	2.92	2.04	1.69	2.15	2.03	1.95	1.73	1.92	1.66	2.07	2	1.55	1.42	1.77	1.58	0.93	1.16	1.17	1.81	1.11	0.57	0.83	1.32	2.29	1.79	1.83	1.13	2.58	2.15	0.95	1.11	3.51	3.97	2.54	3.11
ATP2C2	0	0	0	0	0	0.12	0	0	0	0.63	0.45	1	0.73	0.93	0.99	0.88	0.68	0.47	1.73	5.3	1.8	1.59	2.29	1.42	2.7	2.04	1.49	0.24	0	0	0	0.23	0	0	0	0	0	0	0	0.26	0	0.13	0	0	0	0.47	0	0.53	0.4
ATP4A	0	0	0	0	0	0	0	0	0	0	0	0	0	0	0	0	0	0	0	0	0	0	0	0	0	0	0	0	0	0	0	0	0	0	0	0	0	0	0	0	0	0	0	0	0	0	0	0	0
ATP4B	0	0	0	0	0	0	0	0	0	0	0	0	0	0	0	0	0	0	0	0	0	0	0	0	0	0	0	0	0	0	0	0	0	0	0	0	0	0	0	0	0	0	0	0	0	0	0	0	0
ATP5A1	0	0	0	0.24	0	0.24	0.44	0	0.49	0	0	0	0.21	0	0	0	0	0	0	1.6	0	0.1	0.2	0	0.95	0.44	0	0	0	0.18	0	0	0	0.59	0.38	0	0	0	0	0	0	0	0.41	0	0	0.15	0	0	0
ATP5B	0.3	0	0.36	0.12	0.35	0.35	0.43	1.45	0.18	0.43	0.26	0.05	0.11	0.32	0.21	0	0.26	0	0.01	9.99	0.54	0.48	0.55	0.65	3.87	0.42	0.36	0.33	0.62	1.57	0.16	0.63	0.48	0.99	0.58	1.01	0	0.18	0.38	0.12	0.18	0.3	3.48	0.39	0	0.32	0.38	0.31	0.37
ATP5C1	0	0	0	0	0	0	0	0	0	0	0	0	0	0	0	0	0	0	0	5.7	0	0	0	0	0	0	0	0	0	0	0	0	0	0	0	0	0	0	0	0	0	0	0	0	0	0	0	0	0
ATP5D	30.28	32.95	27.28	32.11	30.54	20.82	21.14	14.9	11.32	23.71	29.35	21.79	23.17	25.94	29.24	18.88	10.27	10.23	36.27	32.23	29.95	36.79	28.45	26.36	13.6	11.22	13.39	26.5	25.97	24.46	29.67	25.63	33.54	11.68	16.02	17.09	10.2	15.42	15.18	16.99	19.44	16.9	6.47	4.37	5.35	42.34	55.69	44.19	50.1
ATP5E	0	0	0	0	0	0	0	0	0	0	0	0	0	0	0	0	0	0	0	11.86	0	0	0	0	2.73	0	0	0	0	0	0	0	1.83	0	0	0	0	0	0	0	0	0	0	0	0	0	0	0	0
ATP5EP2	0	0	0	0	0	0	0.15	0	0	0	0	0	0	0	0	0	0.54	0	0	0.46	0	0	0.46	0	1.46	0.9	0	0	0	0	0	0	0	0	0	0.29	0	0	0	0	0	0	0.23	0	0	0	0	0	0
ATP5F1	0.24	0	0	0	0.16	0	0	0	0.11	0	0	0	0	0	0	0	0	0	0	2.72	0	0	0	0	1.25	0	0	0	0	0.26	0	0	0	0	0	0	0	0	0	0	0	0	1.22	0	0	0	0	0	0
ATP5G1	0	0	0	0	0	0	0	0	0	0	0	0.46	0	0	0	0	0	0	0	1.05	0	0	0	0	0	0	0	0	0	0	0	0	0	0	0	0	0	0	0	0	0	0	0	0	0	0	0	0	0
ATP5G2	0	0	0	0.47	0	0.55	0	0.61	0	0	0	0	0	0	0	0	0	0	1.44	14.61	0.43	0.38	1.71	0.93	5.91	2.66	2.12	0.72	0	0	0.51	0	0	0	0	0	0	0	0.91	0	0	0	3.76	0	0	0	0.6	0.4	1
ATP5G3	0.1	2.18	0	0.04	0	0	0.14	0	2.95	0	0	0	0.65	0.18	0.04	0	0	0	1.83	2.87	0.09	0.17	1.77	1.86	3.95	1.91	0.07	4.06	0.25	0.06	2.22	3.85	0.11	0.2	0	0.1	0	0	0	0	0	0	0.24	0	0	2.44	0	0	2.47
ATP5H	0	0	0	0	0	0	0	0	0	0	0	0	0	0	0	0	0	0	0	5.68	0	0	0	0	0	0	0	0	0	0	0	0	0	0	0	0	0	0	0	0	0	0	2.54	0	0	0	0	0	0
ATP5I	0	0	0	1.81	2.99	0	0	4.9	0	0	0	0	0	0	0	0	0	0	0	10.62	0	0	1.53	0	5.15	0	0	0	0	0	0	0	0	0	0	0	0	0	0	0	0	0	7.01	0	0	0	0	0	0
ATP5J	0	1	0	0	0	0.28	0	0	0.49	0.29	0	0	0.16	0	0	0	0	0	0	2.27	0.25	0.3	0.67	0.54	1.21	0	0	0	0	0	0	0	0	0	0	0	0	0.32	0	0.19	0	0	1.37	0	0	0.96	1.13	0	0
ATP5J2	0	0	0	0	0	0	0	0	0	0	0	0	0	0	0	0	0	0	0	9.9	0	0	1.41	0	3.39	0	0	0	0.61	0	0	0	0	0	0	0	0	0	0	0	0	0	0	0	0	0	0	0	0
ATP5J2-PTCD1	0.04	0	0	0	0	0.06	0.16	0.06	0.12	0.04	0	0.04	0	0	0	0	0	0	0.06	0.4	0	0	0.06	0	0.17	0.12	0.04	0	0.17	0	0.02	0	0	0.07	0	0	0.06	0	0	0	0	0	0.2	0	0	0	0.04	0	0
ATP5L	0	0	0	0	0	0	0	0	0	0	0	0	0	0	0	0	0	0	0	1.56	0	0	0	0	0	0	0	0	0	0	0	0	0	0	0	0	0	0	0	0	0	0	0	0	0	0	0	0	0
ATP5L2	0	0	0	0	0	0	0	0	0	0	0	0	0	0.02	0	0	0	0	0	0.06	0.5	0	0	0	0	0	0	0	0	0	0	0	0	0	0	0	0	0	0	0	0	0	0	0	0	0	0	0	0
ATP5O	0	0	0	0	0	0	0	0	0	0	0	0	0	0	0	0	0	0	0	0	0	0	0	0	0	0	0	0	0	0	0	0	0	0	0	0	0	0	0	0	0	0	0	0	0	0	0	0	0
ATP5S	0	0	0	0	0	0	0	0	0	0	0	0	0	0	0	0	0	0	0	0	0	0	0	0	0	0	0	0	0	0	0	0	0	0	0	0	0	0	0	0.23	0	0	0	0	0	0	0.12	0	0.37
ATP5SL	0	0	0	0	0	0	0	0.27	0	0	0	0	0	0.17	0	0	0.22	0	0	0.38	0	0	0.25	0	0	0	0	0	0.24	0	0	0	0	0	0	0	0	0	0	0	0	0	0	0	0	0	0.2	0	0
ATP6AP1	5.41	6.7	8.51	7.3	7.76	9.45	6.23	5.8	2.99	6.92	5.56	7.36	6.27	7.15	7.14	5.18	4.49	2.12	6.9	9.29	7.66	9.03	8.57	8.61	6.83	0	4.47	4.73	3.72	0	3.97	4.13	3.54	0	0	1.71	3.28	3.05	3.19	3.66	3.23	2.97	2.27	0	0	8.56	10.77	10.71	11.7
ATP6AP1L	0	0	0	0	0	0	0.14	0	0	0	0	0	0	0	0	0	0	0	0	0	0	0	0	0	0	0	0	0	0	0	0	0	0	0	0	0	0	0	0	0	0	0	0	0	0	0.19	0	0	0
ATP6AP2	0.16	0	0	0	0	0	0	0.18	0	0.54	0	0	0	0	0	0	0	0	0	2.65	0	0	0.28	0	1.11	0	0	0	0	0	0	0	0	0	0	0	0	0	0	0	0	0	0.36	0	0	0	0	0.57	0
ATP6V0A1	0.14	0.16	0.16	0.19	0.27	0.1	0.16	0.26	0.16	0.05	0.1	0	0	0.1	0.02	0.14	0.02	0.05	0.05	1.93	0.21	0.03	0.27	0.05	0.84	0.16	0.19	0.05	0	0.08	0	0.02	0.05	0.07	0.02	0.01	0.06	0.11	0.06	0.11	0	0.11	0.87	0.12	0	0.17	0.17	0.05	0.08
ATP6V0A2	0	0	0	0	0	0	0	0	0	0	0	0	0	0	0	0	0	0	0	0	0	0	0	0	0	0	0	0	0	0	0	0	0	0	0	0	0	0	0	0	0	0	0	0	0	0	0	0	0
ATP6V0A4	0	0	0	0	0	0	0	0	0	0	0	0	0	0	0	0	0	0	0	0	0	0	0	0	0	0	0	0	0	0	0	0	0	0	0	0	0	0	0	0	0	0	0	0	0	0	0	0	0
ATP6V0B	0.87	1.23	0	0.58	0	0	0.38	1.39	1.62	0.96	0.94	0	0	0.9	0	0.34	0	0	0	2.92	0	0	0	0	0.7	1.17	0	0	0	0	0	0	0.97	0.2	0	0	0	0	0	0	0.16	0	3.04	0.24	0	0	1.64	1.7	0.23
ATP6V0C	101.13	72.15	74.9	99.3	86.45	66.14	68.96	2.53	2.85	67.05	81.12	75.21	73.75	78.96	78.83	78.71	47.56	48	66.56	50.78	68.61	74.41	73.94	63.88	50.11	40.7	38.23	50.28	45.93	50.69	43.74	52.94	57.68	1.05	35.41	1.16	62.15	71.04	67.2	73.16	63.98	64.22	54	0.92	48.26	87.98	83.78	76.57	96.68
ATP6V0CP3	0	0	0	0	0	0	0	0	0	0	0	0	0	0	0	0	0	0	0	0	0	0	0	0	0	0	0	0	0	0	0	0	0	0	0	0	0	0	0	0	0	0	0	0	0	0	0	0	0
ATP6V0D1	0	0	0	0.26	0.46	0.77	0.32	0.57	0	0.6	0	0.42	0.76	0.83	0.53	0	0.53	0.23	0	2.85	0	0	0	0	0.65	0	0	0	0.5	0.56	0.35	0	0	0	0	0	0	0	0	0.54	0.61	0	1.1	0	0	0	0	0.55	0
ATP6V0D2	0	0	0	0	0	0	0	0	0	0	0	0	0	0	0	0	0	0	0	0	0	0	0	0	0	0	0	0	0	0	0	0	0	0	0	0	0	0	0	0	0	0	0	0	0	0	0	0	0
ATP6V0E1	1.01	0	0	0.25	0	0.24	0.13	0.27	0	0	0.22	0.11	0.21	0	0	0.11	0.77	0.44	0	3.67	0.13	0	0.25	0	0	0	0.13	0	0	0.12	0.11	0	0	0	0	0.12	0	0.26	0	0.13	0	0	1.46	0.27	0.26	0	0	0	0
ATP6V0E2	2.2	1.59	2.01	2.08	2.07	1.38	1.94	2.17	1.6	0.21	0.14	0.21	0	0.21	0	0.21	0.25	0.1	0.8	2.23	0.96	0.39	0.88	0.7	1.13	0.63	0	0	0	0.37	0	0	0	0	0.23	0	0	0	0	0	0	0	0.33	0.35	0	1.41	1.96	1.97	1.33
ATP6V0E2-AS1	0.55	0.58	0	0	0	0.14	0	0.27	0	0	0	0	0	0	0	0	0	0	0	0	0	0	0	0.11	0.18	0	0	0	0	0	0	0	0	0	0	0	0	0	0	0	0	0	0	0	0	0	0.23	0.38	0.45
ATP6V1A	0	0.15	0	0	0	0	0	0.08	0	0	0	0	0	0	0	0	0	0	0	1.07	0.07	0	0	0	0	0	0	0.07	0	0.07	0.09	0	0	0	0	0	0.08	0.08	0	0	0	0	0.36	0	0	0	0	0	0
ATP6V1B1	0	0	0	0	0	0	0	0	0	0	0	0	0	0	0	0	0	0	0.12	0	0.45	0	0	0.11	0	0	0	0	0	0	0	0	0	0	0	0	0	0	0	0	0	0	0	0	0	0	0	0	0
ATP6V1B1-AS1	0	0	0	0	0	0	0	0	0	0	0	0	0	0	0	0	0	0	0	0	0	0	0	0	0	0	0	0	0	0	0	0	0	0	0	0	0	0	0	0	0	0	0	0	0	0	0	0	0
ATP6V1B2	0	0.13	0	0	0	0.11	0.11	0	0.29	0	0	0	0	0	0	0	0	0.06	0	0.39	0	0	0	0	0.31	0	0	0	0	0.1	0	0	0	0.2	0	0	0	0	0	0	0	0	0.42	0	0	0	0	0	0
ATP6V1C1	0	0.1	0	0	0	0	0	0	0	0	0	0	0	0	0	0	0.05	0	0	0.86	0	0.06	0	0.1	0.28	0.11	0	0	0	0	0	0	0	0	0	0	0	0	0	0	0	0.1	0	0	0	0.08	0	0	0
ATP6V1C2	0.07	0	0	0.1	0	0	0.14	0.55	0	0	0	0	0	0	0.06	0	0.15	0	0.17	0.53	0	0	0.17	0.2	0.28	0.1	0.17	0	0.22	0	0	0	0	0	0	0	0.29	0	0	0	0	0	0.4	0	0	0	0	0	0
ATP6V1D	0	0	0	0	0	0	0	0	0	0	0	0	0	0	0	0	0	0	0	0	0	0	0	0	0.52	0	0	0	0	0	0	0	0	0	0	0	0	0	0	0	0	0	0.38	0	0	0	0	0	0
ATP6V1E1	0	0	0	0	0	0	0	0.68	0	0	0	0	0	0	0	0	0	0	0	0.84	0	0	0	0	0	0	0	0	0	0	0.18	0	0	0	0	0	0	0	0	0	0	0	0	0	0	0	0	0	0
ATP6V1E2	0	0	0	0	0	0	0	0	0	0	0	0	0	0	0	0	0	0	0	0.92	0	0.28	0	0	0	0	0	0	0	0	0	0	0	0	0	0	0	0	0	0	0	0	0	0	0	0	0	0.14	0
ATP6V1F	0	0	0	0	0	0	0.92	0	1.56	0	0	0	0	0	0.4	0	0	0.79	0	0	0.55	0	0	0	1.32	0.29	0	0	0	0	0	0	0	0	0	0.65	0	0	0	0	0	0	0	0	0	0	0	0	0.43
ATP6V1G1	0.41	0	0	0	0.48	0	0	0	0.56	0.19	0	0	0	0	0	0.43	0.37	0	0	0.63	0	0	0	0	0.5	0	0	0	0	0	0	0.18	0.5	0	0	0	0	0	0	0	0	0	1.7	0	0	0	0.64	0	0
ATP6V1G2	0	0	0	0	0	0	0	0	0.28	0	0	0	0	0	0	0	0	0	0	0	0	0	0	0	0	0	0	0	0.13	0	0	0	0	0	0	0	0	0	0	0	0	0	0.05	0	0	0	0	0	0
ATP6V1G2-DDX39B	0.59	0.28	0.14	0.43	0.44	0.73	0.97	0.83	0.24	0.47	0.21	0.47	0.74	1.11	0.04	0.7	0.53	0.38	0.29	5.14	0.06	0.85	0.9	0.48	1.82	1.1	0.38	0.04	0.5	0.44	0.5	0.43	0.91	0.74	0.05	0.27	0.51	0.5	0.26	0.59	0.39	0.84	6.85	0.05	0.29	0.3	0.1	0.25	0.2
ATP6V1G3	0	0	0	0	0	0	0	0	0	0	0	0	0	0	0	0	0	0	0	0	0	0	0	0	0	0	0	0	0	0	0	0	0	0	0	0	0	0	0	0	0	0	0	0	0	0	0	0	0
ATP6V1H	0	0	0	0	0	0	0	0	0	0	0	0	0	0	0	0	0	0	0	0	0	0	0	0	0	0	0	0	0	0	0	0	0	0	0	0	0	0	0	0	0	0	0	0	0	0	0	0	0
ATP7A	0	0	0	0	0	0	0.04	0	0	0	0	0	0	0	0.02	0	0	0.02	0	0	0	0	0.04	0	0	0	0	0	0	0	0	0	0.06	0	0	0	0	0	0	0	0	0	0	0	0	0	0	0	0
ATP7B	0	0	0	0	0	0	0	0	0	0	0	0	0	0.03	0	0	0	0	0	0	0	0	0	0	0	0	0	0	0	0	0	0	0	0	0	0	0	0	0	0	0	0	0	0	0	0	0	0	0
ATP8A1	0.71	2.11	2.13	1.72	2.06	1.94	1.66	1.04	1.66	4.61	4.88	4.11	4.54	3.85	4.1	4.68	4.35	3.59	0.11	0.17	0.38	0.12	0	0	0	0	0.12	1.96	2.21	2.3	2.25	1.97	2.12	1.7	2.01	2.03	0.98	1.36	1.1	0.49	0.98	0.97	0.39	0.21	1	34.15	29.61	35.48	21.37
ATP8A2	0	0	0	0	0	0	0	0	0	0	0	0	0	0	0	0	0	0	0	0	0	0	0	0	0	0	0	0	0	0	0	0	0	0	0	0	0	0	0	0	0	0	0	0	0	0	0	0	0
ATP8B1	0	0	0	0	0	0	0	0	0	0	0	0.03	0	0	0	0	0	0	0	0.74	0.06	0	0	0	0	0	0	0.05	0.12	0	0	0.1	0.07	0	0.07	0	0	0	0	0	0	0	0	0	0	0.1	0.04	0	0
ATP8B2	33.45	21.17	19.61	20.96	23.12	17.27	24.83	21.65	27.56	28.69	36.55	28.28	28.52	39.74	42.58	38.71	30.46	23.65	33.52	18.28	28.13	28.12	23.75	22.45	20.97	30.74	26.12	9.94	11.26	21.78	7.91	10.89	12.87	10.15	12.51	13.55	42.67	41.78	36.14	53.23	31.46	32.76	28.62	22.31	36.46	138.68	78.08	115.35	115.4
ATP8B3	0	0	0	0	0	0	0	0	0	0	0	0	0	0	0	0	0	0	0	0.07	0	0	0	0	0	0	0	0	0	0	0	0	0	0	0	0	0	0	0	0	0	0	0	0	0	0	0	0	0
ATP8B4	0.48	0	0.13	0	0	0.06	0.1	0	0	0	0.08	0	0	0.1	0	0	0	0	0	0	0	0	0	0	0	0	0	0	0	0	0	0	0	0	0	0	0	0	0	0	0	0.2	0	0	0	0	0	0	0
ATP8B5P	0	0	0	0	0	0	0	0	0	0	0	0	0	0	0	0	0	0	0	0	0	0	0	0	0	0	0	0	0	0	0	0	0	0	0	0	0	0	0	0	0	0	0	0	0	0	0	0	0.16
ATP9A	0.06	0.03	0.06	0.06	0.26	0	0.04	0.08	0.07	0.07	0.26	0.15	0.04	0.05	0.19	0.03	0.13	0.05	0.62	4.58	0.68	0.13	0.5	0.37	2.23	0.22	0.15	0.22	0.05	0.08	0.06	0.11	0.27	0.15	0	0.08	0	0	0	0.06	0.12	0	1.03	0.06	0	0.23	0.28	0.2	0.08
ATP9B	0	0.07	0.1	0	0.05	0.12	0	0	0	0	0	0	0.12	0.13	0.15	0.15	0	0	0	0.62	0	0	0.08	0	0	0	0	0	0	0	0	0	0	0	0	0	0	0	0	0	0	0	0	0	0	0	0	0	0
ATPAF1	3.11	2.47	0	2.51	2.5	2.52	1.44	1.59	2.18	1.88	3.05	2.08	1.81	2.45	1.38	1.73	1.51	0.89	2.33	3.08	3.71	2.73	2.39	2.84	1.25	2.12	1.68	1.54	1.81	0	1.97	1.83	1.63	0	1.29	0	0.94	1.12	2.8	0	0.89	0	0.5	0	0	4.33	4.06	0.56	3.93
ATPAF2	0	0	0	0	0	0	0	0.23	0	0	0	0	0	0.44	0	0	0	0	0	0.44	0	0	0	0	0	0	0	0	0	0	0	0	0	0	0	0	0	0	0	0	0	0	0.59	0	0	0	0	0.29	0
ATPIF1	0.53	0	0	0	0	0	0	1.53	0	0.36	0.41	1.45	0.15	2.28	0.31	0.46	0	0	0	3.92	0.52	0	0	0.23	1.2	0.23	0	0	0.54	0	0	1.12	0.16	0	0.11	0.54	0	0	0	0	0	0.65	5.46	0	0	0	0.06	0	0.18
ATR	143.73	164.37	170.21	135.41	150.44	171.29	138.06	140.51	156.62	111.68	101.98	108.33	105.35	99.41	86.32	100.43	105.3	97.16	133.53	94.88	147.23	125.1	116.58	126.17	103.41	125.48	136.63	153.05	152.72	128.62	141.01	142.08	117.45	137.81	130.01	121.11	133.64	162.54	129.99	112	106.09	118.73	88.79	70.16	113.79	177.8	162.52	185.78	135.53
ATRAID	0	0.71	0	0	0	0.41	0	0	0	0	0	0	0	0	0	0	0.24	0.15	0	1.54	0	0	0.89	0	0.72	0	0	0	0.16	0	0	0.47	0	0	0	0	0	0	0	0	0	0	1.17	0	0	0	0	0	0
ATRIP	0	0	0	0	0	0	0	0	0	0	0	0	0	0	0	0	0	0	0	0	0	0	0	0	0	0	0	0	0	0	0	0	0	0	0	0	0	0	0	0	0	0	0.28	0	0	0	0	0	0
ATRN	1.46	1.96	1.64	2.11	1.82	1.7	1.21	1.19	0.67	1.07	1.02	1.25	1.06	1.51	1.26	0.83	0.75	0.4	3.47	3.26	3.54	3.47	3.71	3.07	2.59	1.41	2.31	1.04	0.83	0.99	0.68	0.54	0.79	0.23	0.68	0.56	1	1.06	0.98	0.99	1.15	1.14	0.48	0.32	0.52	1.25	1.17	0.92	1.2
ATRNL1	0.3	0	0.29	0.15	0.15	0.15	0.2	0	0	0	0	0	0	0	0	0	0	0	0	0	0	0	0	0	0	0	0	0	0	0	0	0	0	0	0	0	0	0	0.05	0	0	0	0	0	0	0	0	0	0
ATRX	0	0	0	1.35	0.14	0.13	0.2	1.01	0.24	0.09	1.4	1.41	1.19	1.4	1.31	1.73	1.3	1.29	0.16	0.85	0.43	0.27	0.23	0.35	2.13	2.15	2.06	0	0	0	0.13	0.61	0	0	0.09	0	0	0.07	0	0	0.08	0	0.16	0	0	0.16	1.83	1.4	1.33
ATXN1	0.34	0.24	0.19	0.18	0.25	0.2	0.37	0.4	0.18	2.71	2.73	3.13	0.32	2.97	0.3	2.25	0.49	2.56	0.08	1.39	0.21	2.12	1.63	0.16	0.44	0.16	0.13	0.09	1.26	0.11	0.08	1.98	0.13	0.08	1.15	1.53	0.14	3.13	0.29	3.91	0.2	0.15	0.67	0.1	2.52	0.27	0.36	3.79	4.39
ATXN10	0	2.42	3.83	3.63	3.75	2.86	3.52	3.51	0	1.81	1.72	1.49	0	1.76	1.67	1.52	0.03	0	2.08	1.69	0	1.99	2.19	1.74	1.69	1.57	0	1.34	1.63	0.06	0	1.34	0	0	0.06	0.06	2.28	0	1.83	2.83	1.9	0	2.45	0	0	3.71	4.06	3.62	3.94
ATXN1L	0.14	0	0	0.11	0	0.08	0.17	0.16	0.11	0.14	0.29	0.24	0.04	0.1	0.02	0.15	0.13	0	0.17	0.92	0.1	0.07	0.16	0.22	0.68	0.21	0.08	0.04	0.04	0.09	0.14	0.13	0	0.05	0	0.08	0	0	0.06	0.17	0.11	0.09	0.72	0.06	0.03	0	0.03	0.09	0.06
ATXN2	0.13	7.21	0.44	7.24	0.16	0.12	5.91	0.62	5.4	4.01	0.06	0.33	3.68	4.29	4.25	3.58	3.21	3.33	0.21	0.59	0.17	0.32	0.13	10.83	0.82	7.35	0.21	0.17	5.72	7.16	5.56	0.11	7.75	3.26	4.08	5.14	0.2	0.14	7.53	8.48	0.12	0.63	0.79	0.2	4.38	0.24	12.02	0.11	0.37
ATXN2L	1.95	2.38	1.43	1.69	1.95	1.33	1.96	3.37	1.87	1.12	2.29	1.63	2.06	1.78	1.89	2.54	1.37	1.19	2.58	5.09	2.04	2.3	2.58	2.64	4.01	2.44	1.76	1.05	1.8	1.88	1.8	1.92	2.43	1.19	0.97	1.78	1.35	2.42	1.21	2.52	2.32	2.22	7.13	0.9	0.92	4.11	4.67	4.78	4.06
ATXN3	1.46	1.61	1.37	1.97	1.39	1.52	1.17	1.65	2.22	1.48	1.91	1.68	1.5	2.03	2.15	1.69	1.52	1.51	4.33	2.98	4.58	5.2	3.97	5.83	3.42	3.23	3.53	1.36	1.28	1.36	1.59	1.55	1.58	1.02	0.89	0.05	1.54	1.84	1.5	1.93	1.62	1.73	1.07	0.53	1.42	2.87	2.94	2.38	3.57
ATXN3L	0	0	0	0	0	0	0	0	0	0	0	0	0	0	0	0	0	0	0	0	0	0	0	0	0	0	0	0	0	0	0	0	0	0	0	0	0	0	0	0	0	0	0	0	0	0	0	0	0
ATXN7	0	1.13	0.82	0	0.57	0	1.02	0.05	0	0.69	0.86	0.6	0.72	0.54	0.77	0.04	0.08	0	0.68	0.33	0.63	0.76	0.67	0	0.13	0	0.05	0	0	0.79	0.03	0	0.04	0.51	0.15	0	0	1.19	0	0	0	1.14	0.35	0	0	0	2.1	1.79	1.38
ATXN7L1	0	0	0	0	0	0	0	0	0	0	0	0	0	0	0	0	0	0	0	0.24	0	0	0	0	0	0	0	0	0	0	0	0	0	0	0	0	0	0	0	0	0	0	0	0	0	0	0.1	0	0
ATXN7L2	0	0	0	0	0	0	0	0	0	0	0	0	0	0	0	0	0	0	0	0	0	0	0	0	0.34	0	0	0	0	0	0	0	0	0	0	0	0	0	0	0	0	0	0.31	0	0	0	0	0	0
ATXN7L3	0.09	0	0	0	0.09	0	0.22	0.2	0.18	0	0	0.08	0	0.11	0	0	0.11	0	0.15	0.89	0.12	0	0	0	0.51	0.37	0	0	0	0.09	0.16	0.24	0.14	0.11	0	0	0	0	0	0	0	0	2.38	0	0.13	0	0.29	0.13	0
ATXN7L3B	0.06	0.09	0.18	0.09	0.3	0.15	0.12	0.19	0.3	0	0.05	0	0.26	0.11	0.05	0.16	0.22	0.08	0.21	1.99	0.09	0.21	0.4	0.18	1.1	0.39	0.21	0.33	0.22	0	0.11	0.19	0.25	0.14	0.11	0.03	0.29	0	0.16	0.06	0.28	0	1.24	0.16	0	0.28	0.16	0.06	0.16
ATXN8OS	0	0	0	0	0	0	0	0	0	0	0	0	0	0	0	0	0	0	0	0	0	0	0	0	0	0	0	0	0	0	0	0	0	0	0	0	0	0	0	0	0	0	0	0	0	0	0	0	0
AUH	0.87	0	0	0.28	0	0	0	0	0	0.34	0.31	0	0	0.12	0.51	0	0	0	0	0.42	0	0	0.87	0.46	0	0	0	0	0	0	0	0.23	0	0	0	0	0	0	0	0	0	0	0	0	0	0	0.59	0	0
AUNIP	0	0	0	0	0	0	0	0	0	0	0	0	0	0	0	0	0	0	0	0	0	0	0	0	0	0	0	0	0	0	0	0	0	0	0	0	0	0	0	0	0	0	0	0	0	0	0	0	0
AUP1	0	1.14	0.36	1.25	0.35	0	1.59	1.99	0	0	0	1.11	0.63	1.01	0.79	2.38	0	0	0	5.13	1.4	1.9	2.77	2.11	4.03	0	1.91	0	1.17	0	0	1.72	0.21	0	0	0	0	0	0	0	1.28	0	3.57	0	0	3.51	3.09	1.44	2.62
AURKA	21.54	24.5	25.39	18.51	19.82	29.63	18.45	19.94	23.25	13.51	12.2	9.83	13.23	11.78	13.77	12.98	9.41	10.42	42.36	24.42	42.16	44.36	37.89	41.97	31.89	34.8	34.51	91.58	103.11	84.62	79.98	111.03	86.22	67.41	70.53	74.29	47.36	48.66	41.27	46.17	49.15	35.23	27.22	23.83	31.43	32.83	34.37	40.96	32.72
AURKAIP1	0	0	0	0	0	0	0	0.48	0.52	0	0	0	0	0	0.49	0	0	0	0.72	7.96	0.45	0	0.68	0	1.66	0.34	0.56	0.6	0	0.31	0	0	0	0	0	0	0	0	0	0	0	0	4.45	0	0	0	0	0	0
AURKAPS1	11.99	16.28	16.48	15.06	14.88	19.49	13.8	9.78	14.92	9.31	12.67	10.22	12.42	10.45	11.99	10.21	10.5	8.48	30.24	22.32	40.52	42.2	29.31	37.64	26.13	31.98	32.86	27.98	23.54	19.37	20.79	29.21	20.26	20.32	14.66	19.6	24.29	27.34	20.14	25.47	21.02	17.58	15.15	12.88	15.91	28.77	33.2	39.12	29.45
AURKB	57.99	60.24	66.47	60.94	58.82	68.62	50.9	54.18	54.62	29.3	23.37	28.47	35.99	31.06	29.63	22.2	29.99	24.26	67.92	45.6	72.19	59.98	59.56	68.33	51.25	55.33	61.68	296.14	263.14	252.32	313.63	307.43	275.07	251.97	244.98	235.67	77.5	101.8	78.98	99	81.76	74.62	59.92	44.83	79.33	84.77	76.78	97.57	86.4
AURKC	12.8	17.48	17.31	13.01	13.98	17.58	9.97	11.82	12.92	1.73	2.94	2.47	2.15	0.63	2.25	3.29	0.96	2.52	3.15	2.32	4.34	3.18	3.25	3.64	2.86	3.69	3.05	0	0	0	0.7	0	1.31	0	0.69	0.64	2.1	1.21	2.68	2.23	1.27	0	0	0	2.32	4.33	9.24	12.74	5.67
AUTS2	3.7	3.11	2.24	2.61	2.45	1.59	3.35	2.93	2.72	2.58	3.2	3.39	2.96	3.29	3.21	2.6	2.6	3.41	0.84	0	0.39	0.42	0	0.39	0.22	0.45	0.37	0.56	0.47	0.85	0.64	0.89	1.28	0	0.65	0.76	1.57	1.91	2.37	2.71	2.17	2.35	2.29	1.61	1.85	3.06	3.73	1.78	3.49
AVEN	0.29	0	0	0.58	0	0	0.93	0.65	0	0.86	0	0	0.38	1.65	0.51	0	0.59	0.63	1.46	0.67	1.05	0	1.19	0	0	0.35	1.35	0.87	1.16	1.15	1.37	1.36	0.98	1.1	0	0.28	0	0	2.82	1.95	1.17	2.44	0	0	0	2.65	1.41	1.48	2.05
AVIL	0	0	0	0	0	0	0	0	0	0	0	0	0	0	0	0	0	0	0	0.28	0	0	0	0	0	0	0	0	0	0	0	0	0	0	0	0	0	0	0	0	0	0	0	0	0	0	0	0	0
AVL9	0	0	0	0.05	0	0	0	0	0.03	0	0	0	0.05	0	0.03	0	0.06	0	0	0	0	0	0.08	0	0.11	0	0	0	0	0	0.11	0	0	0	0	0	0	0.07	0	0.1	0.05	0	0.59	0.05	0	0	0	0.07	0.07
AVP	0	0	0	0	0	0	0	0	0	0	0	0	0	0	0	0	0	0	0	0	0	0	0	0	0	0	0	0	0	0	0	0	0	0	0	0	0	0	0	0	0	0	0	0	0	0	0	0	0
AVPI1	0	0	0	0	0	0	0	0	0	0	0	0	0	0	0	0	0	0	0	0	0	0	0	0	0	0	0	0	0	0	0	0	0.14	0	0	0	0	0	0	0	0	0	0	0	0	0	0	0	0
AVPR1A	6.4	5.38	6.57	5.24	5.4	6.82	4.34	5.14	4.67	1.65	1.37	1.78	1.31	1.38	1.14	1.26	1.29	0.87	3.38	3.17	4.69	3.48	3.11	3.57	3.02	3.62	3.1	4.37	4.21	3.56	4.93	4.5	3.8	2.98	3.4	3.65	14.04	16.97	13.59	14.9	13.38	13.63	8.64	7.99	12.43	11.45	11.43	15.43	12.17
AVPR1B	0	0	0	0	0	0	0	0	0	0.82	1.11	0.67	0.99	1.11	0.5	0.22	0.49	0	0	0.77	0.76	0.87	0	0.62	0	0.88	0	0	0	0.12	0	0	0	0	0	0	0	0	0	0	0	0	0	0	0	0	0	0.72	0
AVPR2	0	0	0	0	0	0	0	0	0	0	0	0	0.11	0	0	0	0	0	0.58	0.79	0	0	0	0.63	0	0.32	0	0	0	0	0	0	0	0	0	0	0	0	0	1.29	0	0.13	0	0	0	0	0	0	0
AWAT1	0	0	0	0	0	0	0	0	0	0	0	0	0	0	0	0	0	0	0	0	0	0	0	0	0	0	0	0	0	0	0	0	0	0	0	0	0	0	0	0	0	0	0	0	0	0	0	0	0
AWAT2	0	0	0	0	0	0	0	0	0	0	0	0	0	0	0	0	0	0	0	0	0	0	0	0	0	0	0	0	0	0	0	0	0	0	0	0	0	0	0	0	0	0	0	0	0	0	0	0	0
AXDND1	0	0	0	0	0	0	0	0	0	0	0	0	0	0	0	0	0	0	0	0	0	0	0	0	0	0	0	0	0	0	0	0	0	0	0	0	0	0	0	0	0	0	0	0	0	0	0	0	0
AXIN1	2.1	1	0	1.63	0	0	0.12	1.19	0	2.73	2.11	2.17	1.87	2.25	3.31	1.9	2.28	1.75	3.02	4.05	3.32	3.02	2.12	2.67	2.97	3.15	3.75	0.76	1.42	0.88	0.98	0.27	1.51	0	0	0	0	0	0.44	1.49	0.93	0.28	0.39	0	0	4.55	3.52	3.44	2.97
AXIN2	39.47	42.26	49.21	40.27	42.23	48.16	35.22	39.13	39.74	121.62	116.73	115.36	126.39	129.75	116.65	115.82	113.69	119.11	25.79	19.76	30.63	25.36	24.79	27.82	24.97	25.1	23.88	23.55	19.72	18.33	22.95	21	18.65	18.49	18.55	18.42	37.33	42.08	39.6	45.03	38.72	36.5	28.3	24.6	35.91	25.64	26.22	31.87	26.21
AXL	2174.93	1849.11	1715.94	1919.89	1701.34	1361.41	2147.18	1935	1898.96	1626.01	1590.73	1642.72	1500	1558.45	1543.49	1541.01	1539.65	1584.65	1454.55	997.16	1345.82	1337.01	1339.39	1292.83	1256.35	1356.16	1417.74	1497.95	1521.2	1744.92	1212.04	1443.75	1673.85	1496.14	1558.72	1671.03	2634.32	2646.86	2680.94	2776.52	2478.22	2388.73	1798.41	1768.7	2581.52	888.82	901.37	732.83	895.81
AZGP1	0	0	0	0	0	0	0.35	0.38	0	0.47	0	0	0	0	0	0	0	0	0.53	7.86	1.32	0	0.31	0.52	4.01	1.31	0.26	0	0	0	0	0	0	0	0	0	0	0	0	0	0	0	0	0.67	0	1.47	1.38	0.82	1.79
AZGP1P1	0	0	0	0	0	0	0	0	0	0	0	0	0	0	0	0	0	0	0	0	0	0	0	0	0	0	0	0	0	0	0	0	0	0	0	0	0	0	0	0	0	0	0	0	0	0	0	0	0
AZI2	0	0	0	0	0	0	0.1	0	0	0.17	0	0	0	0	0	0	0	0	0	0	0	0	0	0	0	0	0	0	0	0	0	0	0	0	0	0	0	0	0	0	0	0	0.42	0	0	0	0	0	0
AZIN1	0	0.27	0	0	0	0.12	0	0.27	0.15	0	0.09	0	0	0.09	0	0	0.05	0	0.13	0.74	0	0.18	0.13	0.1	0.49	0.5	0.28	0	0	0.3	0	0.34	0	0	0	0	0	0	0	0	0.1	0.11	0.41	0	0	0.1	0.08	0.18	0
AZIN1-AS1	0	0	0	0	0	0	0	0	0	0	0	0	0	0	0	0	0	0	0	0	0	0	0	0	0	0	0	0	0	0	0	0	0	0	0	0	0	0	0	0	0	0	0	0	0	0	0	0	0
AZIN2	0	0.28	0	0	0	0.27	0	0.52	0	0	0	0	0	0	0	0	0.1	0	0.16	0	0	0	0	0	0	0	0	0.1	0	0	0	0	0	0	0	0	0	0.46	0	0	0	0	0	0	0	0.4	0	0	0
AZU1	0	0	0	0	0	0	0	0	0	0	0	0	0	0	0	0	0	0	0	0	0	0	0	0	0	0	0	0	0	0	0	0	0	0	0	0	0	0	0	0	0	0	0	0	0	0	0	0	0
B2M	16874.01	14938.16	12693.04	14276.84	12182.08	10225.18	18667.6	15596.48	16147.47	27978.14	28108.8	28608.11	25232.94	25209.72	26222.99	29937.52	30884.93	30401.56	12170.14	8324.62	10777.6	11356.07	9986.85	9767.69	10402.55	11869.56	12211.43	23314.28	27512.71	27863.62	20001.04	21731.39	24981.82	29876.73	28116.38	30174.06	17223.52	18754.46	15659.38	13388.53	12594.46	13644.62	11006.11	10334.62	14899.2	8861.27	6954.45	5364.49	5854.59
B3GALNT1	0	0	0.06	0	0	0	0	0	0	0	0	0	0	0	0	0	0	0	0	0	0	0	0	0	0	0	0	0	0	0	0.05	0	0	0	0	0	0	0	0	0	0	0	0	0	0	0	0	0	0
B3GALNT2	0	0.04	0	0	0.09	0	0	0	0	0	0	0	0	0	0	0	0	0	0.28	0.78	0	0	0	0	0.34	0.15	0	0	0.07	0	0	0	0	0	0	0	0	0	0.1	0	0	0	0	0	0.1	0.49	0.24	0	0
B3GALT1	0	0	0	0	0	0	0	0	0	0	0	0	0	0	0	0	0	0	0	0	0	0	0	0	0	0	0	0	0	0	0	0	0	0	0	0	0	0	0	0	0	0	0	0	0	0	0	0	0
B3GALT2	0	0	0	0	0	0	0	0	0	0	0	0	0	0	0	0	0	0	0	0.44	0	0	0	0	0	0	0	0	0	0	0	0	0	0	0	0	0	0	0	0	0	0	0	0	0	0	0	0	0
B3GALT4	0	0.27	0	0.26	0	0	0.13	0.28	0.09	0	0	0	0.05	0.06	0	0.12	0	0	0	0.81	0.13	0.2	0	0.13	0.64	0.26	0	0.09	0	0.18	0	0	0	0	0	0.13	0.07	0.14	0	0	0	0	0.86	0.14	0	0	0.08	0.14	0
B3GALT5	0	0	0	0	0	0	0	0	0	0	0	0	0	0	0	0	0	0	0.16	0	0	0	0.12	0	0.47	0	0	0	0.25	0.07	0	0	0	0	0	0	0	0	0	0	0	0	0	0	0	0	0	0	0
B3GALT5-AS1	0.75	1.26	0	0	0	0	0.43	0.68	0	0	0	0	0	0	0	0	0	0	0	0	0	0	0	0	0	0	0	0	0	0	0.63	0	0.63	0	0	0	0	0	0	0	0	0	0	0	0	0	0	0	0
B3GALT6	2.09	1.32	0.83	2.01	1.02	1.11	1.29	1.19	1.04	0.78	0.69	0.21	0.49	0.99	0.14	0.57	0.57	0.38	1.24	0.84	0.84	0.79	1.2	1.02	0.96	0.43	0.16	0.74	0.22	0.37	0.42	0.43	0.65	0.28	0.69	0.75	0.54	1.17	1.78	1.53	0.97	1.46	2.37	0.26	0.5	1.2	1.59	1.65	1.58
B3GAT1	1.01	1.83	1.98	1.44	1.68	1.23	0.55	1.57	0.74	0	0.11	0	0.11	0	0	0	0	0	0	0.51	0.06	0	0	0.3	0.33	0	0.12	0	0	0	0	0	0	0	0	0	0	0	0	0	0	0	0	0	0	0	0	0	0
B3GAT2	0.23	0.52	0	0.4	0	0.56	0	0.62	0	0	0	0	0	0	0	0	0	0	0	0	0	0	0	0	0	0	0	0	0	0	0	0	0	0	0	0	0	0	0	0	0	0	0	0	0	0	0	0	0
B3GAT3	0.94	0.48	1.65	1.53	0	0.8	0.54	1.77	1.7	1.22	0.32	1.81	1.55	1.09	1.46	0.55	1	0.54	0.38	0.49	1.05	0	1.08	0	0.71	1.45	0.72	0	0.2	0.31	0.47	0.85	0.92	0	0	0	0	0	0.31	1.46	1.11	0.52	3.52	0.63	0.66	1.9	1.34	1.07	0.98
B3GLCT	0	0.07	0	0	0.15	0	0	0	0	0	0	0	0	0.08	0	0.16	0	0	0	0.28	0	0	0.35	0	0	0	0	0	0	0	0	0	0	0	0	0	0	0	0	0	0	0	0.14	0	0	0	0	0	0
B3GNT2	0	0	0.08	0	0.23	0.27	0.04	0	0	0	0	0	0	0.11	0.53	0.14	0.14	0	0.27	0.25	0	0	0	0	0.1	0.11	0	0.34	0.32	0.11	0	0	0	0	0.04	0	0	0	0	0	0.08	0.08	0.46	0	0	0	0.09	0	0
B3GNT3	0	0	0	0	0	0	0	0	0	0	0.22	0	0.29	0.58	0.18	0.22	0.22	0	0.66	6.62	0.82	1.01	0.87	0.28	2.86	0.86	0.97	0.3	0.34	0.15	0.4	0.51	0.25	0.49	0.08	0.15	0	0.13	0.17	0	0	0	0	0.18	0	0	0	0	0
B3GNT4	0	0	0	0	0	0	0	0	0	0	0	0	0	0	0	0	0	0	0	0	0	0	0	0	0	0	0	0	0	0	0	0	0	0	0	0	0	0	0	0	0	0	0	0	0	0	0	0	0
B3GNT5	8.37	5.19	4.33	6.63	4.97	2.65	9.88	6.83	6.83	8.13	8.24	7.36	6.16	5.44	4.88	9.48	9.42	7.74	3.94	3.45	3.3	3.5	4.47	3.28	2.37	4.36	4.62	6.68	8.01	11.44	3.97	7.06	5.6	8.02	9.56	9.31	8.19	7.82	6.73	5.84	4.82	4.89	5.7	3.47	6.44	7.1	6.24	3.64	3.52
B3GNT6	0	0	0	0	0	0	0	0	0	0.16	0	0	0	0	0	0	0.16	0	0	0	0	0	0	0	0	0	0	0	0	0	0	0	0	0	0	0	0	0	0	0	0	0	0	0	0	0	0	0	0
B3GNT7	0	0	0	0.21	0	0.18	0	0	0	0.44	0.35	0.71	0.51	0.46	0.54	0.47	0.28	0.24	2.51	9.27	2.14	2.15	2.99	1.5	4.48	1.9	1.72	0.06	0	0.09	0.27	0.16	0.3	0	0	0	0	0	0	0	0	0.09	0.7	0	0	0.03	0	0	0
B3GNT8	0	0	0	0	0	0	0	0	0	0.21	0.26	0	0	0.16	0	0.26	0.21	0	0	0.55	0	0.35	0.18	0	0.29	0	0	0	0	0	0	0	0	0	0	0	0	0	0	0	0	0	0	0	0	0	0	0	0
B3GNT9	0	0.21	0.24	0.29	0.24	0.12	0	0.49	0	0	0	0	0.22	0	0.25	0.15	0.07	0	0	0.44	0	0.16	0	0	0.3	0	0	0.34	0	0	0	0	0	0	0	0	0.17	0.09	0.17	0.33	0.25	0.34	0.79	0.81	0	0	0	0	0
B3GNTL1	0.06	0	0	0	0	0	0	0	0	0	0.05	0	0	0	0	0	0	0	0	0.38	0	0	0	0	0.15	0.31	0.12	0	0	0	0	0	0	0	0	0	0	0	0	0	0	0.13	0.56	0	0	0	0	0	0
B4GALNT1	0.27	0.38	0	0	0	0	0.19	0	0	0	0	0	0	0	0	0	0	0	0	0	0	0	0	0	0	0	0	0	0	0	0	0	0	0	0	0	0	0	0	0	0	0	0	0	0	0	0.44	0.12	0.12
B4GALNT2	0	0	0	0	0	0	0	0	0	0	0	0	0	0	0	0	0	0	0	0	0	0	0	0	0	0	0	0	0	0	0	0	0	0	0	0	0	0	0	0	0	0	0	0	0	0	0	0	0
B4GALNT3	0	0	0	0	0	0	0	0	0	0	0	0	0	0	0	0	0	0	0	2.21	0	0	0	0	0	0	0	0	0	0	0	0	0.12	0	0	0	0	0	0	0.08	0	0	0.8	0.42	0	0	0	0	0
B4GALNT4	2.16	2.86	1.19	3.01	2.08	1.29	0	0.55	0.8	0.25	0	0.15	0.17	0	0	0.25	0	0	2.45	2.43	2.18	2.65	1.89	2.05	0.94	0.56	0.35	0.3	0.23	0	0.58	0.99	0	0	0	0.24	0	0	0	0	0.36	0.49	0	0	0	1.23	2.87	2.77	3.18
B4GALT1	0.13	0.16	0.31	0	0	0.12	0.11	0.26	0.19	0.5	0.42	0.59	0.35	0.4	0.3	0.64	1.01	0.41	0.13	1.18	0	0.26	0.11	0	0.25	0	0.13	0.24	0.27	0.15	0	0.12	0.14	0.24	0	0.13	0.17	0.44	0.65	0.4	0.11	0.38	4.15	0.38	0.19	0.53	0.56	0.35	0.22
B4GALT1-AS1	0	0	0	0	0	0	0	0	0	0	0	0	0	0	0	0	0	0	0	0	0	0	0	0	0	0	0	0	0	0	0	0	0	0	0	0	0	0	0	0	0	0	0	0	0	0	0	0	0
B4GALT2	4.79	3.24	4.61	3.44	4.27	4.14	2.7	2.88	2.27	2.48	2.58	2.62	3.17	1.61	2.22	2.25	2.35	1.98	3.1	4.25	2.39	3.61	2.74	1.74	2.81	3.41	1.35	2.47	1.9	0	2.14	4.22	3.42	0	1.94	2.97	5.97	5.28	4.91	1.75	5.38	4.03	5.31	2.47	2.74	5.66	5.09	5.24	4.31
B4GALT3	0	0	0	0	0.18	0	0	0.25	0	0	0	0	0.08	0	0	0	0	0	0	1.97	0.19	0.23	0	0	0.78	0	0	0	0	0	0	0	0	0	0	0	0	0	0	0	0	0	0	0	0	0	0	0.29	0
B4GALT4	0	0	0	0	0	0	0	0.31	0	0	0	0	0	0	0	0	0	0	0	1.16	0	0	0	0	0.11	0	0	0	0	0	0	0	0	0.09	0	0	0	0	0	0	0	0	0.3	0	0	0	0	0	0
B4GALT4-AS1	0	0	0	0	0	0	0	0	0	0	0	0	0	0	0	0	0	0	0	0	0	0	0	0	0	0	0	0	0	0	0	0	0	0	0	0	0	0	0	0	0	0	0	0	0	0	0	0	0
B4GALT5	4.62	5.48	5.46	5.44	4.58	3.87	4.15	2.9	2.7	2.89	2.73	2.49	2.04	3.05	3.1	2.26	0.19	1.69	6.24	6.01	6.33	5.73	6.1	4.02	3.56	3.18	2.53	5.33	3.05	3.86	3.89	3.61	3.64	2.09	2.12	2.71	5.2	5.38	6.24	4.26	5.71	4.67	3.57	1.27	2.68	2.96	3.41	3.19	3.76
B4GALT6	0	0	0	0	0	0	0.14	0	0	0	0	0	0	0	0	0	0	0	0	0	0	0	0	0	0	0	0	0	0	0	0	0	0	0	0	0	0	0	0	0	0	0	0	0	0	0	0	0	0
B4GALT7	0	0	0	0	0	0.19	0	0	0	0	0	0.29	0	0	0.23	0	0	0	0	0.99	0	0.43	0.38	0	0.31	0	0.27	0	0	0	0	0	0	0	0	0	0	0	0	0.28	0	0	2.79	0	0	0.85	0	0	0.27
B4GAT1	0.32	0	0	0	0	0	0.32	0.17	0	0	0	0	0	0	0	0	0	0	0	0.82	0.32	0.32	0	0	0	0	0	0	0	0	0	0	0	0	0	0	0	0	0	0	0	0	0	0	0	0	0	0	0
B9D1	0.12	0	0	0	0	0	0	0	0	0	0	0	0	0	0	0	0	0	0	0.62	0	0	0	0	0.25	0.38	0	0	0	0	0.08	0	0	0	0	0	0	0	0	0	0	0.25	0.99	0	0	0	0.25	0	0.2
B9D2	0	0	0	0.53	0	0	0	1.39	0	0	0.37	0.97	0	0.38	0	0	0	0	0	0	0	0.21	0.87	0	0	0.43	0	0	0	0	0	0	0	0	0	0	0	0	0	0	0	0.66	0	0	0	0.45	0	0	0
BAALC	644.93	499.65	434.72	546.96	451.49	289.27	572.46	469.05	402.21	10.96	9.74	8.99	8.17	8.33	7.74	7.3	7.44	6.93	2.29	2.55	2.06	1.44	2.11	1.53	1.39	2.18	1.03	2.4	1.93	2.18	2.05	2.16	2.45	1.45	1.99	2.85	1.17	2.28	3.18	3.07	1.79	1.26	1.62	1.45	1.32	1.67	1.35	1.32	1.03
BAALC-AS1	0	0	0	0	0	0	0	0	0	0	0	0	0	0	0	0	0	0	0	0	0	0	0	0	0	0	0	0	0	0	0	0	0	0	0	0	0	0	0	0	0	0	0	0	0	0	0	0	0
BAALC-AS2	0	0	0	0	0	0	0	0	0	0	0	0	0	0	0	0	0	0	0	0	0	0	0	0	0	0	0	0	0	0	0	0	0	0	0	0	0	0	0	0	0	0	0	0	0	0	0	0	0
BAAT	0	0	0	0	0	0	0	0	0	0	0	0	0	0	0	0	0	0	0	0.73	0	0	0	0.09	0.39	0	0	0	0	0	0	0	0	0	0	0	0	0	0	0	0	0	0	0	0	0	0	0	0
BABAM1	0	0	0	0	0.52	0	0	0.8	0	0	0	0	0	0	0	0.27	0	0	0	1.26	0	0.15	0.43	0.45	1.29	0.99	0	0	0	0	0	0.56	0	0	0	0	0	0	0	0.23	0	0	1.97	0	0	0	0	0.21	0
BACE1	0.21	0.37	0.24	0.25	1.89	0.29	1.49	1.49	1.22	0.83	0.57	1	0.42	0.84	0.59	0.35	0	0	1.13	1.89	1.01	1.04	0.61	0.88	0.97	0	0	0.53	0	0	0	0.42	0.55	0	0.07	0	0.91	1.59	0.87	1.19	1.4	1.28	1.16	0.86	0	0.48	0.92	0.71	1.17
BACE1-AS	0.41	0	0.27	0.27	0	0	0.14	0	0	0	0	0	0	0	0	0	0.24	0	0.26	0.21	0	0.26	0	0	0.27	0	0.27	0	0	0	0	0	0	0	0	0	0	0	0	0	0	0.14	0.77	0	0	0	0	0	0
BACE2	0.4	0.4	0.19	0.31	0.27	0	0.36	0.05	0	0.13	0.24	0	0.18	0.15	0	0.15	0.19	0.13	1.94	3.21	0.13	1.39	0.36	0.93	0.68	0.19	0.12	0.83	0.69	1.03	0.61	0.58	0.15	0.81	0.84	0.98	0.58	0.47	0.38	0.41	0.46	0.27	0.46	0.29	0.34	0.61	0.8	0.76	0.33
BACH1	0.05	0	0	0	0.08	0	0	0	0	0	0	0	0	0.06	0	0	0	0	0.08	0.53	0	0.06	0	0	0.07	0	0	0	0	0	0	0	0.17	0	0	0	0	0.06	0	0	0.08	0	0.28	0	0	0	0	0.04	0
BACH1-IT2	0	0	0	0	0	0	0	0	0	0	0	0	0	0	0	0	0	0	0	0	0	0	0	0	0	0	0	0	0	0	0	0	0	0	0	0	0	0	0	0	0	0	0	0	0	0	0	0	0
BACH2	0	0.31	0	0	0	0.31	0	0	0.17	0.21	0.19	0.09	0.24	0.33	0.23	0	0	0	0.07	0	0.19	0	0	0.14	0	0	0	0.29	0.2	0	0.25	0	0.24	0	0	0	0.39	0.48	0.34	0.46	0.39	0.43	0.12	0	0	0.35	0.33	0.32	0.26
BAD	0	0	0	0	0	0	0	0.46	0	0	0	0	0	0	0	0	0.33	0	0	0	0	0	0	0	0	0	0	0	0	0	0	0	0	0	0	0	0	0	0	0	0	0	1.94	0	0	0	0	0	0
BAG1	118.15	138.49	132.32	126	138.58	154.32	108.78	116.26	119.97	141.05	130.85	133.3	142.51	133.44	119.19	131.84	137.62	120.77	137.49	92.17	143.93	136.76	128.98	135.67	103.19	120.27	130.61	141.34	142.13	129.62	139.5	142.94	133.52	107.43	108.4	116.11	30.2	33.44	27.2	26.01	25.37	27.21	17.04	15.85	23.39	176.81	162.45	186.04	161.54
BAG2	21.43	13.96	11.48	13.58	11.86	9.44	17.77	17.01	15	11.57	12.75	15.9	12.23	9.66	11.89	13.85	12.62	9.69	2.73	2.79	3.81	2.24	2.62	2.3	1.98	2.95	3.06	47	49.6	50.72	29.35	36.65	46.41	52.24	41.34	45.06	28.58	30.25	26.26	22.16	16.39	22.69	15.56	12.88	26.21	37.09	28.12	17.48	24.85
BAG3	2.68	3.86	3.12	3.04	1.97	2.41	2.6	2.69	1.39	6.1	4.91	4.72	5.81	4.94	5.85	3.66	3.72	4.18	0.44	1.72	0	0.34	0.78	0.68	1.09	0.26	0.46	4.72	3.87	3.2	2.83	3.3	2.18	2.89	2.41	1.43	2.21	4.62	4.4	4.94	3.38	3.63	4.2	1.08	1.17	1.39	2.6	1.84	2.08
BAG4	0.08	0	0.29	0	0	0	0	0.11	0	0	0.04	0	0.15	0.04	0	0	0	0.09	0.45	0.74	0	0.1	0.1	0	0.26	0	0.12	0	0	0	0	0	0	0.07	0	0	0	0	0	0	0	0	0.12	0	0	0	0	0.18	0
BAG5	0	0	0	0	0	0	0	0	0	0	0	0	0	0	0	0	0.12	0	0.13	0.94	0	0	0	0	0.27	0.07	0.07	0	0.04	0	0.12	0	0	0	0	0	0	0.04	0	0	0	0	0.07	0	0.05	0	0.07	0	0
BAG6	0.06	0.49	0	0.55	0.68	0.76	0.47	1.21	0.75	0.49	0.56	0.41	0.46	0.69	0.41	0.49	1.04	0.33	0.5	6.17	0.44	0.78	1.15	0.72	1.06	0.51	0.67	0.69	0.31	0.57	0.22	0.49	0.52	0.65	0.14	0.14	0.37	0.39	0	0.67	0.68	0.45	4.14	0.28	0.21	0.75	0.64	1.05	0.49
BAGE	0	0	0	0.43	0	0	0	0	0	0.29	0	0	0	0.74	0	0	0.35	0	0.32	0.52	1.22	0	0	0	0	0.36	0.34	0	0	0.36	0	0	0	0	0	0.45	0	0	0	0	0	0	0	0	0	3.37	0	1.47	0.67
BAGE2	0	6.27	0	2.37	2.63	0	0	0	0	0	0	1.39	2	2.03	0	0	0.86	1.27	0	0	1.5	0	0	0	0	1.33	1.66	1.94	0	1.08	0	0	0	0	0	0.69	0	0	0.87	0	0	0	0	0	0	5.14	5.28	0	1.98
BAGE3	0	0	0	0	0	0	0	0	0	0	0	0	0	0	0	0	0	0	0	0	0	0	0	0	0	0	0	0	0	0	0	0	0	0	0	0	0	0	0	0	0	0	0	0	0	0.11	0.18	0	0.13
BAGE4	1.43	0.11	2.24	0	0	0	0	2.73	0	1.8	0	0	0	0	0	0	0	0	1.87	1.38	0	0	0	0	1.26	0	0	0	0	0	0	0	0	0	0	0	0	0	0	1.39	0	0	0	0	0	0.15	0.13	1.01	0
BAGE5	0	0	0	0	0	0	0	0	0	0	0	0	0	0	0	0	0	0	0	0	0	0	0	0	0	0	0	0	0	0	0	0	0	0	0	0	0	0	0	0	0	0	0	0	0	0	0	0	0
BAHCC1	0.13	0.1	0.29	0.11	0.14	0.13	0	0.09	0	0.19	0.32	0.18	0.45	0.51	0.19	0.13	0.17	0.06	1.01	2.08	1.09	0.89	0.68	0.39	1.4	0.45	0.78	0	0.05	0	0	0.14	0.1	0.04	0.06	0	0.14	0	0.22	0.56	0.48	0.28	1.09	0	0	0.31	0.7	0.71	0.5
BAHD1	0.6	0.42	0.64	0.41	0.38	0.42	0	0.38	0	0.86	0.55	0.53	0.74	0.53	0.35	0.32	0.32	0.33	0	0.87	0	0.37	0.59	0	0.92	0	0.07	0.14	0.07	0	0.15	0.04	0.28	0.13	0	0	0	0.17	0	0	0	0	0.78	0.16	0	0	0.55	0.35	0.22
BAIAP2	11.91	8.81	7.77	12.2	8.39	9.46	9.09	1.18	8.59	30.41	26.33	28.2	27.8	29.06	26.38	24.19	24.38	28.1	21.76	13.26	19.79	19.33	18.11	20.01	17.65	13.48	18.14	0	4.29	4.57	3.71	0	0.39	2.54	0	0.25	6.49	7.46	6.82	8.72	0	6.41	1.57	0	0	29.11	32.72	25.43	28.05
BAIAP2-AS1	0.43	0	0.1	0.1	0.1	0.1	0.1	0.41	0	0.35	0.16	0.27	0.2	0.45	0	0.31	0.47	0.15	0.51	1.67	0.18	0.15	0	0	0.65	0.44	0.22	0.14	0	0.19	0	0.36	0.25	0	0	0.16	0.18	0.18	0.07	0	0	0.1	0.94	0.27	0	0.37	0.19	0	0.29
BAIAP2L1	0.06	0	0	0	0	0	0	0	0	0.59	0.77	0.52	0.98	0.67	0.67	0.32	0	0	1.95	5.05	2.16	1.54	1.07	1.46	2.29	0.72	0.96	0.67	0	0.65	0	1.03	0.85	0	0.82	0.97	0.7	0	0	0	0	0	0.62	0	0	1.96	2.79	1.97	2.47
BAIAP2L2	0	0	0	0.51	0	0.5	0	0	0	0	0	0	0	0.18	0	0	0	0	12.15	20.03	9.83	13.81	12.75	9	9.88	9.45	5.81	0.19	0.57	0	0	0.28	0	0	0	0	0.22	0	0	0	0	0	0.51	0	0	0.89	2.02	1.77	1.4
BAIAP3	0	0.24	0.14	0.12	0	0.16	0	0	0.14	0	0	0	0.12	0	0	0	0	0	0	0.58	0	0.09	0.06	0.14	0.46	0	0	0	0	0	0	0	0	0	0	0	0	0	0.07	0	0	0	0	0	0	0	0	0.1	0
BAK1	202.81	219.31	248.37	217.23	236.65	267.78	201.65	187.64	204.08	193.44	198.32	196.67	222.32	211.17	199.27	183.64	182.29	186.02	328.79	239.07	356.03	326.45	354.93	358.98	273.2	317.71	327.46	680.48	619.41	607.29	725.63	723.2	677.13	563.58	583.76	544.74	302.51	312.39	312.97	351.49	327.48	295.36	206.18	214.93	296.73	114.21	130.11	141.62	126.54
BAMBI	131.73	112.69	93.3	116.07	94.64	62.8	134.91	112.29	115.73	95.83	99.43	98.3	91.63	100.33	92.81	87.96	89.17	88.74	93.64	50.57	72.69	90.14	77.45	75.72	73.35	68.79	79.16	106.35	138.26	155.96	76.99	103.69	147.26	118.74	128.61	150.16	44.06	44	37.68	47.22	39.68	41.69	26.99	30.51	35.7	70.84	71.51	57.19	69.76
BANCR	0	0	0	0	0	0	0	0	0	0	0	0	0	0	0	0	0	0	0	0	0	0	0	0	0	0	0	0	0	0	0	0	0	0	0	0	0	0	0	0	0	0	0	0	0	0	0	0	0
BANF1	0	0	0	0	0	0	0	0	0.58	0	0	0	0	0	0	0.24	0	0	0	3.74	0	0.19	0.39	0.25	0.58	0	0	0	0	0	0	0.22	0	0	0	0.83	0	0	0	0	0	0	2.33	0.48	0	0	0	0	0
BANF2	0	0	0	0	0	0	0	0	0	0	0	0	0	0	0	0	0	0	0	0	0	0	0	0	0	0	0	0	0	0	0	0	0	0	0	0	0	0	0	0	0	0	0	0	0	0	0	0	0
BANK1	0	0	0	0	0	0	0	0	0	0	0	0	0	0	0	0	0	0	0	0	0	0	0	0	0	0	0	0	0	0	0.1	0	0	0	0.12	0	0	0	0	0	0	0	0	0	0	0	0	0	0
BANP	0.46	0.55	0	0.85	0.4	0	0	0	0	0	0	0	0	0.16	0.22	0	0	0	0.55	1.72	0	0	0	1.61	1.22	0.89	0	0	0	0	0	0	0	0	0	0	0	0	0.48	0.37	0	0	0	0	0	0.81	0.57	0	0.24
BAP1	2574.5	2763.23	2950.44	2591.5	2816.04	3092.77	2497.35	2581.68	2732.96	1367.54	1324.33	1313.03	1371.05	1380.1	1289.24	1308.8	1315.97	1276.62	1555.85	1084.29	1686.68	1511.76	1522.85	1592.24	1345.59	1531.77	1597.46	1791.65	1613.01	1611.76	1794.47	1852.18	1681.76	1577.44	1591.56	1583.38	1307.57	1400.16	1384.17	1475.73	1312.05	1241.67	999.53	982.64	1365.13	1459.14	1516.01	1715.82	1446.81
BARD1	0	0	0	0	0	0	0	0	0	0	0	0	0	0	0	0	0	0	0	0.06	0	0	0	0	0	0	0	0	0	0	0	0	0	0	0	0	0	0	0	0	0	0	0	0	0	0	0	0	0
BARHL1	0	0	0	0	0	0	0.47	0	0	0	0	0	0	0	0	0	0	0	0	0.51	0	0	0	0	0	0	0	0	0	0	0	0	0	0	0	0	0.25	0	0	0	0	0	0	0	0	0	0	0	0
BARHL2	0	0	0	0	0	0	0	0	0	0	0	0	0	0	0	0	0	0	0	0	0	0	0	0	0	0	0	0	0	0	0	0	0	0	0	0	0	0	0	0	0	0	0	0	0	0	0	0	0
BARX1	0	0	0	0	0	0	0	0	0	0	0	0	0	0	0	0	0	0	0	0	0	0	0	0	0	0	0	0	0	0.14	0	0	0	0	0	0	0	0	0	0	0	0	0.48	0	0	0	0	0	0
BARX2	0	0	0	0	0	0	0	0	0	0	0	0	0	0	0	0	0	0	0.13	5.92	0.19	0	0.63	0	2.42	0.11	0.37	0	0.12	0	0	0	0	0	0	0	0	0	0	0	0	0	0	0	0	0	0	0	0
BASP1	18.53	27.99	111.02	310.69	242.53	112.22	27.16	18.76	24.43	137.31	147.68	154.91	130.32	136.78	152.33	131.62	72.46	73.69	7.8	33.62	46.86	59.9	59.47	49.76	0.88	26.4	53.37	10.27	1.42	9.73	1.4	10.03	2.28	0.57	9.78	76.53	30.71	30.46	20.16	16.13	4.9	21.02	14.11	12.56	9.26	80.49	81.58	719.65	75.32
BASP1P1	0.78	0.97	0.96	0.57	0.38	0.93	1.18	1.04	0.68	0.17	0	0.35	0.17	0.34	0	0.52	0	0.51	0.19	0	0	0	0.1	0	0	0	0	0.18	0	0	0.17	0	0.17	0	0	0	1.01	0.2	0	0.49	0.39	0.59	0.47	0.84	0.81	0.25	0.2	0.25	0.25
BATF	125.51	107.9	98.36	106.1	91.25	74.41	132.82	112.24	117.33	291	308.45	284.96	280.63	296.33	289.26	272.81	294.12	305.87	448.21	315.77	421.58	418.27	423.68	407.37	406.43	425.48	479.15	404.62	382.77	471.82	368.62	387.61	450.96	413.66	452.88	452.93	412.74	443.75	416.02	444	418.7	400.32	296.56	296.09	422.8	80.72	86.48	66.8	83.98
BATF2	0	0	0	0	0	0	0	0	0	0	0	0	0	0	0	0	0	0	0.21	0.9	0	0.15	0	0	0.54	0.16	0	0	0	0	0	0.37	0	0.28	0.44	0.2	0	0	0	0	0	0	1.24	0	0	0	0	0	0
BATF3	492.53	546.47	562.83	519.19	541.62	641.88	464.21	472.31	521.69	108.05	114.11	102.59	106.45	106.81	101.55	102.05	101.19	92.51	68.78	47.51	66.66	66.08	62.5	64.37	46.66	62.42	66.81	478.34	468.95	446.87	517.45	508.78	460.06	396.67	421.2	424.28	276.82	317.58	279.49	320.41	275.03	257.2	214.19	210.1	257.63	107.1	110.16	121.93	102.98
BAX	1855.58	1687.31	1444.98	1630.73	1407.63	1141.74	1706.04	1538.11	1531.19	1328.64	1296.28	1323.27	1247.89	1260.7	1233.19	1182.51	1251.62	1228.45	1983.07	1417.76	1949.62	1943.03	1918.65	1885.41	1698.83	1871.6	1856.85	2117.59	2344.05	2482.98	1772.51	1990.84	2389.53	2099.48	2026.83	2259	1237.86	1230.5	1267.9	1204.16	1082.51	1124.8	762.26	677.18	1043.86	2551.29	2340.29	1870.65	2372.28
BAZ1A	0.95	1.13	1.43	1.06	1.26	1.48	0	0.71	0	1.66	1.73	1.9	1.61	1.82	1.58	1.3	1.34	1.1	2.2	1.17	3	2.31	2.78	2.37	1.96	1.25	2	1.78	1.97	1.41	2.69	1.69	2.2	0.32	1.82	1.4	2.23	2.26	2.91	2.75	2.82	2.28	1.92	0.72	1.05	1.35	1.98	1.83	1.7
BAZ1B	0.24	0.57	0.93	0.87	0.34	0.42	0.41	0.83	0	0.34	0.19	0.26	0.26	0.14	0.42	0.19	0.13	0.16	0.33	1.55	0.64	0.47	0.66	0.55	1.01	0.64	0.07	0.72	0.51	0	0.45	0.75	0.49	0.2	0.52	0.74	0.46	0.38	0.35	0.18	0.28	0.3	1.25	0.45	0.3	0.53	0.67	0.81	0.75
BAZ2A	0.14	0.06	0.16	0.3	0.29	0.17	0.41	0.32	0.31	0	0.09	0.06	0.28	0.21	0.06	0.19	0.19	0.29	0.22	3.2	0.16	0.22	0.55	0.27	1.64	0.54	0.19	0.18	0.3	0.25	0.32	0.45	0.43	0.53	0.22	0.18	0.09	0.1	0	0.2	0.24	0.16	2.22	0.24	0.14	0.23	0.22	0.28	0.22
BAZ2B	2.65	3.48	4.08	2.58	2.79	3.42	2.94	2.97	2.94	7.34	2.29	4.05	2.32	1.96	3.07	4.23	2.26	3.87	6.19	6.6	6.7	7.54	5.69	5.96	5.17	5.37	6.85	3.81	2.98	4.17	1.99	3.51	1.38	3.86	1.99	3.94	1.95	3.81	4	2	1.98	1.82	3	1.75	3.82	4.02	4.41	4.28	2.96
BBC3	9.18	9.61	9.9	8.21	10.5	9.72	3.92	2.58	3.34	4.82	4.75	5.61	4.23	6.45	6.02	4.73	3.83	3.58	12.4	9.55	15.86	14.32	14.19	11.36	6.61	5.41	7.41	15.85	12.67	9.19	16.72	15.56	15.14	8.04	12.57	10.64	5.83	5.81	4.73	7.63	6.61	6.79	4.76	1.18	2.51	8.2	10.72	11.14	12.29
BBIP1	0	0	0	0	0	0	0	0	0	0	0	0	0	0	0	0	0	0	0	0	0	0	0	0	0	0	0	0	0	0	0	0	0	0.17	0	0	0	0	0	0	0	0	0	0	0	0	0	0	0
BBOF1	0	0	0	0	0	0	0	0	0	0	0	0	0	0	0	0.06	0	0	0	0	0	0	0	0	0	0	0	0	0	0	0	0	0	0	0	0	0	0	0	0	0	0	0	0	0	0	0	0	0
BBOX1	0	0	0	0	0	0	0	0	0	0	0	0	0	0	0	0	0	0	0	0	0	0	0	0	0	0	0	0	0	0	0	0	0	0	0	0	0	0	0	0	0	0	0	0	0	0	0	0	0
BBOX1-AS1	0	0	0	0	0	0	0	0	0	0	0	0	0	0	0	0	0	0	0	0	0	0	0	0	0	0	0	0	0	0	0	0	0	0	0	0	0	0	0	0	0	0	0	0	0	0	0	0	0
BBS1	0	0	0	0	0.09	0	0	0	0	0	0	0	0	0	0	0	0	0	0	1.76	0	0	0	0.07	0.67	0.3	0	0	0	0	0	0	0	0	0	0	0	0	0	0	0	0	1.63	0	0	0	0.21	0	0
BBS10	0	0	0	0	0	0	0	0	0	0	0	0	0	0	0	0	0	0	0	0	0	0	0	0	0	0	0	0	0	0	0	0	0	0	0	0	0	0	0	0	0	0	0	0	0	0	0	0	0
BBS12	0	0	0	0	0	0	0	0	0	0	0	0	0	0	0	0	0	0	0	0	0	0	0	0	0	0	0	0	0	0	0	0	0	0	0	0	0	0	0	0	0	0	0	0	0	0	0	0	0
BBS2	0	0	0	0	0	0	0	0	0	0	0	0	0	0	0	0	0	0	0	0	0	0	0	0	0	0	0	0	0	0	0	0	0	0	0	0	0	0	0	0	0	0	0	0	0	0	0	0	0
BBS4	0	0	0	0	0	0	0	0	0	0	0	0	0	0	0	0	0	0	0	0.73	0	0	0	0	0.29	0	0	0	0	0	0	0	0	0	0	0	0	0	0	0	0	0	0	0	0	0	0	0	0
BBS5	0	0	0	0.1	0	0	0	0	0	0	0	0	0	0	0	0	0.09	0	0.07	0.65	0	0	0	0	0	0	0	0	0	0	0	0	0	0	0	0	0	0	0	0	0	0	0.26	0	0	0	0	0	0
BBS7	0	0	0	0	0	0	0	0	0	0	0	0	0	0	0	0	0	0	0	0	0	0	0	0	0	0	0	0	0	0	0	0	0	0	0	0	0	0	0	0	0	0	0	0	0	0	0	0	0
BBS9	0	0	0	0.05	0	0	0	0	0	0	0	0	0	0	0	0	0	0	0	0	0	0	0	0	0	0	0	0	0	0	0	0	0	0	0	0	0	0	0	0	0	0	0	0	0	0	0	0	0
BBX	0.06	0.05	0	0.04	0	0	0	0.2	0.04	0	0	0.02	0.09	0	0	0	0	0.02	0	0.53	0	0	0	0	0.37	0.05	0	0.02	0.05	0	0.03	0.04	0	0	0	0.04	0	0	0	0	0	0	0.42	0	0	0	0	0	0
BCAM	187.56	164.41	160.03	175.06	150.84	138.11	186.19	187.39	182.52	1310.06	1869.55	1329.88	1694.27	1272.63	1368.88	1602.52	1422.1	1436.11	665.04	434.02	573.93	569.63	580.56	543.99	559.87	611.07	614.29	102.3	95.77	119.1	88.12	93.19	111.52	108.32	101.06	113.52	107.06	108.89	112.09	108.89	95.67	101.21	70.49	69.92	109.08	737.67	770.86	637.55	731.8
BCAN	1.64	1.15	0	1.92	2.18	1.35	1.39	2.51	1.93	0	0	0	0	0	0	0	0	0	0	0.79	0.17	0	0	0	0	0	0	0	0	0	0.15	0.16	0	0	0	0	0	0	0	0	0	0	0	0	0	0	0	0	0
BCAP29	0.04	0	0.07	0	0.12	0	0	0.08	0	0	0	0	0	0.07	0	0	0	0	0	0.11	0	0	0	0	0	0	0	0	0	0	0	0	0	0	0	0	0.06	0	0	0	0	0	0.15	0	0	0	0	0	0
BCAP31	0.28	0	0.48	0.18	0	0	0	0.2	0.31	0.3	0	0.07	0	0	0	0.27	0	0	0	9.36	0.64	0	1.33	0.81	3.17	0.13	0.62	0	0.54	0	0.27	0.16	0	0.67	0.22	0.17	0	0	0	0	0	0	3.47	0	0	0	0.51	0.59	0
BCAR1	100.53	118.84	136.63	104.75	111.15	133.47	95.07	101.61	106.4	81.79	68.07	66.9	82.35	76.35	71.22	80.97	68.09	65.52	193.98	127.39	229.77	168.07	186.42	191.17	160.06	190.63	199.9	198.19	158	133.06	175.63	180.98	135.6	142.18	171.43	139.74	170.48	173.09	188.43	195.76	173.99	162.75	150.87	135.91	197.58	71.43	84.06	105.96	67.19
BCAR3	24.04	16.85	22.4	25.25	18.11	24.9	21.35	14.07	18.44	22.7	16.39	15.69	15.54	15.93	16.24	20.68	14.35	13.17	32.38	22.08	37.63	47.65	29.49	51.71	45.01	29.66	48.14	24.67	39.9	29.41	24.04	24.09	30.06	19.65	26.87	24.58	16.4	16.98	15.57	17.57	24.12	26	16.98	13.52	25.25	20.4	22.53	31.77	20.77
BCAR4	0	0	0	0	0	0	0	0	0	0	0	0	0	0	0	0	0	0	0	0	0	0	0	0	0	0	0	0	0	0	0	0	0	0	0	0	0	0	0	0	0	0	0	0	0	0	0	0	0
BCAS1	24.68	30.63	48.6	40.91	29.53	35.66	23.43	23.47	27.28	11.97	7.96	9.81	6.96	9.71	8.98	10.3	10.35	10.55	87.5	59.38	99.73	88.57	89.29	158.93	67.01	79.54	90.03	6.85	6.99	6.46	6.62	8.11	7.08	5.07	5.91	6.65	2.33	3.51	3.1	3.57	6.42	3.76	6.26	1.36	0.31	40.5	42.84	53.68	44.62
BCAS2	0	0	0	0	0	0	0	0	0	0	0	0	0	0	0	0	0	0	0	0.58	0	0	0	0	0	0	0	0	0	0	0	0	0	0	0	0	0	0	0	0	0	0	0	0	0	0	0	0	0
BCAS3	0	0	0	0	0	0	0	0.19	0	0	0	0	0	0	0	0.05	0	0	0	0	0	0	0	0	0	0.09	0	0	0	0	0	0	0	0	0	0	0	0	0	0	0	0	0	0	0	0	0	0	0
BCAS4	0	0	0	0	0	0	0	0	0	0	0	0	0	0	0	0	0	0	0	1.21	0	0	0	0	0.29	0	0	0	0	0	0	0	0	0	0	0	0	0	0	0	0	0	0	0	0	0	0	0	0
BCAT1	0.5	0.29	0.43	0.59	0.41	0.41	0.06	0.06	0.28	0	0	0	0	0.13	0	0.08	0	0.17	0	0.05	0	0	0.02	0	0	0	0	0	0	0.03	0	0	0	0	0	0	0	0.13	0.1	0	0.07	0	0.43	0.05	0	0	0	0	0
BCAT2	0	0	0	0	0	0	0.16	0	0	0	0	0	0	0	0	0	0	0	0	0.41	0	0	0	0	0	0	0	0	0	0	0	0	0	0	0	0	0	0	0	0	0	0	0	0	0	0	0	0.49	0
BCCIP	0	0	0	0	0	0	0	0	0	0	0	0	0	0	0	0	0	0	0	0	0	0	0	0	0.62	0	0	0	0	0	0	0	0	0	0	0	0	0	0	0	0	0	0.39	0	0	0	0	0	0
BCDIN3D	0	0	0	0	0	0	0	0	0	0	0	0	0	0	0	0	0	0	0	0	0	0	0	0	0	0	0	0	0	0	0	0	0	0	0	0	0	0	0	0	0	0	0	0	0	0	0	0	0
BCDIN3D-AS1	0	0	0	0	0	0	0	0	0	0	0	0	0	0	0	0	0	0	0	0	0	0	0	0	0	0	0	0	0	0	0	0	0	0	0	0	0	0	0	0	0	0	0	0	0	0	0	0	0
BCHE	0	0	0	0	0	0	0	0	0	0	0	0	0	0	0	0	0	0	0	0	0	0	0	0	0	0	0	0	0	0	0	0	0	0	0	0	0	0	0	0	0	0	0	0	0	0	0	0	0
BCKDHA	0	0	0	0	0	0	0	0	0	0	0	0	0	0	0	0	0.34	0	0	1.44	0.19	0	0	0	0	0	0	0	0.23	0	0	0	0	0	0	0	0	0	0	0	0	0	0.82	0	0	0	0	0.26	0
BCKDHB	0	0	0	0	0	0	0	0	0	0	0	0	0	0	0	0	0	0	0	0	0	0	0	0	0	0	0	0	0	0	0	0	0	0	0	0	0	0	0	0	0	0	0	0	0	0	0	0	0
BCKDK	0	0	0	0	0	0.42	0	0	0	0.09	0	0	0.31	0	0.39	0.63	0	0	0	1.15	0	0.3	0.45	0.29	1.09	0	0	0	0	0	0	0.36	0	0.36	0	0	0	0	0	0	0.36	0	1.24	0	0	0.47	0.47	0	0
BCL10	101.93	111.4	114.68	101.38	102.66	127.13	92.08	102.88	97.5	88.94	85.58	80.51	92.03	91.46	85.98	86.63	91.87	84.17	209.82	151.5	229.6	207.25	210.75	215.08	174.95	199.9	204.42	313.33	290.14	283.49	332.28	328.36	290.65	255.12	260.35	254.03	73.71	79.77	75.69	79.53	63.87	64.46	42.98	47.6	66.55	76.61	76.26	89.6	73.34
BCL11A	75.71	66.17	77.1	72.13	66.09	99.9	60.35	58.96	62.71	111.14	102.8	99.27	109.32	111.61	123.23	129.96	102.14	103.11	122.55	99.35	141.78	131.72	133.99	122.43	98.27	120.27	134.07	59.09	52.16	46.52	42.01	57.69	51.47	15.58	46.84	36.87	110.83	122.4	97.98	134.11	88.25	77.4	32.72	66.17	83.01	23.16	25.25	22.08	19.76
BCL11B	41.68	49.95	55.04	46.02	51.91	31.54	37.53	39.48	37.88	63.04	118.2	117.81	130.18	129.17	56.89	50.02	56.72	53.65	46.45	73.59	126.93	43.75	47.54	55	84.68	95.11	47.83	137.28	122.23	52.2	60.96	132.89	123.51	45.59	110.38	61.13	79.07	86.04	164.25	83.5	163.92	153.31	51.81	47.22	90.91	23.01	24.92	31.32	25.91
BCL2	1215.54	1510.12	1716.42	1358.19	1565.88	1871.36	1120.12	1309.68	1331.24	631.02	575.78	578.43	644.07	650.92	587.74	585.34	589.84	535.08	481.43	387.61	631.55	501.32	530.17	560.73	478.57	520.68	517.03	980.73	834.82	708.49	975.38	930.25	826.21	757.81	780.59	714.14	885.82	986	958.5	1000.59	958.41	841.07	689.65	584.78	884.34	1886.51	2040.37	2611.04	1816.42
BCL2A1	49.53	64.56	60.58	47.64	69.59	71.2	60.32	69.67	52.44	31.52	26.13	26.88	37.44	28.33	23.25	36.31	32.08	29.76	22.25	10.49	19.38	18.76	10.91	16.22	14.32	12.84	17.25	102.46	100.29	75.18	103.22	92.54	78.31	87.91	79.62	86.9	20.1	29.67	18.23	14.5	13.63	15.22	12.14	10.03	16.09	5.41	3.83	4.13	5.48
BCL2L1	173.78	141	165.93	149.83	180.3	194.41	103.47	135.6	118.77	515.06	1012.28	407.44	567.03	620.81	973.02	525.5	422.99	547.04	540.92	412.5	535.84	528.26	518.86	600.82	405.29	482.72	452.05	118.74	118.08	132.73	149.92	139.73	109.85	98.52	101.02	85.95	59.7	83.54	58	62.02	74.32	73.05	55.61	32.67	60.77	125.05	122.14	183.24	122.87
BCL2L10	0	0	0	0	0	0.25	0	0	0	0	0	0	0	0	0	0	0	0	0	1.3	0.6	1.85	0.68	0	1.03	0	0	0	0	0	0	0	0	0	0	0	0	0	0	0	0	0	0	0	0	0	0	0	0
BCL2L11	47.48	39.05	29.26	30.84	28.13	19.7	41.49	34.14	31.9	65.51	68.93	69.29	58.23	64.66	58.9	61.99	64.65	61.67	70.14	49.42	62.23	65.31	62.1	58.7	55.94	60.05	60.85	53.8	57.01	59.95	31.45	36.01	50.6	43.41	51.73	48	50.89	47.72	50.17	44.38	43.64	39.56	29.02	23.89	42.23	52.75	63.33	44.85	46.43
BCL2L12	0	0	0	0	0	0	0	0.3	0	0.2	0.21	0	0.36	0	0	0	0	0	0	2.15	0	0	0.18	0.17	0.99	0.28	0	0	0	0.32	0	0.36	0	0	0.23	0	0	0	0	0	0	0	2.4	0	0	0.24	0	0	0
BCL2L13	0.07	0.07	0.04	0	0.06	0	0	0.23	0.07	0	0	0	0	0	0	0.08	0.08	0.08	0.09	0.46	0	0	0	0	0.21	0	0	0	0	0.06	0	0	0	0	0	0	0	0	0	0	0	0	0.29	0	0	0	0	0	0.07
BCL2L14	0	0	0	0	0	0	0	0	0	0	0	0	0	0	0	0	0	0	0	0	0	0	0	0	0	0	0	0	0	0	0	0	0	0	0	0	0	0	0	0	0	0	0	0	0	0	0	0	0
BCL2L15	0	0	0	0	0	0	0	0	0	0	0	0	0	0	0	0	0	0	0	0	0	0	0.09	0	0	0	0	0	0	0	0	0	0	0	0	0	0	0	0	0	0	0	0	0	0	0	0	0	0
BCL2L2	0.18	0.46	0.24	0.18	0.12	0.36	0.31	0.26	0.22	0.28	0.27	0.22	0.27	0.36	0.32	0.3	0.58	0.11	0.49	2.69	0.55	0.43	0.71	0.33	1.44	0.81	0.49	0.43	0.17	0.32	0.27	0.17	0.27	0.37	0.12	0.15	0	0	0	0.09	0	0	1.77	0.34	0.19	0.35	0.39	0.86	0.26
BCL2L2-PABPN1	0.18	0.14	0.07	0	0.04	0.02	0.06	0	0	0.18	0.24	0.08	0.27	0.21	0.16	0.21	0	0.06	0.19	0	0	0.36	0	0	0	0.19	0.09	0.02	0	0.04	0	0	0.01	0	0	0	0.19	0.06	0	0.16	0.08	0.04	0.54	0	0	0.21	0.26	0.4	0.29
BCL3	2337.69	1951.61	1776.6	1975.82	1744.47	1285.21	2442	2171.58	2048.29	1817.39	1862.62	1912.46	1677.47	1781.09	1822.97	1873.64	1756.42	1896.61	3470.28	2339.46	3172.89	3113.99	3217.7	2972.38	3152.92	3342.62	3409.69	2408.02	2298.22	2909.78	1937.58	2238.83	2836.6	2504.54	2777.74	2924.57	2933.8	2998.03	3247.01	3372.71	2737.51	2821.13	2240.91	2213.97	3311.53	2031.99	2043.95	1568.46	2099.6
BCL6	2627.23	2855.22	3210.32	2746.79	2965.34	3482.1	2343.58	2505.86	2711.54	1850.59	1886.22	1721.82	1932.97	1876.84	1792.28	1727.46	1779.74	1705.18	347.55	254.28	387.82	335.6	344.53	376.4	294.88	347.18	354.66	872.09	796.28	788.4	941.33	962.66	875.79	704.62	728.38	737.39	601.08	626.01	625.9	728.49	641.79	582.19	438.64	419.96	609.86	1735.36	1949.11	2507.72	1875.21
BCL6B	2.42	3.63	4.2	3.81	2.75	3.66	2.83	2.78	3.11	2.37	3.83	2.31	3.49	4.74	3.1	3.25	3.66	3.13	2.03	1.48	2.43	3.69	2.79	2.9	1.98	2.67	2.21	2.53	0.71	2.23	3.78	3.12	2.13	1.83	1.33	2.34	7.68	8.31	7.97	11.78	9.5	8.69	5.08	4.13	7.75	4.98	6.94	9.96	6.99
BCL7A	41.52	36.21	33.77	48.22	42.4	29.72	56.75	51.07	45.88	100	84.16	105.77	80.93	83.4	84.35	97.94	77.85	97.51	278.14	199.17	257.32	257.45	253.69	266.78	293.66	245.57	246.69	74.92	84.22	89.01	65.45	101.84	89.05	102.03	72.6	106.32	32.01	41.52	30.28	33.55	29.47	30.4	30	23.55	37.6	144.11	144.94	108.01	139.03
BCL7B	110.75	97.68	90.85	107.08	86.67	83.32	130.42	117.5	125.38	58.94	55.91	63.09	70.04	69.58	74.01	72.31	61.14	78.31	101.7	69.43	87.18	102.9	89.75	92.3	89.02	96.45	100.67	69.71	64.58	84.44	67.69	79.18	86.88	72.93	86.53	82.63	62.27	53.63	65.27	65.62	53.76	53.21	42.29	37.72	63.27	84.78	84.31	67.79	81.75
BCL7C	53.6	23.01	42.8	55.74	26.54	21.45	50.26	55.36	36.87	46.64	31.92	31.41	31.98	34.29	70.12	28.67	55.09	31.86	120.76	93.63	112.21	72.12	132.74	117.57	100.58	99.94	56.25	19.85	15.43	22.77	20.06	42.69	24.03	20.98	19.5	20.62	32.65	28.46	57.31	70.24	56.07	34.46	39.43	32.38	35.31	110.71	119.39	74.01	53.78
BCL9	306.85	247.5	209.93	258.46	220.22	150.45	300.71	273.89	276.81	346.82	326.59	337.59	314.26	318.89	340.27	332.3	311.68	338.12	562.68	385.94	481.25	530.41	516.61	514.22	494.62	537.31	533.73	241.59	257.34	317.66	190.88	235.06	297.85	265.04	254.62	286.36	177.25	184.59	185.03	199.2	171.47	169.74	126.9	116.11	178.04	535.82	522.53	404.64	557.53
BCL9L	10.42	9.16	8.42	10.63	7.97	5.3	9.32	8.72	7.4	13.27	13.34	14.07	13.14	14.75	15.13	13.34	13.41	13.25	20.69	18.64	20.06	24.33	21.1	20.54	22.29	17.48	22.08	4.43	5.06	6.28	3.22	5.07	6.64	4.4	5.45	7.02	14.08	16.01	16.43	19.04	17.7	19.07	17.7	9.79	15.78	11.07	11.25	10.68	11.39
BCLAF1	0	0	0	0	0.05	0.04	0	0	0.05	0	0	0	0.07	0.03	0.04	0	0.05	0.08	0.07	0.84	0.15	0.05	0.07	0	0.37	0.06	0	0.04	0.09	0	0	0	0	0	0	0	0	0	0	0	0	0	0.55	0	0	0.06	0.03	0.06	0
BCO1	0	0	0	0	0	0	0	0	0	0	0	0	0	0	0	0	0	0	0	0	0	0	0	0	0	0	0	0	0	0	0	0	0	0	0	0	0	0	0	0	0	0	0	0	0	0	0	0	0
BCO2	0	0	0	0	0	0	0	0	0	0	0	0	0	0.07	0	0	0	0	0	0	0	0	0	0	0	0	0	0	0	0	0	0	0	0	0	0	0	0	0	0	0	0	0	0	0	0	0	0	0
BCOR	251.4	278.79	304.04	256.04	281.82	336.63	223.52	255.89	250.78	270.3	262.23	248.03	294.26	284.69	258.94	256.47	247.42	246.49	796.61	555.8	866.12	779.27	777.5	824.3	668.71	746.85	779.36	320.57	314.07	299.56	325.95	346.35	317.25	258.51	265.21	265.68	241.53	271.16	242.31	284	251.91	225.07	164.55	152.37	216.53	1298.1	1374.77	1651.1	1321.18
BCORL1	0	0.06	0.09	0	0	0	0	0.16	0	0	0	0	0	0	0	0	0	0	0	1.34	0	0	0.12	0	0.53	0.07	0	0	0	0	0	0	0.05	0	0	0	0.06	0	0	0.09	0	0.09	0.37	0	0	0	0.1	0	0
BCORP1	0	0.18	0.15	0.09	0	0	0	0	0	0	0	0	0	0	0	0	0	0	0	0	0	0	0	0	0	0	0	0	0	0	0	0	0	0	0	0	1	0.4	0	0	0.4	0	0.51	0.29	0.1	0	0	0.13	0
BCR	1071.49	922.04	854.51	997.79	880.69	743.67	983.73	905.74	917.51	926.99	918.88	930.29	891.98	916.17	886.36	853.02	864.15	864.85	996.36	681.27	920.89	952.6	947.07	947.67	844.48	908.04	929.23	892.9	881.25	1007.32	756.72	903.12	996.81	828.38	855.53	918.79	690.11	708.05	722.63	776.78	688.06	646.45	469.76	419.71	654.12	1174.83	1160.36	973.64	1192.06
BCRP2	0	0	0	0	0	0	0	0	0	0	1.98	0	0.98	0	0	0	0	0	0	0	1.11	2.08	0	0	0	0	0	0	0	0	0	0	0	0	0	0	0	0.98	0	0	0	0	0	0	0	65.94	66.96	43.57	70.2
BCRP3	110.27	92.54	77.12	89.99	72.13	56.47	101.95	95.5	93.92	132.2	127.81	120.4	114.17	117.89	111.4	127.87	106.31	117.21	169.68	105.07	165.83	177.75	162.11	169.83	151.66	158.46	180.23	52.25	0	96.15	45.18	0	0	41.54	0	91.83	69.14	64.43	60.28	69.16	60.15	59	42.89	20.21	72.59	217.85	227.29	155.37	211.76
BCS1L	0	0	0	0	0	0	0	0	0	0	0	0	0	0	0	0	0	0	0	1.53	0	0	0	0	0	0	0	0	0	0	0	0	0	0	0	0	0	0	0	0	0	0	0.61	0	0	0	0	0	0
BCYRN1	0	0	0	0.23	0.23	0	0	0	0	0	0	0	0	0	0	0	0	0	0	0	0	0	0	0	0	0	0	0	0	0	0	0	0	0.11	0	0	0	0	0	0	0	0	0	0	0	0	0	0	0
BDH1	0.1	0	0	0	0	0.12	0	0.2	0	0	0	0	0	0.19	0.17	0	0.11	0	0	0	0	0	0	0	0	0	0	0.09	0	0	0	0.2	0	0	0	0	0	0	0	0	0	0	0	0	0	0.26	0.17	0.26	0.19
BDH2	0	0	0	0	0	0	0	0	0	0	0	0	0	0	0	0	0	0	0	0	0	0	0	0	0	0	0	0	0	0	0	0	0	0	0	0	0	0	0	0	0	0	0	0	0	0	0	0	0
BDKRB1	0	0	0	0	0	0	0	0	0	0	0	0	0	0	0	0	0	0	0	0.79	0	0	0	0	0	0	0	0	0	0	0	0	0	0	0	0	0	0	0	0	0	0	0	0	0	0	0	0	0
BDKRB2	0	0	0	0	0	0	0	0	0	0	0	0	0.05	0	0	0.14	0	0	0	0.41	0	0	0	0.21	0.29	0.16	0.1	0	0	0	0	0	0	0	0	0	0	0	0	0	0	0	0.18	0	0	0	0	0	0
BDNF	0	0	0	0	0	0	0	0	0	0	0	0	0	0	0	0.02	0	0	0	0	0	0	0.05	0	0	0	0	0	0	0	0	0	0	0	0	0	0	0	0	0	0	0	0	0	0	0	0	0	0
BDNF-AS	0	0	0	0	0	0	0	0	0	0	0	0	0	0	0	0	0	0	0	0	0	0	0	0	0	0	0	0	0	0	0	0	0	0	0	0	0	0	0	0	0	0	0	0	0	0	0	0	0
BDP1	1.25	1.02	1.3	0.96	1.2	1.26	0.71	0	0	1.17	1.45	1.23	1.47	1.56	1.57	1.26	1.55	0	1.82	1.64	1.97	1.62	1.75	2.03	2.2	1.96	1.8	0	0	0.6	0	0.82	0	0.03	0.76	0.64	1.11	0.91	1.01	0	0.82	1.1	1.45	1.47	0	1.92	1.96	2.27	0
BEAN1	1.73	1.15	0	1.24	0.94	0.77	0	0	0.15	1.39	1.34	1.67	2.33	1.51	1.52	2.13	0.1	1.92	0.75	0	0.25	0	0	0	0	0	0	0	0	0	0	0	0	0	0	0	0	1.27	0	1.22	0.54	0	0.38	0	0	0	0	0	0
BEAN1-AS1	0	0	0	0	0	0	0	0	0	0	0	0	6.07	5.94	5.21	0	0	0	0	0	1.23	0	0	0	0	0	0	0	0	0	0	0	0	0	0	0	0	0	0	0	6.36	0	1.68	0	0	0	1	0	0
BECN1	0	0	0	0.1	0	0	0.05	0.06	0	0	0.14	0	0	0.18	0	0	0.36	0.04	0	1.4	0	0	0.31	0	0.44	0.2	0	0.1	0	0	0	0	0	0.14	0	0	0	0	0	0	0	0	0.84	0	0	0.11	0	0	0
BECN2	0	0	0	0.17	0	0	0	0	0	0	0	0	0	0	0	0	0	0	0	0	0	0	0	0	0	0	0	0	0	0	0	0	0	0	0	0	0	0	0	0.17	0	0	0	0.37	0	0	0	0	0
BEGAIN	0	0	0.12	0	0	0	0	0	0	0	0	0	0	0	0	0	0	0	0	0.88	0.2	0.16	0	0	0.34	0	0	0	0	0	0	0	0	0	0	0	0	0	0	0	0	0	0	0	0	0	0	0	0
BEND2	0	0	0	0	0	0	0	0	0	0	0	0	0	0	0	0	0	0	0	0	0	0	0	0	0	0	0	0	0	0	0	0	0	0	0	0	0	0	0	0	0	0	0	0	0	0	0	0	0
BEND3	0	0	0	0	0	0	0	0	0	0	0	0	0	0.06	0	0	0	0	0.07	0.2	0	0	0	0	0	0	0	0	0.05	0	0	0	0	0	0	0	0	0	0	0	0	0	0.16	0	0	0	0.07	0.03	0
BEND3P3	0.02	0.04	0	0	0	0	0.04	0	0	0.02	0	0	0.03	0.03	0	0.03	0	0	0.08	0.72	0.12	0.05	0.09	0.15	0.39	0.24	0.11	0.03	0.04	0	0.08	0	0.07	0.07	0	0	0	0.04	0	0.04	0.04	0.04	0.12	0	0.04	0	0.08	0.04	0
BEND4	0	0.08	0	0	0.05	0	0	0	0	0	0	0	0	0.03	0	0	0	0	0.06	0	0	0	0	0.05	0	0	0	0	0	0	0	0	0	0	0	0	0	0	0	0	0	0	0	0	0	0.21	0.19	0.08	0.21
BEND5	0	0	0	0	0	0	0	0	0	0	0	0	0	0	0	0	0	0	0	0	0	0	0	0	0	0	0	0	0	0	0	0	0	0	0	0	0	0	0	0	0	0	0	0	0	0	0	0	0
BEND6	0.26	0.51	0.7	0.84	0.7	0	0.38	0	0.32	0	0	0	0	0	0	0	0	0	0	0	0	0	0	0	0	0	0	0	0	0	0	0	0	0	0	0	0.53	0.41	0.43	0.44	0.31	0.34	0.37	0.15	0.11	0	0.11	0.24	0.11
BEND7	0	0	0	0	0	0	0	0	0	0	0	0	0	0	0	0	0	0	0	0	0	0	0	0	0	0	0	0	0	0	0	0	0	0	0	0	0	0	0	0	0	0	0	0	0	0	0	0	0
BEST1	0	0	0	0	0	0.13	0	0.13	0	0	0	0	0	0	0	0	0	0	0	0	0	0	0	0	0	0	0	0	0	0	0	0	0	0	0	0	0	0	0	0	0	0	0	0	0	0	0	0	0
BEST2	0	0	0	0	0	0	0	0	0	0	0	0	0	0	0	0	0	0	0	0	0	0	0	0	0	0	0	0	0	0	0	0	0	0	0	0	0	0	0	0	0	0	0	0	0	0	0	0	0
BEST3	0	0	0	0	0	0	0	0	0	0	0	0	0	0	0	0	0	0	0	0	0	0	0	0	0	0	0	0	0	0	0	0	0	0	0	0	0	0	0	0	0	0	0	0	0	0	0	0	0
BEST4	0	0	0	0	0	0	0.2	0	0	0	0	0	0	0	0	0	0	0	0	0	0	0	0	0	0	0	0	0	0	0	0	0	0	0	0	0	0	0	0	0	0	0	0	0	0	0	0	0	0
BET1	0	0	0	0	0	0	0	0	0	0	0	0	0	0.05	0	0	0	0	0	0	0	0	0	0	0	0	0	0	0	0	0	0	0	0	0	0	0	0	0	0	0	0	0	0	0	0	0	0	0
BET1L	0	0	0	0	0	0.27	0.19	0.68	0.23	0.17	0.1	0	0.17	0	0.2	0.1	0.23	0	0	3.37	0	0	0.34	0.22	1.27	0.15	0	0	0	0.1	0	0.13	0.2	0	0	0.25	0	0.27	0.08	0.15	0.15	0	2.23	0.33	0.12	0	0	0.39	0
BEX1	0	0	0	0	0	0	0	0	0	0	0	0	0	0	0	0	0	0	0	0	0	0	0	0	0	0	0	0	0	0	0	0	0	0	0	0	0	0	0	0	0	0	0	0	0	0	0	0	0
BEX2	0	0	0	0	0	0	0	0.44	0	0	0	0	0	0	0	0.16	0	0	0	4.92	0	0	1.25	0.4	1.49	0.95	0	0	0	0	0	0	0	0	0	0	0	0	0	0	0	0	0	0	0	0	0	0.38	0
BEX3	0.11	0.11	0	0	0.11	0.22	1.22	0.59	0.56	0.1	0.19	0.19	0.38	0	0	0	0.2	0.1	0.33	9.17	0.45	0.77	1.13	0.56	2.77	0.23	1.52	0.31	0.64	0	0.3	0	0.51	0.3	0	0.11	0.29	0.35	0.24	0	0	0.05	5.05	0.98	0.58	0	0.36	0.32	0.24
BEX4	0	0	0	0	0	0	0.26	0	0	0	0	0	0	0	0	0	0	0	0	4.18	0	0	0.52	0.26	2.87	0	0	0	0	0	0	0	0	0	0	0	0	0	0	0	0	0	1.15	0	0	0	0	0	0
BEX5	0	0	0	0	0	0	0	0	0	0	0	0	0	0	0	0	0	0	0	1.58	0	0	0	0	0	0	0	0	0	0	0	0	0	0	0	0	0	0	0	0	0	0	0	0	0	0	0	0	0
BFAR	0	0	0.14	0	0.22	0	0	0.12	0	0.07	0	0	0.13	0.11	0	0.07	0	0.1	0	0	0.13	0	0	0.14	0.18	0	0	0	0	0	0	0	0	0	0	0	0.12	0	0	0	0	0	0.36	0	0	0	0	0	0
BFSP1	0	0	0	0	0	0	0	0	0	0	0	0	0	0	0	0	0	0	0	0	0	0	0	0	0	0	0	0	0	0	0	0	0	0	0	0	0	0	0	0	0	0	0	0	0	0	0	0	0
BFSP2	0	0	0	0	0	0	0	0	0	0	0	0	0	0	0	0	0	0	0	0	0	0	0	0	0	0	0	0	0	0	0	0	0	0	0	0	0	0	0	0	0	0	0	0	0	0	0	0	0
BFSP2-AS1	0	0	0	0	0	0	0	0	0	0	0	0	0	0	0	0	0	0	0	0	0	0	0	0	0	0	0	0	0	0	0	0	0	0	0	0	0	0	0	0	0	0	0	0	0	0	0	0	0
BGLAP	0	0	0	0	0	0	0	0	0	0	0	0	0	0	0	0	0	0	0	0	0	0	0	0	0	0	0	0	0	0	0	0	0	0	0	0	0	0	0	0	0	0	0	0	0	0	0	0	0
BGLT3	0	0	0	0	0	0	0	0	0	0	0	0	0	0	0	0	0	0	0	0	0	0	0	0	0	0	0	0	0	0	0	0	0	0	0	0	0	0	0	0	0	0	0	0	0	0	0	0	0
BGN	0.96	1.65	1.12	2.36	2.07	2.01	2.01	4.29	2.26	2.47	2.86	1.8	4.06	4.9	3.2	3.64	4.34	3.18	1.51	14.88	1.33	2	2.84	1.13	6.17	2.67	1.44	2.75	5.03	5.02	4.28	8.59	8.57	5.6	4.84	5.43	7.95	8.48	7.45	17.02	14.76	17.02	106.73	14.82	7.22	1.29	0.86	0.66	0.8
BHLHA15	0	0	0	0	0	0	0	0	0	0	0	0	0	0	0	0	0	0	0	0	0	0	0	0	0	0	0	0	0	0	0	0	0	0	0	0	0	0	0	0	0	0	0	0	0	0	0.76	0.16	0.66
BHLHA9	0.07	0	0	0.31	0	0	0	0.17	0	0	0	0	0	0	0	0	0	0	0	0	0	0	0.32	0	0	0	0	0	0	0	0	0	0	0	0	0	0	0	0	0	0	0	0	0	0	0	0	0	0.33
BHLHB9	0	0	0	0	0	0	0	0	0	0	0	0	0	0	0	0	0	0	0	0.25	0	0	0	0	0	0.11	0	0	0	0	0	0	0	0	0	0	0	0	0	0	0	0	0	0	0	0	0	0	0
BHLHE22	0.36	0.13	0.16	0.32	0.1	0.51	0.2	0.03	0.07	1.75	1.82	1.26	0.92	1.62	1.37	1.2	1.53	1.08	0.13	0.05	0.18	0.01	0.07	0.14	0	0.07	0.14	0.42	0.55	0.52	0.26	0.32	0.62	0.18	0.37	0.19	1.66	1.61	1.58	1.34	1.36	1.31	0.97	0.89	0.66	0.44	0.21	0.51	0.41
BHLHE23	0	0	0	0	0	0	0	0	0	0	0	0	0	0	0	0	0	0	0	0	0	0	0	0	0	0	0	0	0	0	0	0	0	0	0	0	0	0	0	0	0	0	0	0	0	0	0	0	0
BHLHE40	1.3	1.5	1.81	1.56	1.79	1.58	1.72	3	2.09	2.39	2.29	2.17	2.59	2.83	2.13	2.94	2.82	2.08	2.27	14.43	2.06	2.27	2.51	1.28	6.77	1.94	2.11	1.39	2.61	1.44	1.11	1.85	1.74	2.38	2.54	1.62	0.38	1.68	0.58	0.88	0.56	0.83	6.65	0.66	0.15	0.84	0.99	1.22	1.06
BHLHE40-AS1	0	0	0	0	0	0	0	0	0	0	0	0	0	0	0	0	0	0	0	0	0	0	0	0	0	0	0	0	0	0	0	0	0	0	0	0	0	0	0	0	0	0	0	0	0	0	0	0	0
BHLHE41	3.52	2.32	2.56	2.88	2.34	1.98	2.41	2.74	1.48	0.79	0.59	0.52	0.52	0.26	0.39	0.42	0.26	0	0.17	0.44	0.08	0.41	0.24	0.26	0.21	0.26	0.23	0.22	0.63	0.51	0.36	0.31	1.28	0.48	0.53	0.64	0.8	1.45	0.74	1.37	1.01	0.78	1.83	0.45	0.91	0.8	0.68	0.52	1.05
BHMG1	0	0	0	0	0	0	0	0	0	0	0	0	0	0	0	0	0	0	0	0	0	0	0	0	0	0	0	0	0	0	0	0	0	0	0	0	0	0	0	0	0	0	0	0	0	0	0	0	0
BHMT	0	0	0	0	0	0	0	0	0	0	0	0	0	0	0	0	0	0	0	0	0	0	0	0	0	0	0.13	0	0	0	0	0	0	0	0	0	0	0	0	0	0	0	0	0	0	0	0	0	0
BHMT2	0	0	0	0	0	0	0	0	0	0	0	0	0	0	0	0	0	0	0	0.19	0	0	0	0	0	0	0	0	0	0	0	0	0	0	0	0	0	0	0	0	0	0	0.28	0	0	0	0	0	0
BICC1	0	0	0	0	0	0	0	0	0	0	0	0	0	0	0.17	0	0	0	2.45	2.97	1.58	2.14	1.71	1.09	0.33	0.59	0.08	0.17	0	0.04	0	0.02	0.07	0	0.1	0.06	0	0	0.02	0.95	1.14	1.18	0.92	0.17	0.04	0.02	0.04	0	0
BICD1	0	0.06	0	0	0	0	0.17	0.52	0.06	0.11	0	0	0	0	0	0	0	0	0	0.37	0	0.15	0.31	0	0.19	0	0	0	0	0	0	0	0.19	0.12	0.05	0	0	0	0	0	0	0.13	0.34	0.13	0	0	0	0	0
BICD2	0.19	0.62	0.8	0.26	0.34	0.1	0.19	0.72	0.12	0.15	0	0	0	0.29	0	0.27	0.06	0.09	0	0.55	0	0	0.09	0.2	0	0.14	0.12	0.2	0	0.16	0	0.14	0.11	0	0	0	0.47	0.07	0.42	0.51	0	0.25	1.64	0.16	0	0.11	0	0	0.41
BID	0.1	0.3	0.35	0.33	0.58	0.09	0.03	0	0.05	0.09	0.18	0	0.39	0.04	0.04	0.05	0	0.13	0.15	0.38	0	0.27	0.13	0.14	0	0.19	0	0.09	0.09	0.22	0.18	0.1	0.13	0.08	0.21	0.04	0.29	0	0	0.05	0.15	0.3	0.21	0.05	0	0.53	0.11	0.06	0
BIK	0.83	0.52	0	0	0	1.05	0	0.65	0	0.61	1.55	0.6	1.02	0.83	0.9	0	0.37	0	10.13	9.25	14.88	13.58	16.62	10.51	6.68	4.88	3.29	6.17	0	3.37	5.14	4.68	4.87	0	2.36	1.6	1.99	0	0.48	0.95	1.31	1.6	0	0	0	8.74	10.75	15	10.4
BIN1	15.05	19.97	22.5	19.76	26.65	26.39	16.87	25.37	29.76	10.83	11.71	10.45	13.79	15.38	11.65	11.04	11.62	10.63	34.17	20.31	30.92	27.59	32.63	34.65	28.69	33.18	35.26	11.03	6.52	7.9	9.92	12.04	12.72	7.19	7.34	10.35	7.3	8.16	8.2	11.6	8.87	10.07	7.96	4.75	8.7	5.41	5.64	7.26	7.32
BIN2	56.36	58.28	67.01	54.95	63.05	65.68	50.73	50.52	55.09	42.96	39.08	40.78	40.66	43.17	47.98	35.47	40.37	38.23	8.43	5.72	8.42	11.9	8.7	8.62	8.01	8.11	12.12	23.83	25.99	21.41	26.48	29.36	26.94	20.1	17.27	19.82	43.51	44.27	45.06	50.15	47.42	37.6	30.65	28.9	43.3	8.21	6.43	9.7	10.04
BIN3	0	0	0	0	0	0	0	0	0	0	0	0.01	0	0	0.05	0.11	0	0.11	0	1.35	0.06	0	0.11	0.06	1.39	0.11	0.12	0	0	0.02	0	0	0.05	0	0	0	0.09	0	0	0	0	0	0.7	0	0	0	0	0	0
BIN3-IT1	0	0.12	0	0	0	0	0	0	0	0	0	0	0	0	0	0	0	0	0.06	0.44	0	0	0	0.06	0	0.06	0	0	0	0	0	0	0	0	0	0.11	0	0	0.12	0	0.12	0	0.25	0	0	0	0.01	0	0
BIRC2	23.74	22.04	19.41	23.71	20.37	18.57	32.01	27.77	29.86	14.88	15.3	16.61	15.3	12.91	13.98	24.02	22.89	22.27	28.66	18.77	26.11	29.59	22.31	25.41	28.86	32.57	33.98	17.39	16.46	17.27	14.86	14.9	16.59	24.23	18.43	23.02	17.72	17.77	13.69	13.48	14.15	14.92	13.44	10.26	18.72	13.72	9.68	7.81	10.09
BIRC3	10.84	7.67	7.29	7.65	7	7.77	10.46	9.68	7.66	43.7	41.97	45.96	34.76	31.18	31.84	44.19	49.78	42.66	46.5	33.9	42.96	43.18	47.02	38.34	41.74	45.44	49	28.23	32.2	30.51	29.24	22.4	25.19	31.09	29.52	27.62	35.5	35.54	32.53	26.39	22.61	26.8	21.65	28.11	30.85	15.7	13.36	8.98	10.53
BIRC5	78.71	70.38	62.64	68.69	65.19	43.91	80.98	68.58	66.84	23.15	24.73	23.63	22.45	24.06	26.77	23.06	20.98	24.19	38.11	27.45	35.72	37.91	37.84	36.97	37.01	38.43	38.66	206.59	213.53	246.14	159.11	199.16	236.37	203.43	215.21	230.38	141.7	132.49	137.84	144.04	117.46	114.99	91.62	86.35	121.52	134.27	118.71	93.12	118.94
BIRC6	0.54	0.39	0.23	0.25	0.18	0	0.21	0.02	0.11	0.44	0.56	0.6	0.65	0.51	0.65	0.19	0.19	0.3	0.75	0.86	0.8	0.94	0.68	0.76	0.42	0.22	0.36	0.28	0.25	0.22	0.01	0.02	0.45	0.02	0.11	0.17	0.3	0.55	0.56	0.6	0.37	0.5	0.37	0.06	0	0.64	0.74	0.41	1.19
BIRC6-AS2	0	0	0	0	0	0	0	0	0	0	0	0	0	0	0	0	0	0	0	0	0	0	0	0	0	0	0	0	0	0	0	0	0	0	0	0	0	0	0	0	0	0	0	0	0	0	0	0	0
BIRC7	0	0	0	0	0	0	0	0	0	0	0	0	0	0	0	0	0	0	0	0	0	0	0	0	0	0	0	0.15	0	0	0	0	0	0.3	0.08	0	0	0	0.18	0	0	0	0	0	0	0	0	0	0
BIRC8	0	0	0	0	0	0	0	0	0	0	0	0	0	0	0	0	0	0	0	0	0	0	0	0	0	0	0	0	0	0	0	0	0	0	0	0	0	0	0	0	0	0	0	0	0	0	0	0	0
BISPR	0	0	0.11	0	0	0	0	0	0	0	0	0	0	0	0	0	0	0	0	0	0	0	0	0	0	0	0	0	0	0	0	0	0	0	0	0	0	0	0	0	0	0	0	0	0	0	0	0	0
BIVM	0	0	0	0	0	0	0	0	0	0	0	0	0	0	0	0	0	0	0	0.13	0	0	0	0	0	0	0	0	0	0	0	0	0	0	0	0	0	0	0	0	0	0	0.19	0	0	0	0	0	0
BIVM-ERCC5	0.88	0.53	4.62	0.19	0.14	3.46	5.22	6.82	5.79	0	0	0	0.87	0	1.29	1.41	1.89	0	0	0	1.43	1.33	1.11	0	13.06	1.66	0.64	6.25	0.1	0.52	3.79	4.58	0.26	6.71	5.68	6.33	0.08	7.52	6.14	0	3.73	3.74	0	3.39	6.3	10.3	0	0	8.22
BLACAT1	0	0	0	0	0	0	0	0	0	0	0	0.11	0	0	0	0	0.08	0	0.26	2.37	0.26	0	0	0	0.82	0.25	0.38	0	0	0	0	0	0	0	0	0	0	0	0	0	0	0	0	0	0	0	0	0	0
BLACE	0	0	0	0	0	0	0	0	0	0	0	0	0	0	0	0	0	0	0	0	0	0	0	0	0	0	0	0	0	0	0	0	0	0	0	0	0	0	0	0	0	0	0	0	0	0	0	0	0
BLCAP	0	0	0.62	0.48	0.81	0.31	0.2	0.27	0.64	0.36	0.57	0	0.3	0.22	0.22	0	0.23	0.37	0.33	4.49	0	0.3	0.71	0.79	3.17	0.35	0.64	0	0	0.35	0.22	0.18	0.7	0.65	0.43	0.41	0.23	0	0.16	0	0	0	0.83	0	0	0.32	0	0.23	0.84
BLID	0	0	0	0	0	0	0	0	0	0	0	0	0	0	0	0	0	0	0	0	0	0	0	0	0	0	0	0	0	0	0	0	0	0	0	0	0	0.14	0	0.51	0.02	0.26	1.02	0.25	0	0	0	0	0
BLK	6.95	6.23	5.83	7.11	5.95	4.44	7.72	5.78	6.52	136.69	126.9	135.33	128.11	126.23	130.28	124.47	125.14	128.53	8.21	5.09	7.07	8.32	6.35	7.34	3.49	6.34	7.4	6.78	8.88	10.34	9.05	6.74	11.99	9.32	10.43	8.28	51.12	53.79	59.85	54	53.2	45.97	35.27	34.84	52.61	8.84	8.05	5.58	8.69
BLM	3.69	1.41	1.4	2.35	1.8	1.5	2.55	2.94	1.66	0	0.27	0.17	0	0	0.14	0	0	0	0.8	0	1.4	0.86	0.21	0.9	0.74	0.21	0.46	0.94	1.31	2.18	0.68	0.5	1.73	1.22	1.04	0	0	0.12	0.3	0.64	0	0.27	0	0	0	1.58	0.29	0.24	0.25
BLMH	0	0	0	0	0	0	0	0	0	0	0	0	0	0	0	0	0	0	0	0	0	0	0	0	0	0	0.13	0	0	0	0	0	0	0	0	0	0	0	0	0	0	0	0.51	0	0	0	0	0.09	0
BLNK	171.27	190.87	199.14	168.39	177.5	203.59	171.51	187	181.3	105.8	107.74	105.25	110.52	114.17	108.04	100.51	105.45	98.33	205.16	154.38	242.38	191.62	210.21	217.72	188.61	234.69	232.04	39.51	39.54	35.67	33.38	38.94	33.49	35.72	32.61	36.05	94.44	96.39	95.28	109.51	95.55	77.31	67.28	66.22	100.98	84.88	87.64	99.98	77.04
BLOC1S1	0	0	0	0	0	0	0	0.52	0	0	0	0	0	0	0	0	0	0	0	1.41	0	0	0	0	3.29	0	0	0	0	0	0	0	0	0	0	0	0	0	0	0	0	0	3.81	0	0	0	0	0	0
BLOC1S1-RDH5	0	0	0	0	0	0	0	0	0	0	0	0	0	0	0	0	0	0	0	0	0	0	0	0	0	0	0	0	0	0	0	0	0	0	0	0	0	0	0	0	0	0	0	0	0	0	0	0	0
BLOC1S2	0	0	0	0	0	0	0	0	0	0	0	0.07	0	0	0	0	0	0	0	0	0	0	0	0	0	0	0	0	0	0	0	0	0	0	0	0	0	0	0	0	0	0	0	0	0	0	0	0	0
BLOC1S3	1.33	1.07	1.27	0.93	1.09	0	0.61	0	0	0.92	0.72	0.72	0.83	0.76	1.13	1.1	0.33	0.15	1.68	1.7	1.68	1.36	1.8	1.51	1.58	0.85	0	1.3	1.08	0.83	1.21	0.91	0.93	0.71	0	1.01	0	2.1	1.45	2.3	2.09	1.53	1.48	0	1.5	1.83	2.69	1.72	2.68
BLOC1S4	0	0	0.14	0	0	0	0	0.46	0.29	0.13	0.38	0.13	0.13	0.13	0.25	0	0.26	0	0	0.44	0	0.43	0.14	0.28	0.17	0	0	0.13	0	0	0	0	0	0	0.14	0	0.15	0.15	0.21	0.15	0	0.29	0.24	0.16	0	0.29	0	0.15	0.6
BLOC1S5	0	0	0	0	0	0	0	0	0	0	0	0	0	0	0	0	0	0	0	0	0	0	0	0	0	0	0	0	0	0	0	0	0	0	0	0	0	0	0	0	0	0	0	0	0	0	0	0	0
BLOC1S5-TXNDC5	0	0	0	0	0	0	0	0.5	0	0	0	0	0	0.14	0	0	0.16	0	0	1.49	0	0.1	0.13	0	0.31	0	0	0	0	0	0.15	0	0.09	0	0	0.13	0.17	0	0	0	0.1	0	2.31	0.22	0.1	0.1	0.14	0.17	0
BLOC1S6	0	0	0.19	0	0	0	0.11	0.11	0	0.17	0	0	0	0	0.04	0.29	0	0	0	0.42	0	0	0	0	0.3	0	0	0.1	0	0	0	0	0.09	0	0.11	0	0	0	0.09	0	0	0	0.31	0.12	0	0	0	0.23	0
BLVRA	424.04	344.93	292	357.35	296.81	292.75	373.85	325.24	304.32	556.99	524.41	558.91	546.38	539.44	535.46	520.04	506.35	487.67	63.68	42.09	49.22	58.75	54.29	51.28	45.58	47.03	49.55	188.31	234.34	242.8	174.55	212.21	250.41	194.29	188.46	211.9	257.4	268.75	236.91	242.77	265.86	243.04	142.5	130.8	231.66	371.48	382.96	304.36	388.74
BLVRB	0	0	0.52	0	0	0	0	0	0	0	0	0	0	0	0	0	0	0	0	3.96	0	0	0	0	1.06	0	0	0	0	0	0	0	0	0	0	0	0	0	0	0	0	0	0	0	0	0.68	0	0	0
BLZF1	0	0	0	0	0	0	0	0	0	0	0	0	0	0	0	0	0	0	0	0	0	0	0	0	0.44	0	0	0	0	0	0	0	0	0	0	0	0	0	0	0	0	0	0	0	0	0	0	0	0
BMF	129.16	116.91	140.77	140.87	154.1	187.61	134.72	141.02	111.3	225.5	183.42	184.4	189.2	193.76	173.01	202.21	176.61	197.77	27.39	19.26	31.01	24.77	28.84	31.2	27.44	28.49	29.28	70.98	76.92	68.37	95.04	87.22	69.16	64.99	62.72	66.63	53.1	56.36	50.26	63.08	49.04	51.72	40.8	40.35	49.27	42.63	44.61	47.25	36.9
BMI1	1.54	2.08	1.51	2.36	1.66	1.47	1.83	1.78	1.47	1.6	1.29	1.39	1.74	1.06	1.57	1.67	1.65	1.29	2.48	2.93	2.58	2.3	3.18	2.26	1.61	2.25	1.8	1.97	1.72	1.59	1.69	1.39	1.67	0	2.11	1.85	1.85	0.88	1.93	1.41	1.15	1.61	0.21	0	1.05	4.28	3.48	2.42	3.24
BMP1	24.93	19.13	17.45	20.83	17.74	15.76	25.53	21.77	16.33	12.46	10.75	10.57	11.24	13.36	12.43	7.62	9.75	11.32	7.61	5.43	6.11	8.51	8.06	9.25	6.18	5.76	7.75	14.57	14.6	13.91	12.49	15.16	16.43	11.51	14.55	14.54	32.04	32.79	34.43	35.08	31.55	33.56	26.04	15.32	31.5	4.62	4.99	5.33	7.35
BMP10	0	0	0	0	0	0	0	0	0	0	0	0	0	0	0	0	0	0	0	0	0	0	0	0	0	0	0	0	0	0	0	0	0	0	0	0	0	0	0	0	0	0	0	0	0	0	0	0	0
BMP15	0	0	0	0	0	0	0	0	0	0	0	0	0	0	0	0	0	0	0	0	0	0	0	0	0	0	0	0	0	0	0	0	0	0	0	0	0	0	0	0	0	0	0	0	0	0	0	0	0
BMP2	39.65	34.35	24.83	34.93	25.26	14.77	40.29	37.54	33.54	118.24	114.47	116.19	104.47	108.16	106.98	113.34	104.68	106.49	173.72	125.38	152.37	163.61	157.99	157.49	148.06	159.01	167.3	142.66	153.37	196.9	107.51	137.22	179.81	150.44	156.13	182.67	18.99	19.05	20	19.67	17.31	17.45	12.29	11.43	17.36	108.37	102.26	80.15	107.75
BMP2K	32.58	29.98	29.63	32.05	30.71	25.04	28.53	27.14	24.74	12.87	12.25	11.04	11.55	11.98	12.68	10.77	10.59	9.93	12.01	8.86	11.65	11.46	11.39	10.78	1.78	9.93	9.87	8.95	8.97	1.38	9.4	11.26	12.53	8.73	8.4	1.23	25.44	3.08	25.88	31.4	25.48	3.4	16.26	2.5	1.71	8.21	8.65	6.24	10.34
BMP3	0	0	0	0	0	0	0	0	0	0.07	0.09	0.12	0.1	0	0.1	0.07	0	0	0	0	0	0	0	0	0	0	0	0	0	0	0	0	0	0	0	0	0	0	0	0	0	0	0	0	0	0	0	0	0
BMP4	32.83	37.77	36.97	35.33	30.67	17.18	19.84	29.99	40.15	54.1	16.18	49.92	64.84	19.81	18.5	45.8	47.67	48.31	43.99	75.31	49.23	93.24	37.68	99.03	80.02	42.67	94.01	190.49	187.35	168.44	183.69	180.53	161.62	162.43	154.88	160.94	43.61	108.83	44.09	38.79	44.85	38.83	30.4	23.45	37.32	37.28	35.75	44.27	36.65
BMP5	0	0	0	0	0	0	0	0	0	0	0	0	0	0	0	0	0	0	0	0	0	0	0	0	0	0	0	0	0	0	0	0	0	0	0	0	0	0	0	0	0	0	0	0	0	0	0	0	0
BMP6	0	0	0	0	0	0	0	0	0	0.19	0	0.32	0.41	0.51	0.46	0.41	0	0	0	0	0	0	0.11	0.28	0	0	0	0	0.16	0	0	0	0.19	0	0	0	0	0	0	0.15	0	0	0	0	0	1.54	2.68	2.64	2.17
BMP7	1.13	0.64	1.1	1.07	0.84	1.15	0.5	0.77	0.55	0	0	0	0.1	0	0	0	0	0	0	0	0	0	0	0	0	0	0	0	0	0	0	0.37	0	0	0.16	0	0	0.17	0	0	0	0	0	0	0	0	0	0	0.09
BMP7-AS1	0	0	0	0	0	0	0	0	0	0	0	0	0	0	0	0	0	0	0	0	0	0	0	0	0	0	0	0	0	0	0	0	0	0	0	0	0	0	0	0	0	0	0	0	0	0	0	0	0
BMP8A	0	0.12	0.04	0.02	0.12	0.02	0.02	0.13	0.1	0.12	0	0	0.03	0	0.03	0	0.04	0.07	0	0.2	0	0	0	0.04	0.08	0.08	0	0.24	0.24	0.16	0.14	0.18	0.07	0.13	0.06	0.19	0.04	0.1	0	0.05	0.12	0.22	0.42	0.06	0.08	0.1	0.19	0.02	0.23
BMP8B	0.53	0.39	0.28	0.44	0.32	0.26	0.48	0.13	0.11	0.07	0	0.08	0.03	0.08	0.09	0	0	0.05	0.48	0.27	0.44	0.53	0.21	0.39	0.18	0.06	0.03	0.41	0.08	0.19	0.16	0.26	0.12	0	0.03	0.08	0.15	0.03	0.16	0.09	0.06	0.03	0.1	0	0.06	0.06	0.09	0.03	0.28
BMPER	0	0	0	0	0	0	0	0	0	0	0	0	0	0	0	0	0	0	0	0	0	0	0	0	0	0	0	0	0	0	0	0	0	0	0	0	0	0	0	0	0	0	0	0	0	0	0	0	0
BMPR1A	12.91	13.81	13.04	14.13	14.6	13.3	12.79	11.35	15.43	19.39	19.23	17.7	21.06	20.53	15.9	19.13	19.83	18.71	33.2	21.99	27.38	31.86	27.47	26.74	25.14	27.33	28.92	12.35	15.94	16.7	8.13	10.8	11.53	12.24	12.3	12.4	13.71	9.78	10.15	13.62	11.91	8.76	8.06	4.11	6.76	26.12	27.16	22.55	21.25
BMPR1B	36.61	29.92	27.42	30.46	23.97	18.02	37.74	31.65	32.87	17.05	14.48	14.34	15.48	14.14	14.35	15.21	14.88	14.07	1.69	0.25	0.94	0.53	0.86	0.66	0.85	0.81	0.18	5.51	4.9	4.82	2.86	4.29	5.44	2.62	4.84	4.47	12.59	12.67	12.12	11.47	10.16	8.54	4.46	3.53	11.5	1642.02	1465.33	1123.7	1355.25
BMPR1B-AS1	0	0	0	0	0	0	0	0	0	0	0	0	0	0	0	0	0	0	0	0	0	0	0	0	0	0	0	0	0	0	0	0	0	0	0	0	0	0	0	0	0	0	0	0	0	0.72	0	0	0
BMPR2	2.75	2.64	2.78	2.53	2.43	2.31	2.27	1.87	2.1	2.56	2.24	2.5	2.29	2.65	2.22	2.28	1.45	1.3	4.48	4.47	4.55	5.05	4.98	4.04	3.46	2.58	2.82	3.5	3.18	2.6	2.43	3.08	3.15	1.88	2.21	2.32	4.21	4.13	4.05	3.53	3.66	3.82	3.08	2.09	2.55	2.88	3.32	3.16	2.79
BMS1	0	0	0	0	0	0	0	0	0	0	0	0	0	0	0	0.02	0	0	0	0.83	0	0	0.06	0	0	0.12	0	0	0.04	0	0.04	0.06	0	0	0	0	0	0	0	0	0	0	0.21	0	0	0	0	0	0
BMS1P17	0	0	0	0	0	0	0	0	0	0	0	0	0	0	0	0	0	0	0	0	0	0	0	0	0	0	0	0	0	0	0	0	0	0	0	0	0	0	0	0	0	0	0	0	0	0	0	0	0
BMS1P18	0	0	0	0	0	0	0	0	0	0	0	0	0	0	0	0	0	0	0	0	0	0	0	0	0	0	0	0	0	0	0	0	0	0	0	0	0	0	0	0	0	0	0	0	0	0	0	0	0
BMS1P20	0.17	0	0	0	0	0	0	0	0	11.11	12.16	9.95	11.04	12.41	12.96	10.07	11.77	10.44	0	0	0.47	0.25	0	0	0	0	0.68	0	0	0	0	0	0	0	0	0	0	0	0	0.27	0	0	0.24	0	0	0	0	0	0.21
BMS1P21	0	0	0	0	0	0	0	0	0	0	0	0	0	0	0	0	0	0	0	0	0	0	0	0	0	0	0	0	0	0	0	0	0	0	0	0	0	0	0	0	0	0	0	0	0	0	0	0	0
BMS1P22	0	0	0	0	0	0	0	0	0	0	0	0	0	0	0	0	0	0	0	0	0	0	0	0	0	0	0	0	0	0	0	0	0	0	0	0	0	0	0	0	0	0	0	0	0	0	0	0	0
BMS1P4	0	0	0	0	0	0	0	0	0	0	0	0	0	0	0	0	0	0	0	0	0	0	0	0	0	0	0	0	0	0	0	0	0	0	0	0	0	0	0	0	0	0	0	0	0	0	0	0	0
BMS1P5	0	0	0	0	0	0	0	0	0	0	0	0	0	0	0	0	0	0	0	0.38	0	0	0	0	0	0.11	0	0	0	0	0	0	0	0	0	0	0	0	0	0	0	0	0	0	0	0	0	0	0
BMS1P6	0	0	0	0	0	0	0	0	0	0	0	0	0	0	0	0	0	0	0.04	0.33	0	0	0.16	0	0	0.03	0.07	0	0.03	0	0	0.09	0	0	0	0	0	0	0	0.14	0	0	0	0	0	0	0	0	0
BMX	0	0	0	0	0	0	0	0	0	0	0	0	0	0	0	0	0	0	0	0	0	0	0	0	0	0	0	0	0	0	0	0	0	0	0	0	0	0	0	0	0	0	0	0	0	0	0	0	0
BNC1	0	0	0	0	0	0.11	0	0	0	0.17	0	0	0	0	0	0	0.04	0	0	0	0	0	0	0	0	0	0	0	0	0	0.08	0.11	0	0	0	0.09	0	0.66	0.15	0.78	0.62	0.38	0	0.25	0	0	0	0.19	0
BNC2	69.92	78.23	89.29	70.75	79.51	101.32	62.39	71.74	71.08	56.57	51.48	47.7	59.76	57.05	50.01	49.54	49.37	48.18	6.36	4.91	7.31	7.15	6.51	7.25	5.08	6.1	6.4	78.09	76.04	68	76.83	84.13	72.84	30.81	62.46	62.49	167.37	171.36	161.58	184.77	166.89	147.24	113.23	95.13	141.64	93.92	105.12	132.19	89.16
BNIP1	0	0	0	0	0	0	0	0	0	0	0	0	0	0	0	0	0	0	0	0	0	0	0	0	0	0	0	0	0	0	0	0	0	0	0	0	0	0	0	0	0	0	0	0	0	0	0	0	0
BNIP2	0.19	0.17	0	0.12	0	0	0	0.34	0	0.06	0.18	0	0.2	0.33	0	0	0.22	0	0.17	0.93	0	0.38	0.11	0.31	0.38	0	0	0	0	0	0	0	0	0	0	0.05	0	0	0	0	0.07	0	0.35	0	0	0.18	0.18	0	0.26
BNIP3	0	0	0	0	0	0	0	0	0	0	0	0	0.26	0.51	0.24	0	0	0	1	4.59	1.6	0	1.55	0	1.39	0	0	0	0	0	0	0	0	0	0	0	0.24	0.65	0	0	0.46	0	0.48	0	0	0	0	0	0
BNIP3L	0.96	0.89	0.66	0.5	0.16	0.42	0.45	0.85	0.7	0.76	0.39	0.77	1	0.56	0.78	0.45	0	0.98	0.37	2.01	0.93	0.99	1.41	0.81	1.13	0.35	0.26	0	0.15	0	0	0	0.06	0.09	0	0	0	0	0	0	0	0	0.67	0	0	0	0	0	0
BNIPL	0	0	0	0	0	0	0	0	0	0	0	0	0	0	0	0	0	0	0	0	0	0	0	0	0	0	0	0	0	0	0	0	0	0	0	0	0	0	0	0	0	0	0	0	0	0	0	0	0
BOC	1.06	1.29	0.71	0.94	1.22	0.21	1.17	1.58	0.72	0.25	0.25	0	0.25	0.3	0	0.26	0	0	0	0	0	0	0.09	0	0	0	0	0.44	0.89	0.71	0.23	0	0.65	0	0.34	0	2.26	0.13	0.15	0.19	0.13	0.19	1.41	0.86	0	0.98	1.29	0.92	1.53
BOD1	5.16	4.09	5.89	3.76	4.47	4	3.43	3.56	2.87	4.46	3.7	2.67	3.53	4.07	4.32	3.89	2.92	2.4	2.89	4.66	3.46	3.99	4.96	2.88	3.17	2.85	2.81	2.71	2.68	3.37	2.19	2.15	2.75	1.63	2.72	2.78	4.77	4.02	5.41	4.29	4.84	4.12	3.69	1.55	3.45	3.01	6.58	6.42	6.45
BOD1L1	0.38	0.52	0.42	0.33	0.36	0.24	0.04	0.19	0.04	0.45	0.34	0.31	0.25	0.28	0.2	0.19	0.21	0.07	0.37	0.77	0.54	0.55	0.34	0.46	0.48	0.03	0	0.23	0.25	0.34	0	0.26	0.11	0	0.14	0.04	0.44	0.31	0.43	0	0.31	0.28	0.58	0	0.14	0.32	0.6	0.54	0.62
BOD1L2	0	0	0	0	0	0	0	0	0	0	0	0	0	0	0	0	0	0	0	0	0	0	0	0	0	0	0	0	0	0	0	0	0	0	0	0	0	0	0	0	0	0	0	0	0	0	0	0	0
BOK	0.15	0	0.15	0	0.12	0	0	0.18	0	0.9	1.16	0.86	0	0.82	0.44	0.33	0.11	0.15	0.86	1.75	0.78	1.29	1.68	0.57	0.76	0.16	0.77	0.46	0.43	0	0.17	0.15	0.69	0.57	0.32	0	0.48	0.91	0.15	0	1.15	0.95	1.94	0.23	0.26	0.67	0.36	0.27	0
BOK-AS1	0	0	0.54	0	0	0	0	0	0	0	2.14	0	0	0.72	0.76	0	0	0	1.22	0	1.19	0	0	0.66	0	0.38	0	0	1.44	0.69	0	0	0	0	0.73	0	2.75	0	2.14	2.57	1.36	1.92	0	0	0	0	0	0	0
BOLA1	0	0.25	0	0	0	0	0	0	0	0	0	0	0	0	0	0	0	0	0	1.19	0	0	0.25	0	0	0	0	0	0	0	0	0	0	0	0	0	0	0	0	0	0	0	0	0	0	0	0	0	0
BOLA2	0	0	0	0	0	0	0.31	0	0	0	0	0.59	0	0	0	0	0	0.86	0	0.7	0	0	0	0	0	0	1.32	0	0	0	0	0.11	1.8	0.92	0	0	0	0	0	0	0	0	3.42	0	0	0	0	0	0
BOLA2-SMG1P6	0	0	0	0	0	0	0.05	0	0	0	0	0.45	0	0	0	0	0	0.39	0	0	0	0	0	0	0	0	0.19	0	0	0	0	0	0.25	0.18	0	0	0	0	0	0	0	0	0.42	0	0	0	0	0	0
BOLA2B	0	0	0	0	0	0	0	0	0	0	0	0	0	0	0	0	0	0	0	6.93	0	0	0	0	0	0	0	0	0	0	0	0.21	0	0	0	0	0	0	0	0	0	0	0.13	0	0	0	0	0	0
BOLA3	0	0	0	0	0	0	0	0	0	0	0	0	0	0	0	0	0	0	0	0	0	0	0	0	0	0	0	0	0	0	0	0	0	0	0	0	0	0	0	0	0	0	0	0	0	0	0	0	0
BOLA3-AS1	0.05	0	0	0.16	0	0	0	0	0	0	0	0	0	0	0	0	0	0	0	0	0	0	0	0	0	0	0	0	0	0	0.03	0	0	0	0	0	0	0	0	0	0	0	0	0.06	0	0	0	0	0
BOLL	0	0	0	0	0	0	0	0	0	0	0	0	0	0	0	0	0	0	0	0	0	0	0	0	0	0	0	0	0	0	0	0	0	0	0	0	0	0	0	0	0	0	0	0	0	0	0	0	0
BOP1	4.04	4.22	3.42	3.53	4.26	3.25	2.68	2.87	2.29	2.61	2.13	1.98	2.84	3	2.59	2.56	1.98	1.73	7.25	4.2	6.87	6.71	5.74	4.73	5.4	4	5.86	8.67	7.02	7.71	7.91	10.33	8.76	5.64	8.03	7.09	4.71	4.63	5.98	4.54	6.07	5.55	2.61	2.14	2.86	7.08	8.72	7.77	7.78
BORA	0	0	0	0	0	0	0	0	0	0	0	0	0	0	0	0	0	0	0	0	0	0	0	0	0	0	0	0	0	0	0	0	0	0	0	0	0	0	0	0	0	0	0	0	0	0	0	0	0
BORCS5	0	0	0	0	0	0	0	0.23	0	0	0	0	0	0	0	0	0	0	0	0.9	0	0	0	0	0	0	0	0	0	0	0	0	0	0	0	0	0	0	0	0	0	0	0	0	0	0	0	0	0
BORCS6	0.11	0	0.35	0	0.12	0	0	0.25	0.12	0.1	0	0.21	0.1	0	0.15	0.1	0	0.1	0.35	0.36	0.12	0	0.23	0.11	0	0.23	0.12	0	0	0	0	0.1	0	0.11	0	0.11	0.24	0	0.12	0.24	0	0	0.77	0	0.12	0	0.06	0	0.12
BORCS7	0	0	0	0	0	0	0	0	0	0	0	0	0	0	0	0	0	0	0	0	0	0	0	0	0	0	0	0	0	0	0	0	0	0	0	0	0	0	0	0	0	0	0.24	0	0	0	0	0	0
BORCS7-ASMT	0	0	0	0	0	0	0	0	0	0	0	0	0	0	0	0	0	0	0	0	0	0	0	0	0	0	0	0	0	0	0	0	0	0	0	0	0	0	0	0	0	0	0	0	0	0	0	0	0
BORCS8	0	0	0	0	0	0	0	0	0	0	0	0	0	0	0	0	0	0	0	1.26	0	0	0	0	0	0	0.15	0	0	0	0	0	0	0	0	0	0	0	0	0	0	0	0	0	0	0	0	0	0
BPESC1	0	0	0	0	0	0	0	0	0	0	0	0	0	0	0	0	0	0	0	0	0	0	0	0	0	0	0	0	0	0	0	0	0	0	0	0	0	0	0	0	0	0	0	0	0	0	0	0	0
BPGM	6.37	6.45	7.07	10.28	9.69	9.73	5.98	7.04	6.88	5.09	5.42	3.37	6.63	4.92	6.86	3.23	4.28	3.54	3.7	4.35	0	4.76	0	3.87	4.1	2.36	4.2	0	1.33	2.07	2.74	0	0	0	0	0	3.67	2.1	0	0	0	0	0	0	0	3.54	4.25	3.39	4.95
BPHL	0	0	0	0	0	0	0	0	0	0	0	0	0.18	0	0	0	0	0	0	0	0	0	0	0	0	0	0	0	0	0	0	0	0	0	0	0	0	0	0	0	0	0	0	0	0	0	0.33	0.21	0
BPI	0	0	0	0	0	0	0	0	0	0	0	0	0	0	0	0	0	0	0	0	0	0	0	0	0	0	0	0	0	0	0	0	0	0	0	0	0	0	0	0	0	0	0	0	0	0	0	0	0
BPIFA1	0	0	0	0	0	0	0	0	0	0	0	0	0	0	0	0	0	0	0	0	0	0	0	0	0	0	0	0	0	0	0	0	0	0	0	0	0	0	0	0	0	0	0	0	0	0	0	0	0
BPIFA2	0	0	0	0	0	0	0	0	0	0	0	0	0	0	0	0	0	0	0	0	0	0	0	0	0	0	0	0	0	0	0	0	0	0	0	0	0	0	0	0	0	0	0	0	0	0	0	0	0
BPIFA3	0	0	0	0	0	0	0	0	0	0	0	0	0	0	0	0	0	0	0	0	0	0	0	0	0	0	0	0	0	0	0	0	0	0	0	0	0	0	0	0	0	0	0	0	0	0	0	0	0
BPIFA4P	0	0	0	0	0	0	0	0	0	0	0	0	0	0	0	0	0	0	0	0	0	0	0	0	0	0	0	0	0	0	0	0	0	0	0	0	0	0	0	0	0	0	0	0	0	0	0	0	0
BPIFB1	0	0	0	0	0	0	0	0	0	0	0	0	0	0	0	0	0	0	0	0.59	0	0	0	0	0	0	0	0	0	0	0	0	0	0	0	0	0	0	0	0	0	0	0	0	0	0	0	0	0
BPIFB2	0	0	0	0	0	0	0	0	0	0	0	0	0	0	0	0	0	0	0	0	0	0	0	0	0	0	0	0	0	0	0	0	0	0	0	0	0	0	0	0	0	0	0	0	0	0	0	0	0
BPIFB3	0	0	0	0	0	0	0	0	0	0	0	0	0	0	0	0	0	0	0	0	0	0	0	0	0	0	0	0	0	0	0	0	0	0	0	0	0	0	0	0	0	0	0	0	0	0	0	0	0
BPIFB4	0	0	0	0	0	0	0	0	0	0	0	0	0	0	0	0	0	0	0	0	0	0	0	0	0	0	0	0	0	0	0	0	0	0	0	0	0	0	0	0	0	0	0	0	0	0	0	0	0
BPIFB6	0	0	0	0	0	0	0	0	0	0	0	0	0	0	0	0	0	0	0	0	0	0	0	0	0	0	0	0	0	0	0	0	0	0	0	0	0	0	0	0	0	0	0	0	0	0	0	0	0
BPIFC	0	0	0	0	0	0	0	0	0	0	0	0	0	0	0	0	0	0	0	0	0	0	0	0	0	0	0	0	0	0	0	0	0	0	0	0	0	0	0	0	0	0	0	0	0	0	0	0	0
BPNT1	0	0	0	0	0	0	0.18	0	0	0	0	0	0	0	0	0	0.08	0	0	0	0.13	0	0	0	0.22	0	0	0	0	0	0	0	0	0.17	0	0	0	0	0.19	0	0	0	0.22	0	0	0	0	0	0
BPTF	0.84	0.81	0.2	0.35	0.34	0.21	0.67	0.74	0.45	0.37	0.4	0.37	0.66	0.61	0.59	0.27	0.33	0.45	0.91	1.55	1.25	1.18	0.59	0.88	0.79	0.89	0.64	0.74	0.37	0.31	0.23	0.39	0.66	0.43	0.27	0.28	0.28	0.32	0.6	0.82	0.72	0.82	1.01	0.06	0.23	0.38	0.71	0.3	0.63
BPY2	0	0	0	0	0	0	0	0	0	0	0	0	0	0	0	0	0	0	0	0	0	0	0	0	0	0	0	0	0	0	0	0	0	0	0	0	0	0	0	0	0	0	0	0	0	0	0	0	0
BPY2B	0	0	0	0	0	0	0	0	0	0	0	0	0	0	0	0	0	0	0	0	0	0	0	0	0	0	0	0	0	0	0	0	0	0	0	0	0	0	0	0	0	0	0	0	0	0	0	0	0
BPY2C	0	0	0	0	0	0	0	0	0	0	0	0	0	0	0	0	0	0	0	0	0	0	0	0	0	0	0	0	0	0	0	0	0	0	0	0	0	0	0	0	0	0	0	0	0	0	0	0	0
BRAF	584.5	664.24	706.03	581.84	623.29	715.4	568.42	567.36	596.87	531.02	462.84	425.83	518.82	471.65	413.9	455.82	438.3	395.88	529.25	372.26	582.76	502.1	456.86	507.24	417.37	464.56	496.16	374.11	399.25	330.42	345.58	356.91	318.7	271.34	305	295.8	245.94	281.18	240.33	236.88	216.88	202.95	163	125.86	212.68	691.68	668.69	794.21	561.48
BRAP	0	0	0	0	0	0	0	0	0	0	0	0	0	0	0	0	0.05	0	0.14	0.21	0.17	0	0	0	0	0	0	0	0.08	0	0	0	0	0.1	0	0	0	0	0	0	0	0	0	0	0	0	0	0	0
BRAT1	0	0	0	0	0	0	0	0.3	0.11	0	0	0	0.13	0	0.13	0	0	0	0	0.94	0	0	0	0	0	0	0.22	0	0	0	0	0.16	0	0	0	0	0	0	0	0	0	0	0.98	0	0	0	0	0.31	0
BRCA1	160.67	182.18	189.73	145.7	150.83	163.37	159.65	132.31	130.99	62.59	59.67	58.49	60.76	67.35	69.01	68.96	59.4	51.94	124.13	79.44	159.91	124.32	142.42	124.12	68.53	121.09	143.37	299.93	300.36	319.05	264.91	325.19	313.23	163.59	224.12	203.69	131.18	156.03	100.94	141.79	86.82	95.31	82.63	34.03	95.51	367.37	254.56	341.44	230.54
BRCA2	15.1	11.69	10.32	12.97	9.33	4.98	16.66	13.9	12.87	22.25	20.64	22.8	17.55	16.7	17.69	23.25	24.05	22.81	41.22	28.94	36.74	34.24	31.95	31.46	33.61	38.43	39.7	44.83	52.37	60.25	30.78	38.47	46.34	54.58	51.11	57.29	38.57	43.4	37.78	29.06	24.27	28.34	24.94	19.81	35.48	24.62	17.31	12.77	14.89
BRCAT107	0	0	0	0	0	0	0	0	0	0	0	0	0	0	0	0	0	0	0	0	0	0	0	0	0	0	0	0	0	0	0	0	0	0	0	0	0	0	0	0	0	0	0	0	0	0	0	0	0
BRCAT54	0	0	0	0.16	0	0	0	0	0	0	0	0	0	0	0	0	0	0	0	0	0	0	0	0	0	0	0	0	0	0	0	0	0	0	0	0	0	0	0	0	0	0	0	0	0	0	0	0	0
BRCC3	0	0	0	0	0	0	0	0	0	0	0	0	0	0.07	0	0	0.34	0	0	0.35	0.11	0	0	0	0.37	0	0	0	0	0	0	0	0	0.25	0	0	0	0	0	0	0	0	0.38	0	0	0	0	0	0
BRD1	4.2	2.87	2.43	4.04	2.33	1.14	3.66	3.34	2.67	4.42	3.23	4.24	3.4	3.78	4.5	1.54	2.9	3.15	2.99	4.63	5.97	6.38	7.08	5.32	5.4	4.82	5.23	3.16	0.88	1.54	2.14	3.23	4.28	1.24	2.98	2.73	4.28	3.79	4.53	3.42	2.16	4.02	3.99	0.74	1.74	7.3	9.62	7.19	2.51
BRD2	120.88	123.15	134.51	113.55	122.94	151.45	89.95	123.54	127.64	135.16	127.22	111.75	138.39	141.82	123.18	118.79	127.05	96.25	106.65	76.21	96.68	105.86	94.72	106.41	97.33	93.06	97.42	88.81	89.99	81.16	102.64	105.47	92.93	77.91	76.57	76.43	72.19	74.07	79.9	80.78	80.87	64.12	57.99	41.59	61.22	189.84	207.94	257.79	206.96
BRD3	646.23	706.75	788.82	664.21	741.53	841.87	577.71	621.46	660.59	507.4	509.17	494.28	535.25	542.31	498.29	476.78	479.85	477.37	393.43	273.8	446.41	390.02	398.54	416.67	331.31	380.2	388.75	548.35	480.99	457.33	579.23	580.74	505.4	417.39	460.41	433.67	353.45	383.77	380.41	431.72	362.68	354.8	242.8	239.61	358.18	478.68	542.67	628.72	517.53
BRD4	1475.79	1664.37	1851.38	1559.93	1951.88	2237.24	1371.92	1486.2	1579.32	1221.94	1199.43	1179.85	1292.88	1274.5	1194.22	1189.56	1175.27	1173.44	1786.75	1262.68	1996.54	1777.23	1790.98	1917.38	1369.65	1594.02	1652.21	1700.95	1557.42	1443.07	1778.28	1801.06	1549.79	1349.93	1429.39	1387.28	986.72	1058.06	1003.27	1104.55	994.5	934.45	703.07	674.94	974.87	1406.65	1533.65	1894.08	1514.97
BRD7	0	0	0	0	0	0	0	0	0	0	0	0	0.21	0	0	0	0	0	0	0.63	0	0	0	0	0	0.09	0	0	0	0	0	0	0	0	0	0	0	0	0	0	0	0	0	0	0	0	0	0	0
BRD7P3	0	0.09	0	0	0	0	0	0	0	0	0	0	0	0	0	0	0	0	0	0	0	0	0	0	0	0	0	0	0	0	0	0.08	0	0	0	0.01	0	0	0	0	0	0	0.15	0	0	0	0	0	0
BRD8	0	0	0	0.05	0	0	0	0	0	0	0	0	0	0	0	0	0	0	0	0.94	0	0	0	0	0.25	0.05	0	0	0	0	0	0	0	0	0	0	0	0	0	0	0	0	0.57	0	0	0	0	0	0
BRD9	0	0.74	0	0.2	0	0.27	0	1.67	0	1.3	1.58	0.9	0	0.97	1.88	1.12	0.94	1.92	1.8	3.27	1.41	1.8	1.84	1.66	0.64	0.29	0.35	0	0	0.97	0.34	1.39	0	0	0.85	0.23	1.27	0	0.98	1.45	0	0.63	1.62	0	0	0.97	1.17	0.6	0.69
BRDT	0	0	0	0	0	0	0	0	0	0	0	0	0	0	0	0	0	0	0	0	0	0	0	0	0	0	0	0	0	0	0	0	0	0	0	0	0	0	0	0	0	0	0	0	0	0	0	0	0
BRDTP1	0	0	0	0	0	0	0	0	0	0	0	0	0	0	0	0	0	0	0	0	0	0	0	0	0	0	0	0	0	0	0	0	0	0	0	0	0	0	0	0	0	0	0	0	0	0	0	0	0
BRE	0	0	0	0.06	0.06	0	0	0.12	0.11	0	0.05	0	0.1	0	0	0.05	0	0	0	0	0	0	0.06	0	0.14	0	0.11	0	0	0	0	0	0	0	0	0	0	0.06	0	0	0	0	0.56	0	0	0.06	0	0.06	0.07
BRE-AS1	0.05	0	0.4	0.27	0	0.13	0	0	0	0.12	0	0.12	0.04	0.12	0.1	0.24	0.12	0	0.33	0.23	0.4	0.13	0.41	0.4	0.16	0	0.01	0.12	0.13	0	0	0	0	0	0.26	0	0	0.14	0	0	0	0	0	0	0	0.12	0.14	0.42	0.28
BREA2	0	0	0	0	0	0	0	0	0	0	0	0	0	0	0	0	0	0	0	0	0	0	0	0	0	0	0	0	0	0	0	0	0	0	0	0	0	0	0	0	0	0	0	0	0	0	0	0	0
BRF1	0.29	0	0.11	0	0.21	0.12	0	0	0.09	0	0.32	0.08	0	0.24	0.16	0.11	0	0	0.61	1.58	0.24	0.36	0.12	0	0.15	0.42	0.36	0.22	0	0	0	0.14	0	0	0	0.12	0.19	0.51	0	0.31	0.31	0.09	0.81	0	0	0.38	0.58	0.51	0.6
BRF2	0.28	0	0	0	0	0	0	0	0	0	0	0	0	0	0	0	0	0	0	0.43	0	0	0	0	0.4	0	0	0	0	0	0	0	0	0.2	0	0	0	0	0	0	0	0	0	0	0	0	0	0	0.17
BRI3	93.78	98.29	91.35	93.76	82.56	71.13	89.37	28.6	25.85	60.46	58.9	69.46	60.32	60.12	60.6	60.21	43.2	48.84	90.98	62.8	79.2	84.66	76.43	79.35	72.98	58.86	71.59	91.05	79.69	87.3	86.16	88.23	105.87	72.55	74.59	76.68	66.98	69.75	74.96	82.4	76.98	69	17.82	17.32	16.35	128.55	125.82	113.49	139.61
BRI3BP	0	0	0	0	1.81	0	0	0	0	0	0	1.17	0.99	0.62	0	1.07	0	0	4.93	6.96	6.59	8.5	5.77	5.64	1.66	0	2.58	4.85	4.43	3.81	4.42	0	4.71	0	2.7	2.14	0	1.1	1.71	1.51	3.09	0	1.42	0	0	4.02	3.86	3.74	4.51
BRICD5	0	0	0	0	0.85	0	0	0	0	0	0	0	0	0	0	0	0	0	0	0	0	0.98	1.12	0	0	0	0	0	0	0	0	0	0	0	0	0	0	0	0	0	0	0	0	0	0	0	0	0	0.8
BRINP1	0	0	0	0	0	0	0	0	0	0.22	0.34	0	0.82	0.28	0.37	0.12	0.75	0.3	0	0	0	0	0	0	0	0	0	0	0	0	0	0	0	0	0	0	0	0	0	0	0	0	0	0	0	0	0	0	0
BRINP2	2.93	3.53	4.58	2.16	4.6	4.31	3.14	3.1	2.93	0.11	0.05	0	0	0	0	0.05	0	0	0	0.14	0	0	0.18	0.18	0	0.24	0	0	0	0	0	0	0	0	0	0	0.06	0	0	0	0	0	0	0	0	0	0	0	0
BRINP3	52.9	57.57	62.81	31.43	35.71	63	41.49	29.66	30.58	6.46	5.22	3.29	6.09	4.05	6.13	5.49	4.76	5.89	0.25	0	0	0.11	0	0	0.26	0	0	0.1	0.1	0.2	0	0	0.25	0	0.14	0	0	0	0.45	0	0.07	0.36	0.12	0.15	0.22	56.86	58.43	72.34	46.91
BRIP1	7.99	9.94	10.56	7.85	9.92	9.26	6.83	7.72	8.37	5.6	4.87	4.73	5.96	4.42	2.92	5.45	4.29	4.3	11.39	8.15	12.5	9.78	10.27	10.28	8.53	11.73	11.87	36.07	39.54	31.25	31.45	31.93	25.19	29.89	30.54	28.41	14.9	19.24	16	11.91	11.39	13.96	11.02	7.41	13.01	16.85	14.57	18.91	9.58
BRIX1	0	0	0	0	0	0	0	0	0	0	0	0	0	0	0	0	0	0	0	0	0	0	0	0	0	0	0	0	0	0	0	0	0	0	0	0	0	0	0	0	0	0	0	0	0	0	0	0	0
BRK1	0.38	0.48	0.19	0.47	0	0	0.68	0.61	0.67	0	0.5	0.42	0	0	0	0	0.5	0	0	3.19	0	0	0	0.37	1.14	0.83	0	0.26	0.36	0	0	0	0	0	0	0	0	0	0	0	0.56	0	1.25	1.11	0	0	0.2	0.2	0
BRMS1	0	0	0	0	0	0	0	0	0	0.21	0	0	0	0	0	0	0	0	0	0.71	0	0	0	0.15	0	0	0	0	0	0	0	0	0	0	0	0	0	0	0	0	0	0	3.95	0	0	0	0	0	0
BRMS1L	0	0	0	0	0	0	0	0	0	0	0	0	0	0	0	0	0	0	0	0.4	0	0	0	0	0	0	0	0	0	0	0	0	0	0	0	0	0	0	0	0	0	0	0	0	0	0	0	0	0
BROX	0	0	0	0	0	0	0	0.17	0	0.07	0	0	0	0	0	0.05	0	0	0.22	0.83	0	0	0.05	0.29	0.52	0.17	0	0.1	0	0.12	0.07	0.07	0	0	0.1	0	0	0	0	0	0	0	0.13	0	0	0	0	0	0
BRPF1	21.11	23.38	15.33	17.71	15.81	15.89	21.54	18.44	18.54	25.13	24.73	24.8	22.76	23.27	24.09	20.71	16.31	22.86	19.92	16.1	18.98	29.64	20.17	20.09	28.07	28.39	20.09	11.98	13.38	15.86	11.13	17.83	15.4	13.92	13.18	16.72	14.26	15	14.99	17.09	15.49	15	10.57	11.71	15.71	22.81	22.61	17.58	33.38
BRPF3	7.38	4.76	4.37	5.82	4.94	2.32	7.02	5.22	5.16	9.49	8.23	10.84	8.51	7.77	8.3	8.52	8.5	8.17	8.78	6.72	6.74	8.06	7.53	6.98	7.79	7.62	8.22	3.06	3.75	5.01	2.73	3.26	5.81	4.07	3.08	4.68	9.5	10.32	10.17	12.69	11.13	11.1	8.6	6.14	10.39	10.52	12.12	8.1	11.7
BRS3	0	0	0	0	0	0	0	0	0	0	0	0	0	0	0	0	0	0	0	0	0	0	0	0	0	0	0	0	0	0	0	0	0	0	0	0	0	0	0	0	0	0	0	0	0	0	0	0	0
BRSK1	0	0	0	0.14	0.18	0	0.14	0.11	0.22	0	0	0	0	0	0	0	0	0	0.11	0.22	0	0	0	0	0	0	0	0	0	0	0	0	0	0	0	0	0	0	0	0	0	0	0	0	0	0	0	0	0
BRSK2	0.25	0.45	0.29	0	0.36	0.09	0.25	0.1	0	0.06	0	0.09	0	0	0	0	0	0.06	0.78	1.11	0.5	1.14	0.83	1.01	0.85	0.15	0.19	0	0	0.09	0	0	0	0	0	0	0	0	0	0	0.1	0	0	0	0.15	0.36	0.56	0.48	0.36
BRWD1	0.53	0.49	0.58	0.45	0.42	0.32	0.33	1.5	0.26	0.22	0.34	2.06	2.14	0.31	0.23	0.19	0.13	0.11	0.44	1.77	4.05	0.57	0.66	0.56	0.31	0.26	0.3	0.24	0.27	0.18	0.18	0.17	0.41	0	0.19	0.2	0.2	0.37	0.42	0.22	0.3	0.26	0.14	0	0.15	0.63	0.57	0.89	0.71
BRWD1-AS1	0	0	0	0	0	0	0	0	0	0	0	0	0	0	0	0	0	0	0	0	0	0	0	0	0	0	0	0	0	0	0	0	0	0	0	0	0	0	0	0	0	0	0	0	0	0	0	0	0
BRWD1-IT2	0.22	0.09	0	0.28	0.22	0.11	0	0	0	0.2	0	0	0	0	0	0.2	0	0.19	0.67	0.34	0	0	0	0	0.53	0	0	0	0	0	0	0	0	0	0	0	0	0.46	0	0	0.11	0.23	0.18	0	0	0.23	0	0.76	0.69
BRWD3	0.03	0	0	0.05	0	0	0.05	0.03	0.04	0	0	0	0.05	0.03	0	0	0.03	0	0	0.5	0	0.03	0.14	0.03	0.11	0.17	0.05	0	0.02	0	0	0.06	0.03	0.06	0.05	0.02	0	0	0	0.03	0	0	0.13	0	0	0	0	0	0
BSCL2	0	0	0	0	0	0	0	0.98	0	0	0	0	0	0	0	0	0.09	0	0	0	0	0	0	0	0	0	0	0	0	0	0	0	0	0	0	0	0	0	0	0	0	0	0.6	0	0	0	0	0	0
BSDC1	0	0	0	0.11	0.11	0.09	0	0.18	0	0	0	0.06	0	0.32	0.11	0	0.11	0	0	0.33	0.06	0.11	0.15	0.06	0.16	0.22	0	0	0.04	0	0	0	0	0	0.06	0	0.07	0	0	0.13	0.13	0.1	2.17	0.09	0	0.18	0	0	0
BSG	0.69	1.36	0	1.73	0.94	0.56	1.35	3.92	2.06	0.62	1.41	0.71	1.29	1.22	0.23	1.56	1.18	0.6	0	14.93	0.38	1.21	1.55	0.89	4.68	0.78	0.42	0.88	1.99	1.67	2.07	1.7	1.82	1.08	1.93	0.55	0.56	0.38	0	0.65	0.32	0.11	12.07	1.5	0	0	0.5	0.82	0.45
BSN	0.29	0.18	0.12	0.18	0.26	0.15	0.14	0.21	0.07	0	0	0	0.03	0	0	0.02	0	0	0	0.04	0.04	0.01	0	0	0	0	0.03	0	0	0	0	0	0	0	0	0	0	0.04	0	0	0	0	0	0	0	0	0	0.03	0.07
BSN-AS2	0	0	0	0	0	0	0	0	0	0	0	0	0	0	0	0	0	0	0	0	0	0	0	0	0	0	0	0	0	0	0	0	0	0	0	0	0	0	0	0	0	0	0	0	0	0	0	0	0
BSND	0	0	0	0	0	0	0	0	0	0	0	0	0	0	0	0	0	0	0	0	0	0	0	0	0	0	0	0	0	0	0	0	0	0	0	0	0	0	0	0	0	0	0	0	0	0	0	0	0
BSPH1	0	0	0	0	0	0	0	0	0	0	0	0	0	0	0	0	0	0	0	0	0	0	0	0	0	0	0	0	0	0	0	0	0	0	0	0	0	0	0	0	0	0	0	0	0	0	0	0	0
BSPRY	0	0	0	0	0	0	0	0	0	0	0	0.21	0	0	0	0	0.25	0	0	0.22	0	0	0	0	0.11	0.47	0	0	0	0	0	0.13	0.3	0	0	0	0	0	0	0	0	0	0	0	0	0	0	0	0
BST1	0	0	0	0	0	0	0	0	0	0	0	0	0	0	0	0	0	0	0	0	0	0	0	0	0	0	0	0	0	0	0	0	0	0	0	0	0	0	0	0	0.76	0	0	0	0	0	0	0	0
BST2	0	0	0	0	0.32	0	0	0.47	0.6	0.29	0	0	0.58	0	0	1.55	0.67	0.48	0	9.31	0	0.33	0.99	0	1.67	1.09	0	0.54	0.41	1.62	0	1.63	1.95	2.82	0.93	0.55	0	0.91	0	0.66	0.77	0.21	11.67	0	0	0	0	0	0
BSX	0	0	0	0	0	0	0	0	0	0	0	0	0	0	0	0	0	0	0	0	0	0	0	0	0	0	0	0	0	0	0	0	0	0	0	0	0	0	0	0	0	0	0	0	0	0	0	0	0
BTAF1	0	0	0	0	0	0	0	0	0	0	0	0	0	0	0	0	0	0.03	0	0	0	0	0	0	0	0	0	0	0	0	0	0	0	0	0	0	0	0	0	0	0	0	0	0	0	0	0	0	0
BTBD1	0.27	0.37	0.74	0.17	0.47	0.42	0	0.65	0.34	0.36	0.36	0.24	0.48	0.42	0.12	0.39	0	0	0.41	0.88	0.37	0.37	0.98	0.63	0.85	0.74	0.64	0.25	0	0.25	0.18	0	0	0	0.29	0.26	0	0	0	0	0.14	0.28	0.16	0	0	0.88	0.46	0.34	0.49
BTBD10	0	0	0	0	0	0	0	0	0	0	0	0	0	0	0	0	0	0	0	0.33	0	0	0	0	0	0	0	0	0	0	0	0	0	0	0	0	0	0	0	0	0	0	0	0	0	0	0	0	0
BTBD11	1.32	0.89	0.75	0.8	0.74	0.71	0.99	0.69	0.93	0	0.07	0.17	0.17	0.19	0.17	0	0	0.1	0.25	0.36	0.23	0	0.29	0.4	0	0	0.19	0.18	0	0.07	0.1	0.1	0.12	0	0	0	0	0	0.37	0.23	0.16	0.12	0.22	0	0	0.12	0.24	0.16	0.12
BTBD16	0	0	0	0	0	0	0	0	0	0	0	0	0	0	0	0	0	0	0	0	0	0	0	0	0	0	0	0	0	0	0	0	0	0	0	0	0	0	0	0	0	0	0	0	0	0	0	0	0
BTBD17	0	0	0	0	0	0	0	0	0	0	0	0	0	0	0	0	0	0	0	0.2	0	0	0	0	0	0	0	0	0	0	0	0	0	0	0	0	0	0	0	0	0	0	0	0	0	0	0	0	0
BTBD18	0	0	0	0	0	0	0	0	0	0	0	0	0	0	0	0	0	0	0	0	0	0	0	0	0	0	0	0	0	0	0	0	0	0	0	0	0	0	0	0	0	0	0	0	0	0	0	0	0
BTBD19	0.71	2.1	1.39	1.3	0.81	0	0.29	1.1	0	0	0.2	0	0	0.25	0.25	0.13	0	0	0.71	1.29	0	1.13	1.07	0	0.42	0.53	0.44	0	0	0	0	0	0	0	0	0	0	1.12	0	1.29	0	0	1.16	0	0.44	0	0	0	0
BTBD2	67.57	50.34	28.12	2.57	20.98	7.44	42.5	18.65	19.03	0.23	8.14	8.83	0.71	5.51	6.17	0.22	5.24	0.3	22.48	20.19	17.19	14.72	12.74	8.05	13.2	9.21	12.22	33.41	22.74	0.24	11.24	12.62	26.16	19.23	0.25	17.54	28.8	28.36	38.04	18.22	26.3	24.72	12.77	0	18.65	18.22	23.25	18.04	12.59
BTBD3	0.17	0.05	0.19	0	0	0.21	0	0.33	0.23	0	0.12	0.29	0.24	0.15	0	0	0	0	0.55	0.91	0.26	0	0.43	0.46	0.71	0.66	0.47	0	0	0.29	0.4	0.13	0	0	0.06	0	0	0	0	0	0.34	0	0.22	0	0	0.15	0.24	0	0
BTBD6	0	0.88	0	0.95	0.51	0.58	0	0	0	0.61	0.96	0.55	0.51	1.15	0.99	0.94	0.18	0	0.94	3.14	1.22	1.68	1.01	0.78	1.68	0	0.78	0.92	0.21	0.63	0.8	0.81	0.88	0.41	0.29	0.53	1.26	2.28	2.28	2.38	2.33	2.16	1.83	0.49	0.12	1.58	1.87	2.01	2.57
BTBD7	1.28	0.99	0.91	1.47	1.5	1.02	1.39	0.74	0.86	1.04	0.9	1.38	1.25	1.24	1.06	1.16	0.57	0.56	2.9	1.76	2.56	2.8	2.69	2.46	1.67	1.88	2.07	1.49	1.16	0.98	1.55	1.87	1.4	0.9	0.94	0.93	2.12	2.21	2.02	1.78	2.64	2.07	2.94	1.05	1.53	1.42	1.45	1.8	2.44
BTBD8	0	0	0	0	0	0	0	0	0	0	0	0	0	0	0	0	0	0	0	0	0	0	0	0	0	0	0	0	0	0	0	0	0	0	0	0	0	0	0	0	0	0	0.51	0	0	0	0	0	0
BTBD9	0.61	0.85	0.32	0.57	0.85	0.19	0.19	0.72	0.71	1.02	1.33	1.18	1.5	1.4	1.49	0.78	0.93	1.02	0.55	0.47	0.09	0.75	0.5	0.69	0.06	0.53	0	0.17	0	0.11	0.15	0.08	0.54	0	0	0	0.26	0.05	0.51	0.46	0.11	0.13	0.69	0	0.1	0.99	0.7	0.98	0.44
BTC	0	0	0	0	0	0	0	0	0	0	0	0	0	0	0	0	0	0	0	0	0	0	0	0	0	0	0	0	0	0	0	0	0	0	0	0	0	0	0	0	0	0	0	0	0	0	0	0	0
BTD	0	0	0	0	0	0	0	0	0	0	0	0	0	0	0	0	0	0	0	0	0	0	0	0	0	0	0	0	0	0	0	0	0	0	0	0	0	0	0	0	0	0	0	0	0	0	0	0	0
BTF3	0	0	0	0	0	0	0	1.27	0.18	0	0.87	0	0.72	0	0.71	0	0	0	0	7.62	0	0	1.12	0.45	4.22	0	0	0	1.24	0.52	0.24	0.57	0.51	0.46	0	0	0	0	0	0	0	0	5.81	0	0	0	0	0.75	0.39
BTF3L4	0	0	0	0	0	0	0	0	0	0	0	0	0	0	0	0	0	0	0	0.09	0	0	0	0	0.13	0	0	0	0	0	0	0	0	0.04	0	0	0	0	0	0	0	0	0.16	0	0	0	0	0	0
BTF3P11	0	0	0	0	0	0	0	0	0	0	0	0	0	0	0	0	0	0	0	0	0	0	0	0	0	0	0	0	0	0	0	0	0	0	0	0	0	0	0	0	0	0	0	0	0	0	0	0	0
BTG1	313.43	345.35	390.96	330.82	364.33	433.91	286.08	301.48	331.94	230.24	220.52	155.36	242.57	245.26	232.85	216.06	216.51	217.45	341.94	252.48	396.94	358.56	363.16	384.69	312.85	363.01	356.15	189.12	165.39	154.67	196.32	193.33	169.54	163.71	157.94	144.27	91.3	94.68	90.29	101.5	90.39	89.43	62.88	66.15	89.03	535.52	580.85	710.31	542.77
BTG2	22.95	21.51	21.87	24.73	23.52	27.51	14.21	19.8	20.76	24.77	23.46	26.86	25.95	27.61	26.51	24.26	24.71	26.03	28.61	30.12	33.32	31.61	36.15	35.17	27.65	30.05	30.83	8.81	7.78	8.48	12.77	10.95	9.63	4.08	7.53	8.41	7.64	8.72	8.61	8.38	9.33	6.98	5.84	5.99	7.41	53.97	48.92	69.58	57.69
BTG3	67.44	75.37	81.47	69.49	70.77	67.87	51.93	54.57	53.43	119.56	100.07	107.17	107.73	117.86	103.93	77.08	85.63	80.6	66.56	45.94	77.39	71.41	55.69	76.97	59.98	45.5	70.96	92.03	102.59	84.74	92.68	84.62	84.72	65.77	80.04	65.63	39.8	37.9	32.16	28.7	27.4	24.77	18.5	15.05	21.89	36.28	34.97	49.84	35.77
BTG4	0	0	0	0	0	0	0	0	0	0	0	0	0	0	0	0	0	0	0	0	0	0	0	0	0	0	0	0	0	0	0	0	0	0	0	0	0	0	0	0	0	0	0	0	0	0	0	0	0
BTK	447.49	512.6	570.97	452.24	502.66	615.39	447.15	457.72	512.61	341.84	322.02	297.3	347.4	323.33	287.36	303.25	305.71	288.35	36.05	28.62	41.77	30.67	31.1	41.59	32.18	40.11	35.97	168.78	164.5	157.94	156.97	172.38	146.48	137.9	142.56	149.52	304.84	330.41	279.26	305.11	272.96	245.61	204.11	165.83	274.79	67.74	65.08	73.05	56.89
BTLA	0.41	0.51	0.62	0.51	0.1	0.6	0.44	0.52	0.27	3.61	4.15	4.28	4.51	4.2	3.7	4.49	5	4.68	0.28	0	0.31	0	0	0.27	0	0	0.21	0.74	1.2	0.46	0.98	0.13	0.97	1.82	1.45	0.98	3.5	2.79	1.61	1.4	1.25	1.64	1.82	0.62	1.73	0.51	0.4	0	0.2
BTN1A1	0	0	0	0	0	0	0	0	0	0	0	0	0	0	0	0	0	0	0	0	0	0	0	0	0	0	0	0	0	0	0	0	0	0	0	0	0	0	0	0	0	0	0	0	0	0	0	0	0
BTN2A1	0	0	0	0.19	0	0	0.12	0.11	0.11	0	0	0	0	0	0	0	0	0	0	0.21	0	0	0	0	0.08	0	0	0	0	0	0	0	0	0	0.07	0	0	0	0	0	0	0	1.22	0.3	0	0	0	0	0
BTN2A2	0	0	0	0	0	0	0	0.13	0	0	0	0	0	0.1	0	0	0.1	0.05	0	0	0	0	0	0	0	0	0	0	0	0	0	0	0	0	0	0	0	0	0	0	0	0	0.57	0	0	0	0.16	0	0
BTN2A3P	0	0	0	0	0.17	0	0	0	0	0	0	0	0	0	0	0	0	0	0	0	0	0	0	0	0	0	0	0	0	0	0	0	0	0	0	0	0	0	0	0	0	0	0	0	0	0	0	0	0
BTN3A1	0	0	0	0	0	0.21	0	0.14	0	0	0.07	0	0	0.14	0.09	0.09	0	0	0	0.93	0	0	0.16	0	0.1	0.08	0	0.05	0	0.2	0.09	0	0.1	0.2	0	0	0	0	0	0	0.11	0	1.09	0	0	0	0	0	0
BTN3A2	0	0.08	0	0	0.21	0	0.27	0.48	0	0	0	0	0	0	0	0	0	0	0.16	0.41	0	0	0	0	0	0.05	0	0.17	0	0.23	0	0.24	0.15	0.15	0.06	0.19	0	0	0.09	0.08	0	0.28	0.98	0	0	0	0	0	0
BTN3A3	0	0	0	0	0.09	0	0	0.34	0	0	0	0	0.19	0	0	0	0	0	0	0	0	0	0	0	0	0	0	0.05	0	0	0	0	0.13	0	0	0	0.27	0	0	0.08	0	0	0.79	0	0	0	0	0	0
BTNL10	0	0	0	0	0	0	0	0	0	0	0	0	0	0	0	0	0	0	0	0	0	0	0	0	0	0	0	0	0	0	0	0	0	0	0	0	0	0	0	0	0	0	0	0	0	0	0	0	0
BTNL2	0	0	0	0	0	0	0	0	0	0	0	0	0	0	0	0	0	0	0	0	0	0	0	0	0	0	0	0	0	0	0	0	0	0	0	0	0	0	0	0	0	0	0	0	0	0	0	0	0
BTNL3	0	0	0	0	0	0	0	0	0	0	0	0	0	0	0	0	0	0	0	0	0	0	0	0	0	0	0	0	0	0	0	0	0	0	0	0	0	0	0	0	0	0	0	0	0	0	0	0	0
BTNL8	0	0	0	0	0	0	0	0	0	0	0	0	0	0	0	0	0	0	0	0	0	0	0	0	0	0	0	0	0	0	0	0	0	0	0	0	0	0	0	0	0	0	0	0	0	0	0	0	0
BTNL9	0	0	0	0	0	0	0	0	0	0	0	0	0	0	0	0	0	0	0	0	0	0	0	0	0	0	0	0	0	0	0	0	0	0	0	0	0	0	0	0	0	0	0	0	0	0	0	0	0
BTRC	0	0.04	0	0	0	0	0	0.15	0	0	0	0	0	0	0	0	0	0	0	0	0	0	0	0	0	0	0	0	0	0	0	0	0	0	0	0	0	0	0	0	0	0	0.15	0	0	0	0	0	0
BUB1	8.98	9	7.55	6.66	7.45	7.88	4.86	7.44	8.42	5.76	6.23	5.37	5.67	5.33	4.87	5.04	5.31	4.99	13.22	8.55	16.39	12.27	11.78	12.03	9.11	9.63	11.87	36.78	34.09	42.19	32.99	36.27	31.85	34.76	28.21	35.03	11.42	10.69	13.31	10.87	11.28	10.96	6.72	6.22	10.51	8.68	9.59	13.21	6.9
BUB1B	6.44	4.51	4.5	3.73	1.81	3.44	4.38	3.85	4.48	1.54	1.97	2.11	2.01	1.23	1.65	2.57	3.12	0.8	1.43	0.55	2.17	1.79	2.65	1.84	2.05	1.42	2.57	16.38	14.45	18.57	10.91	15.82	15.77	15.36	14.86	17.46	7.04	7.76	2.67	5.93	3.62	3.05	3.57	1.1	1.79	9.78	9.54	6.79	9.11
BUB1B-PAK6	0	0	0	0	0	0	0	0	0	0	0	0	0	0	0	0	0	0	0	0	0	0	0	0	0	0	0	0	0	0	0	0	0	0	0	0	0	0	0	0	0	0	0	0	0	0	0	0	0
BUB3	0	0	0	0	0	0	0	0	0	0	0	0	0	0	0	0	0	0	0	1.04	0	0	0	0	0.63	0.36	0	0	0.26	0	0	0	0	0	0	0	0	0	0	0	0	0	0.47	0	0	0	0	0	0
BUD13	0	0	0	0	0	0	0	0	0	0	0	0	0	0	0	0	0	0	0	0.77	0	0	0	0	0	0	0	0	0	0	0	0	0	0	0	0	0	0	0	0	0	0	0.42	0	0	0	0	0	0
BUD31	0	0	0	0	0	0	0	0	0	0	0	0	0	0	0	0	0	0	0	1.61	0	0	0.54	0	0	0	0	0	0	0	0	0	0	0	0	0	0	0	0	0	0	0	0	0	0	0	0	0	0
BVES	0	0	0	0.06	0.06	0.06	0	0.11	0.16	0	0	0	0	0	0	0	0	0	0	0	0	0	0	0	0	0	0	0	0	0	0	0	0	0	0	0	0	0	0	0	0	0	0.1	0	0	0	0	0	0
BVES-AS1	0	0	0	0	0	0	0	0	0	0	0	0	0	0	0	0	0	0	0	0	0	0	0	0	0	0	0	0	0	0	0	0	0	0	0	0	0	0	0	0	0	0	0	0	0	0	0	0	0
BYSL	0	0	0.27	0	0.49	0	0	0	0	0	0	0	0	0	0	0	0	0	0	0	0	0	0	0	0	0	0	0	0	0	0	0	0	0	0	0	0	0	0	0	0	0	0.65	0	0	0	0	0	0
BZRAP1	0.42	0.39	0.26	0.29	0.53	0.43	0.16	0	0.24	0	0.33	0.09	0.16	0	0.22	0.1	0.17	0.09	0.74	1.97	0.69	0.64	0.65	0.8	0.84	0.56	0.67	0	0	0	0.13	0.21	0	0.05	0	0	0	0.24	0	0.13	0.13	0.07	0.24	0.19	0	0.26	0.85	0.42	0.32
BZRAP1-AS1	0	0	0	0	0	0	0	0	0	0	0	0	0	0	0	0	0	0	0	0	0	0	0	0	0	0	0	0	0	0	0	0	0	0	0	0	0	0	0	0	0	0	0.3	0	0	0	0	0	0
BZW1	0	0	0	0	0	0.19	0	0	0	0	0	0	0	0	0	0	0	0.06	0	1.2	0	0.15	0	0	0	0	0	0.11	0	0	0	0.11	0	0.12	0	0	0	0	0.1	0	0	0	0.34	0	0	0	0	0	0
BZW2	20.29	22.58	23.83	23.04	18.01	23.32	18.24	16.32	23.58	17.92	20.42	17.48	17.82	19.55	22.78	18.71	23.01	20.34	17.25	12.84	22.66	22.5	24.86	20.1	14.86	18.41	19.78	25.09	21.33	23.52	28.12	29.07	29.43	15.08	21.9	24.02	13.36	13.87	11.81	19.47	16.63	15.01	10.96	10.94	17.41	21.13	24.19	24.32	24.34
C10orf10	1.36	1.41	1.34	1.71	1.49	1.64	0.91	2.66	1.79	1.59	1.77	2.51	2.37	3.05	2.72	2.31	2.51	2.25	1.09	15.89	2.16	1.5	2.5	1.85	8.32	2.33	1.82	0	0.5	0.35	0.38	0.39	0.93	0.7	0.83	1.13	0	0	0.34	0	0.22	0.22	3.37	1.03	0.34	0.44	0.23	1.11	0.56
C10orf105	0	0	0	0	0	0	0	0	0	0	0	0	0	0	0	0	0	0	0	0	0	0	0	0	0	0	0	0	0	0	0	0	0	0	0	0	0	0	0	0	0	0	0.15	0	0	0	0	0	0
C10orf107	0	0	0	0	0	0	0	0	0	0	0	0	0	0	0	0	0	0	0	0	0	0	0	0	0	0	0	0	0	0	0	0	0	0	0	0	0	0	0	0	0	0	0	0	0	0	0	0	0
C10orf11	0	0	0	0	0	0	0	0.21	0	1.56	0	0	0.33	2.64	0	0.18	0.25	0.09	0.03	3.3	3.62	0	0.1	0.48	0	0	0	0	0	0	0	0	0	0.09	0	0	0.02	0	0	0	0.03	0	0.05	0	0	0	0	0.1	0
C10orf111	0	0	0	0	0	0	0	0	0	0	0	0	0	0	0	0	0	0	0	0	0	0	0	0	0	0	0	0	0	0	0	0	0	0	0	0	0	0	0	0	0	0	0	0	0	0	0	0	0
C10orf113	0	0	0	0	0	0	0	0	0	0	0	0	0	0	0	0	0	0	0	1.01	0	0	0	0	0	0	0	0	0	0	0	0	0	0	0	0	0	0	0	0	0	0	0	0	0	0	0	0	0
C10orf12	0	0	0	0	0	0	0.02	0	0	0	0	0	0	0	0	0.02	0.09	0	0	0	0	0	0.02	0	0.06	0.05	0.09	0	0.07	0	0	0.04	0	0	0	0	0.08	0	0	0	0.05	0	0.48	0	0	0	0	0	0
C10orf120	0	0	0	0	0	0	0	0	0	0	0	0	0	0	0	0	0	0	0	0	0	0	0	0	0	0	0	0	0	0	0	0	0	0	0	0	0	0	0	0	0	0	0	0	0	0	0	0	0
C10orf126	0	0	0	0	0	0	0	0	0	0	0	0	0	0	0	0	0	0	0	0	0	0	0	0	0	0	0	0	0	0	0	0	0	0	0	0	0	0	0	0	0	0	0	0	0	0	0	0	0
C10orf128	0	0	0	0	0	0	0	0	0	0	0	0	0	0	0	0	0	0	0	0	0	0	0	0	0	0	0	0	0	0	0	0	0	0	0	0	0	0	0	0	0	0	0	0	0	0	0	0	0
C10orf131	0	0	0	0	0	0	0	0	0	0	0	0	0	0	0	0	0	0	0	0	0	0	0	0	0	0	0	0	0	0	0	0	0	0	0	0	0	0	0	0	0	0	0	0	0	0	0	0	0
C10orf142	0	0	0	0	0	0	0	0	0	0	0	0	0	0	0	0	0	0	0	0	0	0	0	0	0	0	0	0	0	0	0	0	0	0	0	0	0	0	0	0	0	0	0	0	0	0	0	0	0
C10orf2	0	0	0	0	0.09	0	0	0	0	0	0	0	0	0	0	0	0	0	0	0.37	0	0	0	0	0.22	0	0	0	0.08	0	0.11	0.19	0	0	0	0.14	0	0	0	0	0	0	0	0.13	0	0	0	0	0
C10orf25	0	0	0	0	0	0	0	1.37	0	0	0	0	0	0	0.06	0	0	0	0	0.11	0	0	0	0	0.48	0	0	0	0	0	0	0	0	0	0	0	0	0	0	0	0	0	0	0	0	0	0	0	0
C10orf35	69.99	54.8	44.35	59.57	44.08	31.45	65.38	56.5	49.75	173.53	162.67	159.97	163.81	161.87	166	145.09	152.88	149.98	276.41	188.75	255.14	267.04	250.33	264.38	234.15	247.72	274.43	55.9	57.73	65.46	40.47	47.04	56.78	53.94	55.48	59.51	66.39	67.44	74.35	76.27	56.38	61.02	46.34	38.27	64.66	172.07	141.52	121.05	143.83
C10orf53	0	0	0	0	0	0	0	0	0	0	0	0	0	0	0	0	0	0	0	0	0	0	0	0	0	0	0	0	0	0	0	0	0	0	0	0	0	0	0	0	0	0	0	0	0	0	0	0	0
C10orf54	0.28	0.09	0.14	0.3	0.28	0	0.16	0.7	0.42	0	0.16	0.1	0	0.17	0.08	0.12	0.1	0.06	0.12	2	0	0	0.09	0.21	0.98	0.23	0.14	0	0	0	0	0.06	0	0.09	0	0.09	0	0	0	0	0	0.14	0.65	0	0.07	0	0	0	0
C10orf55	0.49	0.44	0.26	0.65	0.48	0.38	0	0.14	0	1.62	0.35	1.77	2.25	3.2	1.41	1.57	0.83	0	0.09	0	0.36	0.13	0.13	0	0.21	0	0	0.36	0.5	0	0	0	0.56	0.2	0.13	0.29	0.69	0.65	1.6	1.88	0	1.54	0.29	0.29	0.28	0.09	0.19	0	0
C10orf62	0	0	0	0	0	0	0	0	0	0	0	0	0	0	0	0	0	0	0	0.27	0	0	0	0	0.22	0	0	0	0	0	0	0	0	0	0	0	0	0	0	0	0	0	0	0	0	0	0	0	0
C10orf67	0	0	0	0	0	0	0	0	0	0	0	0	0	0	0	0	0	0	0	0	0	0	0	0	0	0	0	0	0	0	0	0	0	0	0	0	0	0	0	0	0	0	0	0	0	0	0	0	0
C10orf71	0	0	0	0	0	0	0	0	0	0	0	0	0	0	0	0	0	0	0	0	0	0	0	0	0	0	0	0	0	0	0	0	0	0	0	0	0	0	0	0	0	0	0	0	0	0	0	0	0
C10orf71-AS1	0	0	0	0	0	0	0	0	0	0	0	0	0	0	0	0	0	0	0	0	0	0	0	0	0	0	0	0	0	0	0	0	0	0	0	0	0	0	0	0	0	0	0	0	0	0	0	0	0
C10orf76	0.98	0	0	0.73	0.97	0	0	0.71	0.87	0.82	0	0.76	0	0.76	0.64	0.8	0.19	0.07	0	0.37	0	0	0	0	0.1	0	0	0	0	0	0	0	0	0	0	0	0.09	0	0	0	0	1.23	0.35	0	0	0	0.11	0	0
C10orf82	0	0	0	0	0	0	0	0	0	0	0	0	0	0	0	0	0	0	0	0	0	0	0	0	0	0	0	0	0	0	0	0	0	0	0	0	0	0	0	0	0	0	0	0	0	0	0	0	0
C10orf88	0	0	0	0	0	0	0	0	0	0	0	0	0	0	0	0	0	0	0	0.22	0	0	0	0	0	0	0	0	0	0	0	0	0	0	0	0	0	0	0	0	0	0	0	0	0	0	0	0	0
C10orf90	0	0	0	0	0	0	0	0	0	0	0	0	0	0	0	0	0	0	0	0	0	0	0	0	0	0	0	0	0	0	0	0	0	0	0	0	0	0	0	0	0	0	0	0	0	0	0	0	0
C10orf91	0	0	0	0	0	0	0	0	0	0	0	0	0	0	0	0	0	0	0	0	0	0	0	0	0	0	0	0	0	0	0	0	0	0	0	0	0	0	0	0	0	0	0	0	0	0	0	0	0
C10orf95	0	1.21	0.3	0.3	0	0	0	0	0	0	0.4	0	0.66	0.27	0.74	0.47	0.41	0	0	0	0.46	0	0.46	0.52	0	0	0.3	0.28	0	0	0	0	0	0.28	0.44	0.29	0.31	0.48	1.13	0	0	0.47	0.98	0.49	0	0.63	0	0.63	0.32
C10orf99	0	0	0	0	0	0	0	0	0	0	0	0	0	0	0	0	0	0	0	0	0	0	0	0	0	0	0	0	0	0	0	0	0	0	0	0	0	0	0	0	0	0	0	0	0	0	0	0	0
C11orf1	0	0	0	0	0	0	0	0	0	0	0	0	0	0	0	0	0	0	0	0	0	0	0	0	0	0	0	0	0	0	0	0	0	0	0	0	0	0	0	0	0	0	0	0	0	0	0	0	0
C11orf16	0	0	0	0	0	0	0	0	0	0	0	0	0	0	0	0	0	0	0	0	0	0	0	0	0	0	0	0	0	0	0	0	0	0	0	0	0	0	0	0	0	0	0	0	0	0	0	0	0
C11orf21	0	0	0	0	0	0	0	0	0	0	0	0	0	0	0	0	0	0	0	0	0	0	0	0	0	0	0	0	0	0	0	0	0	0	0	0	0	0	0	0	0	0	0	0	0	0	0	0	0
C11orf24	0.11	0	0	0	0.1	0	0	0	0	0	0.09	0	0	0	0	0.19	0	0	0	2.02	0.32	0	0	0	0.89	0	0	0	0	0	0	0	0	0	0.15	0	0.33	0	0	0	0.32	0	4.24	0.35	0.16	0	0.22	0	0
C11orf31	0	0	0	0	0	0	0	0	0	0	0	0	0	0	0	0	0	0	0	2.63	0	0	0	0.3	1.65	0	0	0	0	0	0	0	0	0.79	0	0	0.36	0	0	0	0	0	1.8	0	0	0	0	0	0
C11orf40	0	0	0	0	0	0	0	0	0	0	0	0	0	0	0	0	0	0	0	0	0	0	0	0	0	0	0	0	0	0	0	0	0	0	0	0	0	0	0	0	0	0	0	0	0	0	0	0	0
C11orf42	0	0	0	0	0	0	0	0	0	0	0	0	0	0	0	0	0	0	0	0	0	0	0	0	0	0	0	0	0	0	0	0	0	0	0	0	0	0	0	0	0	0	0	0	0	0	0	0	0
C11orf44	0	0	0	0	0	0	0	0	0	0	0	0	0	0	0	0	0	0	0	0	0	0	0	0	0	0	0	0	0	0	0	0	0	0	0	0	0	0	0	0	0	0	0	0	0	0	0	0	0
C11orf45	0	0	0	0	0	0	0.09	0	0	0	0	0	0	0	0	0	0	0	0	0	0	0	0	0	0	0	0	0	0	0	0	0	0	0	0	0	0	0	0	0	0	0	0.3	0	0	0	0	0	0
C11orf49	0	0.16	0	0	0	0	0.28	0	0	0	0	0	0	0	0	0	0.14	0	0	0.51	0	0	0	0	0.47	0	0	0	0	0	0	0	0	0	0	0	0	0	0	0	0	0	0.74	0	0	0	0	0	0
C11orf52	0	0	0	0	0	0	0	0	0	0	0	0	0	0	0	0	0	0	0	0	0	0	0	0	0	0	0	0	0	0	0	0	0	0	0	0	0	0	0	0	0	0	0	0	0	0	0	0	0
C11orf53	0	0	0	0	0	0	0	0	0	0	0	0	0	0	0	0	0	0	0	2.25	0	0	0	0	0	0	0	0	0	0	0	0	0	0	0	0	0	0	0	0	0	0	0	0	0	0	0	0	0
C11orf54	0	0	0	0	0	0	0	0	0	0	0	0	0	0	0	0	0	0	0	0	0	0	0	0	0.2	0	0	0	0	0	0	0	0	0	0	0	0	0	0	0	0	0	0	0	0	0	0	0	0
C11orf57	0	0	0	0	0	0	0	0	0	0	0	0	0	0	0.05	0	0	0	0	0.09	0	0	0.12	0	0.18	0	0.06	0	0	0	0.1	0	0	0	0	0	0	0	0	0	0	0	0.39	0	0	0	0	0	0.06
C11orf58	0.08	0	0.25	0	0	0	0	0.18	0	0.09	0.1	0.1	0	0.03	0	0	0	0	0	1.05	0	0	0	0.19	0	0.22	0	0	0	0	0	0	0	0	0	0	0	0	0	0	0	0	0.82	0	0	0	0	0	0
C11orf63	0	0	0	0	0	0	0.29	0	0	0	0	0	0	0	0	0	0	0	0	0.16	0	0	0	0	0	0	0	0	0	0	0	0	0	0	0	0	0	0	0	0	0	0	0	0	0	0	0	0	0
C11orf65	0	0	0	0	0	0	0	0	0	0	0	0	0	0	0	0	0	0	0	0	0	0	0	0	0	0	0	0	0	0	0	0	0	0	0	0	0	0	0	0	0	0	0	0	0	0	0	0	0
C11orf68	0	2.76	3.13	2.08	0	0	2.52	0.46	2.08	2.1	1.83	0	1.63	0.19	1.71	0	0.82	0	0.29	3.92	3	2.57	4.27	2.18	3.15	1.82	2.58	0	0	0	0	0	0.51	0.55	0.41	0	2.4	0	0	1.67	1.45	0	3.73	0.47	0.97	1.89	0	2.41	1.38
C11orf70	0	0	0	0	0	0	0	0	0	0	0	0	0	0	0	0	0	0	0	0	0	0	0	0	0	0	0	0	0	0	0	0	0	0	0	0	0	0	0	0	0	0	0	0	0	0	0	0	0
C11orf71	0	0	0	0	0.16	0	0	0.06	0.11	0	0	0	0	0.05	0	0.1	0.05	0	0.06	0.5	0	0	0.06	0	0.4	0	0.11	0	0	0	0.05	0	0	0	0	0	0	0	0	0	0	0	0.09	0	0	0	0	0.06	0
C11orf72	0	0	0	0	0	0	0	0	0	0	0	0	0	0	0	0	0	0	0	0	0	0	0	0	0	0	0	0	0	0	0	0	0	0	0	0	0	0	0	0	0	0	0	0	0	0	0	0	0
C11orf73	0	0	0	0	0	0	0	0	0	0	0	0	0	0	0	0	0	0	0	1.33	0	0	0	0	0	0	0	0	0	0	0	0	0	0	0	0	0	0	0	0	0	0	0.96	0	0	0	0	0	0
C11orf74	0	0	0	0	0	0	0	0	0	0	0	0	0	0	0	0	0	0	0	0	0	0	0	0	0	0	0	0	0	0	0	0	0	0	0	0	0	0	0	0	0	0	0	0	0	0	0	0	0
C11orf80	0.86	0	0	0	0	0	0	0	0	0	1.1	0	1.03	0	0	1.69	0	0	0	0	2.07	0	0	0	0	0	0	0	0	0	0	0	0	0	0	0	0	0	0	0	0.18	0.18	0	0	0	2.26	1.85	0	3.41
C11orf84	0	0	0.49	0	0	0	0	0.7	0	0	0	0	0.14	0.39	0.19	0	0.34	0	0.33	1.74	0.6	0	0	0	0.4	0	0.38	0	0	0	0	0	0.25	0.25	0	0	0	0.62	0.57	0	0	0.56	1.44	0	0	0	0.29	0	0
C11orf85	0	0	0	0	0	0	0	0	0	0	0	0	0	0	0	0	0	0	0	0	0	0	0	0	0	0	0	0	0	0	0	0	0	0	0	0	0	0	0	0	0	0	0	0	0	0	0	0	0
C11orf86	0	0	0	0	0	0	0	0	0	0	0	0	0	0	0	0	0	0	0	0	0	0	0	0	0	0	0	0	0	0	0	0	0	0	0	0	0	0	0	0	0	0	0	0	0	0	0	0	0
[truncated: 24,876 more rows]
[truncated: 41 more columns]
